# Supplementary material for: Prevention of dsRNA‐induced interferon signaling by AGO1x is linked to breast cancer cell proliferation
Source: EMBO J. 2020 Aug 19;39(18):e103922. doi: 10.15252/embj.2019103922 (PMC7507497; doi:10.15252/embj.2019103922)
Supplement: Supplementary file 3 — Source Data for Expanded View and Appendix [file EMBJ-39-e103922-s008.zip]

Archive with 2 entries (2 files):
- embj2019103922-sup-0008-SDataAppendix.zip
- embj2019103922-sup-0009-SDataEVfigures.zip
