# Supplementary material for: Prevention of dsRNA‐induced interferon signaling by AGO1x is linked to breast cancer cell proliferation
Source: EMBO J. 2020 Aug 19;39(18):e103922. doi: 10.15252/embj.2019103922 (PMC7507497; doi:10.15252/embj.2019103922)
Supplement: Supplementary file 6 — Source Data for Figure 3 [file EMBJ-39-e103922-s004.zip]

Archive with 12 entries (9 files):
- source_data_fig3/
- source_data_fig3/IHC Figure3G-H.xlsx
- source_data_fig3/.DS_Store
- __MACOSX/
- __MACOSX/source_data_fig3/
- __MACOSX/source_data_fig3/._.DS_Store
- source_data_fig3/Colony Formation Figure3E .xlsx
- source_data_fig3/Migration Figure3D.xls
- source_data_fig3/ Gel Quantifications Figure3A.xlsx
- source_data_fig3/Sphere Formation Figure3F.xlsx
- source_data_fig3/Western Blot Raw File.ai
- source_data_fig3/Proliferation Figure3C.xls
