# Supplementary material for: Prevention of dsRNA‐induced interferon signaling by AGO1x is linked to breast cancer cell proliferation
Source: EMBO J. 2020 Aug 19;39(18):e103922. doi: 10.15252/embj.2019103922 (PMC7507497; doi:10.15252/embj.2019103922)
Supplement: Supplementary file 6 — Source Data for Figure 3 [file EMBJ-39-e103922-s004.zip › source_data_fig3/IHC Figure3G-H.xlsx]

## Sheet: Sheet1
Sample	% of Ki67 positive cells	% of AGO1 positive cells
BC01	0	5
BC02	30	50
BC03	40	60
BC04	5	10
BC05	8	10
BC06	10	0
BC07	30	70
BC08	10	10
BC09	50	70
BC10	60	80
BC11	0	0
BC12	30	50
BC13	70	70
BC14	70	70
BC15	50	50
BC16	0	0
