# Supplementary material for: Prevention of dsRNA‐induced interferon signaling by AGO1x is linked to breast cancer cell proliferation
Source: EMBO J. 2020 Aug 19;39(18):e103922. doi: 10.15252/embj.2019103922 (PMC7507497; doi:10.15252/embj.2019103922)
Supplement: Supplementary file 6 — Source Data for Figure 3 [file EMBJ-39-e103922-s004.zip › source_data_fig3/Colony Formation Figure3E .xlsx]

## Sheet: Sheet1
Wild-type	W1	W6
46	1	1
50	1	1
34	1	1
42	1	1
43	1	1
6.8313	0	0
	46	50	34	42
