# Supplementary material for: Prevention of dsRNA‐induced interferon signaling by AGO1x is linked to breast cancer cell proliferation
Source: EMBO J. 2020 Aug 19;39(18):e103922. doi: 10.15252/embj.2019103922 (PMC7507497; doi:10.15252/embj.2019103922)
Supplement: Supplementary file 6 — Source Data for Figure 3 [file EMBJ-39-e103922-s004.zip › source_data_fig3/Migration Figure3D.xls]

## Sheet: Cover
Created By:	ADMINISTRATOR
Creation Date:	2017/07/25 14:15
File Name:	C:\Documents and Settings\RTCAOperator\Desktop\cristina\souvik\migration cas9 19 7 2017.plt
Exp ID:	1707191718D2

## Sheet: Exp Notes
User:	ADMINISTRATOR
Experiment Name:
Device Part No:
Experiment Purpose:
Experiment Procedure:
Experiment Conclusion:
System Information:
Software Version:	2.0.0.1203
Analyzer Model:	3x16
Analyzer SN:	321110616360
FW Version:	V2.2
Station Model:	3x16
Station SN:	321110616360
Station FW:	V2.2
Self Test Val:	100.1487

## Sheet: Layout
Well ID	Cell-Type	Cell-Number	Compound Name	Concentration	Unit
A3	W1A	30000
B3	W1A	30000
C3	W1A	30000
D3	W1A	30000
E3	W1A	30000
F3	cas9	30000
G3	cas9	30000
H3	cas9	30000
A4	w6A	30000
B4	w6A	30000
C4	w6A	30000
D4	w6A	30000
E4	w6A	30000
F4	cas9	30000
G4	cas9	30000
H4	cas9	30000

## Sheet: Schedule
Seq	Auto	Step	Step Status	Sweep Status	Sweeps	Interval	Unit	Total Time	Comments
1		Step_1	DONE	1	1	1	minute	1899-12-31 00:00:03
2		Step_2	DONE	200	200	15	minute	1900-01-02 01:52:29

## Sheet: Cell Index
Cell Index at: 0:00:00
	1	2	3	4	5	6
A			0	0
B			0	0
C			0	0
D			0	0
E			0	0
F			0	0
G			0	0
H			0	0
Cell Index at: 0:00:03
	1	2	3	4	5	6
A			0.0007	0.0006
B			-0.0004	0.0022
C			0.0003	-0.0021
D			0.0007	-0.0001
E			-0.0007	0.0011
F			-0.0033	0.0023
G			0.0004	-0.0005
H			0.0004	0.0007
Cell Index at: 0:07:08
	1	2	3	4	5	6
A			0.012	0.0531
B			0.1071	0.0923
C			-0.039	-0.0007
D			0.0205	-0.0231
E			-0.0201	-0.0065
F			-0.0133	-0.0098
G			-0.0031	0.0022
H			-0.0243	-0.0156
Cell Index at: 0:22:09
	1	2	3	4	5	6
A			-0.0138	0.0401
B			0.1033	0.0848
C			-0.0809	-0.0133
D			-0.0138	-0.0834
E			-0.0562	-0.0244
F			-0.0371	-0.0191
G			-0.0256	-0.0014
H			-0.0577	-0.046
Cell Index at: 0:37:09
	1	2	3	4	5	6
A			0.0085	0.0548
B			0.1189	0.1035
C			-0.0845	-0.0068
D			-0.0074	-0.1175
E			-0.0617	-0.0263
F			-0.0353	-0.0135
G			-0.0204	0.0111
H			-0.0515	-0.0384
Cell Index at: 0:52:09
	1	2	3	4	5	6
A			0.0444	0.069
B			0.1544	0.1279
C			-0.0704	0.011
D			0.0174	-0.1095
E			-0.0471	-0.0125
F			-0.0238	0.0031
G			0.0033	0.0369
H			-0.0296	-0.0154
Cell Index at: 1:07:09
	1	2	3	4	5	6
A			0.0725	0.0856
B			0.1867	0.1532
C			-0.0472	0.032
D			0.0486	-0.0879
E			-0.0313	0.0018
F			-0.0109	0.0152
G			0.0216	0.0615
H			-0.0113	0.0047
Cell Index at: 1:22:09
	1	2	3	4	5	6
A			0.0983	0.1065
B			0.2212	0.177
C			-0.0257	0.0505
D			0.0793	-0.0664
E			-0.0096	0.0208
F			-0.0028	0.0333
G			0.0386	0.0818
H			0.0058	0.0236
Cell Index at: 1:37:09
	1	2	3	4	5	6
A			0.1233	0.1227
B			0.2495	0.2031
C			-0.0055	0.067
D			0.1152	-0.0489
E			0.0074	0.036
F			0.0087	0.0464
G			0.0535	0.0968
H			0.0204	0.0404
Cell Index at: 1:52:09
	1	2	3	4	5	6
A			0.143	0.1416
B			0.281	0.2247
C			0.0124	0.0858
D			0.1425	-0.0255
E			0.0281	0.0543
F			0.0172	0.061
G			0.0731	0.115
H			0.0347	0.0566
Cell Index at: 2:07:09
	1	2	3	4	5	6
A			0.1605	0.1575
B			0.3069	0.2479
C			0.0292	0.1046
D			0.1725	-0.006
E			0.0382	0.0668
F			0.0268	0.0729
G			0.0897	0.1319
H			0.0465	0.0697
Cell Index at: 2:22:09
	1	2	3	4	5	6
A			0.173	0.1716
B			0.3323	0.2706
C			0.0424	0.1197
D			0.1974	0.012
E			0.0536	0.0814
F			0.0363	0.0865
G			0.1087	0.1494
H			0.0606	0.0833
Cell Index at: 2:37:09
	1	2	3	4	5	6
A			0.1846	0.1843
B			0.3517	0.2968
C			0.0532	0.135
D			0.2199	0.0261
E			0.0669	0.0969
F			0.0477	0.1052
G			0.1255	0.1665
H			0.0735	0.0939
Cell Index at: 2:52:09
	1	2	3	4	5	6
A			0.1949	0.1942
B			0.3726	0.3098
C			0.0614	0.143
D			0.2346	0.0394
E			0.0787	0.1095
F			0.0576	0.1181
G			0.1445	0.1797
H			0.085	0.1037
Cell Index at: 3:07:09
	1	2	3	4	5	6
A			0.2027	0.2018
B			0.3875	0.3245
C			0.0688	0.1582
D			0.2537	0.0501
E			0.0854	0.1174
F			0.0646	0.1273
G			0.1573	0.1917
H			0.094	0.1144
Cell Index at: 3:22:09
	1	2	3	4	5	6
A			0.2083	0.207
B			0.4035	0.3407
C			0.0763	0.169
D			0.2682	0.0607
E			0.0946	0.1297
F			0.0714	0.1354
G			0.1695	0.2058
H			0.1016	0.1202
Cell Index at: 3:37:09
	1	2	3	4	5	6
A			0.2129	0.2103
B			0.4147	0.3546
C			0.0796	0.1764
D			0.2821	0.0704
E			0.1058	0.1379
F			0.08	0.1437
G			0.1885	0.218
H			0.1098	0.1256
Cell Index at: 3:52:09
	1	2	3	4	5	6
A			0.2223	0.2164
B			0.4286	0.364
C			0.0847	0.1829
D			0.2956	0.0804
E			0.1153	0.1471
F			0.0874	0.1516
G			0.2032	0.2298
H			0.1185	0.134
Cell Index at: 4:07:09
	1	2	3	4	5	6
A			0.2294	0.2239
B			0.4415	0.3781
C			0.0926	0.194
D			0.3112	0.0891
E			0.1203	0.1535
F			0.0908	0.1565
G			0.2155	0.2432
H			0.1259	0.139
Cell Index at: 4:22:09
	1	2	3	4	5	6
A			0.2364	0.2299
B			0.4558	0.3929
C			0.0999	0.2056
D			0.3275	0.1014
E			0.1311	0.1648
F			0.1	0.1639
G			0.2277	0.255
H			0.1346	0.1449
Cell Index at: 4:37:09
	1	2	3	4	5	6
A			0.2464	0.2389
B			0.4727	0.4049
C			0.1067	0.2145
D			0.3401	0.1161
E			0.1447	0.174
F			0.1068	0.1732
G			0.2413	0.2687
H			0.1446	0.1529
Cell Index at: 4:52:09
	1	2	3	4	5	6
A			0.2557	0.2511
B			0.4905	0.4191
C			0.1206	0.2242
D			0.3604	0.1285
E			0.1541	0.1811
F			0.114	0.1799
G			0.2545	0.2795
H			0.1537	0.1574
Cell Index at: 5:07:09
	1	2	3	4	5	6
A			0.2669	0.2605
B			0.5112	0.4326
C			0.1328	0.2341
D			0.3734	0.1484
E			0.1724	0.193
F			0.1202	0.1899
G			0.2678	0.2915
H			0.1625	0.1654
Cell Index at: 5:22:09
	1	2	3	4	5	6
A			0.2791	0.2736
B			0.5288	0.4485
C			0.147	0.2464
D			0.3941	0.1641
E			0.1875	0.2032
F			0.1256	0.195
G			0.2789	0.3023
H			0.1695	0.1712
Cell Index at: 5:37:09
	1	2	3	4	5	6
A			0.2892	0.2847
B			0.5484	0.4653
C			0.1617	0.2599
D			0.4105	0.1851
E			0.2089	0.2163
F			0.1341	0.2037
G			0.2887	0.3162
H			0.1799	0.1797
Cell Index at: 5:52:09
	1	2	3	4	5	6
A			0.3049	0.2954
B			0.5699	0.48
C			0.1829	0.2715
D			0.4303	0.2031
E			0.2287	0.2267
F			0.1388	0.2112
G			0.2998	0.3258
H			0.1882	0.1867
Cell Index at: 6:07:09
	1	2	3	4	5	6
A			0.3193	0.3105
B			0.5911	0.4951
C			0.2018	0.2875
D			0.4534	0.2225
E			0.2501	0.2379
F			0.1449	0.2173
G			0.3084	0.3369
H			0.1972	0.1942
Cell Index at: 6:22:09
	1	2	3	4	5	6
A			0.3322	0.3203
B			0.614	0.513
C			0.2223	0.3037
D			0.473	0.2452
E			0.2765	0.2537
F			0.1536	0.2262
G			0.3204	0.3523
H			0.209	0.2051
Cell Index at: 6:37:09
	1	2	3	4	5	6
A			0.3519	0.3341
B			0.6417	0.5247
C			0.2447	0.316
D			0.4966	0.2659
E			0.3019	0.2628
F			0.1586	0.234
G			0.3318	0.3674
H			0.2188	0.2133
Cell Index at: 6:52:09
	1	2	3	4	5	6
A			0.3679	0.3464
B			0.6657	0.5425
C			0.2692	0.3339
D			0.5218	0.2856
E			0.3265	0.2775
F			0.169	0.2411
G			0.3442	0.382
H			0.2309	0.2227
Cell Index at: 7:07:09
	1	2	3	4	5	6
A			0.3865	0.3599
B			0.6925	0.5572
C			0.2949	0.3491
D			0.5455	0.3047
E			0.3538	0.2902
F			0.1777	0.2483
G			0.3546	0.3953
H			0.2418	0.2329
Cell Index at: 7:22:09
	1	2	3	4	5	6
A			0.4088	0.372
B			0.7208	0.572
C			0.322	0.3614
D			0.568	0.3261
E			0.3847	0.3017
F			0.188	0.2611
G			0.369	0.4082
H			0.2571	0.2452
Cell Index at: 7:37:09
	1	2	3	4	5	6
A			0.4283	0.3876
B			0.7486	0.5877
C			0.3514	0.3789
D			0.5967	0.3427
E			0.4119	0.3124
F			0.1966	0.2687
G			0.3805	0.4206
H			0.2689	0.2552
Cell Index at: 7:52:09
	1	2	3	4	5	6
A			0.4486	0.4011
B			0.7811	0.6008
C			0.3787	0.3929
D			0.6244	0.3627
E			0.4414	0.3236
F			0.2089	0.2796
G			0.3949	0.4342
H			0.2828	0.2678
Cell Index at: 8:07:09
	1	2	3	4	5	6
A			0.4707	0.4122
B			0.8144	0.6161
C			0.4079	0.4062
D			0.6485	0.3813
E			0.473	0.3356
F			0.2203	0.2916
G			0.4102	0.4495
H			0.2974	0.2813
Cell Index at: 8:22:09
	1	2	3	4	5	6
A			0.4914	0.4254
B			0.8433	0.6306
C			0.4399	0.4227
D			0.6751	0.3987
E			0.5026	0.3493
F			0.2327	0.3022
G			0.4228	0.4664
H			0.3114	0.2932
Cell Index at: 8:37:09
	1	2	3	4	5	6
A			0.5168	0.4368
B			0.8747	0.644
C			0.4681	0.4345
D			0.7014	0.4168
E			0.5363	0.3606
F			0.2465	0.3168
G			0.4393	0.483
H			0.3289	0.3083
Cell Index at: 8:52:09
	1	2	3	4	5	6
A			0.542	0.4497
B			0.9015	0.6594
C			0.5005	0.4481
D			0.7293	0.4318
E			0.5652	0.3701
F			0.2574	0.3279
G			0.4513	0.4978
H			0.3437	0.3229
Cell Index at: 9:07:09
	1	2	3	4	5	6
A			0.5624	0.46
B			0.9262	0.675
C			0.5348	0.4622
D			0.7559	0.4475
E			0.5986	0.3841
F			0.273	0.3409
G			0.466	0.5149
H			0.3622	0.3373
Cell Index at: 9:22:09
	1	2	3	4	5	6
A			0.5862	0.4698
B			0.9599	0.6874
C			0.5659	0.4736
D			0.7825	0.461
E			0.6331	0.3921
F			0.2869	0.3542
G			0.4815	0.5285
H			0.3772	0.3529
Cell Index at: 9:37:09
	1	2	3	4	5	6
A			0.6079	0.4818
B			0.9951	0.7006
C			0.6001	0.488
D			0.8107	0.4728
E			0.6628	0.4023
F			0.3009	0.3661
G			0.498	0.5454
H			0.3938	0.3674
Cell Index at: 9:52:09
	1	2	3	4	5	6
A			0.6343	0.4938
B			1.0226	0.7128
C			0.6319	0.4971
D			0.8419	0.485
E			0.6936	0.4077
F			0.3121	0.3768
G			0.5129	0.5556
H			0.409	0.3818
Cell Index at: 10:07:09
	1	2	3	4	5	6
A			0.6557	0.5112
B			1.0583	0.7264
C			0.6613	0.5072
D			0.8696	0.4958
E			0.727	0.4166
F			0.325	0.3909
G			0.5279	0.5703
H			0.423	0.3981
Cell Index at: 10:22:09
	1	2	3	4	5	6
A			0.6783	0.5194
B			1.0884	0.7384
C			0.6939	0.5205
D			0.8969	0.5039
E			0.7558	0.4256
F			0.3369	0.4017
G			0.54	0.5862
H			0.4346	0.41
Cell Index at: 10:37:09
	1	2	3	4	5	6
A			0.703	0.5279
B			1.1165	0.7486
C			0.7219	0.5272
D			0.9196	0.5157
E			0.7872	0.4323
F			0.3508	0.4148
G			0.5516	0.6011
H			0.4475	0.4254
Cell Index at: 10:52:09
	1	2	3	4	5	6
A			0.7216	0.5339
B			1.1323	0.7596
C			0.7554	0.5367
D			0.9499	0.526
E			0.8132	0.442
F			0.363	0.4287
G			0.5657	0.6181
H			0.4608	0.4391
Cell Index at: 11:07:09
	1	2	3	4	5	6
A			0.7413	0.5432
B			1.1548	0.7664
C			0.7832	0.5417
D			0.9726	0.5366
E			0.8407	0.4479
F			0.3742	0.4388
G			0.579	0.63
H			0.4722	0.4517
Cell Index at: 11:22:09
	1	2	3	4	5	6
A			0.7605	0.5487
B			1.1749	0.7728
C			0.8106	0.5519
D			0.9932	0.5459
E			0.8662	0.4552
F			0.3836	0.4501
G			0.5911	0.6417
H			0.4831	0.4628
Cell Index at: 11:37:09
	1	2	3	4	5	6
A			0.7772	0.5568
B			1.2001	0.7816
C			0.837	0.5595
D			1.0139	0.5557
E			0.8897	0.4613
F			0.3955	0.4604
G			0.6017	0.6528
H			0.4935	0.474
Cell Index at: 11:52:09
	1	2	3	4	5	6
A			0.7946	0.5635
B			1.2236	0.7906
C			0.8577	0.5682
D			1.037	0.5659
E			0.9096	0.4675
F			0.4075	0.4734
G			0.6131	0.6648
H			0.5063	0.4851
Cell Index at: 12:07:09
	1	2	3	4	5	6
A			0.8167	0.5745
B			1.243	0.8002
C			0.8771	0.5735
D			1.0557	0.5752
E			0.932	0.4696
F			0.4171	0.4811
G			0.6228	0.6758
H			0.5146	0.493
Cell Index at: 12:22:09
	1	2	3	4	5	6
A			0.8348	0.5811
B			1.2653	0.811
C			0.8993	0.582
D			1.0723	0.5869
E			0.9504	0.4782
F			0.4278	0.49
G			0.6413	0.688
H			0.5253	0.5043
Cell Index at: 12:37:09
	1	2	3	4	5	6
A			0.8486	0.5907
B			1.2868	0.8186
C			0.919	0.5911
D			1.092	0.5974
E			0.9728	0.4852
F			0.4347	0.4978
G			0.6646	0.6973
H			0.5344	0.5126
Cell Index at: 12:52:09
	1	2	3	4	5	6
A			0.8627	0.5974
B			1.2996	0.8298
C			0.9407	0.5984
D			1.1071	0.6061
E			0.9887	0.4926
F			0.4419	0.5092
G			0.6888	0.7086
H			0.5412	0.523
Cell Index at: 13:07:09
	1	2	3	4	5	6
A			0.8772	0.6074
B			1.3194	0.8431
C			0.96	0.6079
D			1.1272	0.6143
E			1.0056	0.5016
F			0.4476	0.5165
G			0.7055	0.7171
H			0.5501	0.5311
Cell Index at: 13:22:09
	1	2	3	4	5	6
A			0.8913	0.6183
B			1.3419	0.8543
C			0.9661	0.6145
D			1.1397	0.624
E			1.0173	0.5105
F			0.4555	0.5267
G			0.7208	0.7259
H			0.5584	0.542
Cell Index at: 13:37:09
	1	2	3	4	5	6
A			0.9054	0.6299
B			1.3546	0.8705
C			0.9741	0.6287
D			1.1602	0.6302
E			1.0336	0.5185
F			0.464	0.5334
G			0.7356	0.7389
H			0.5641	0.5506
Cell Index at: 13:52:09
	1	2	3	4	5	6
A			0.9198	0.6408
B			1.3751	0.8792
C			0.9814	0.637
D			1.175	0.6445
E			1.051	0.5255
F			0.4737	0.5458
G			0.7517	0.7515
H			0.5755	0.561
Cell Index at: 14:07:09
	1	2	3	4	5	6
A			0.9352	0.6553
B			1.3904	0.8973
C			0.9891	0.6485
D			1.1979	0.6535
E			1.0629	0.5397
F			0.4884	0.556
G			0.7646	0.765
H			0.589	0.573
Cell Index at: 14:22:09
	1	2	3	4	5	6
A			0.9551	0.6731
B			1.4109	0.9134
C			1.001	0.6654
D			1.2194	0.6637
E			1.0782	0.5484
F			0.5014	0.5648
G			0.7713	0.7787
H			0.5973	0.5824
Cell Index at: 14:37:09
	1	2	3	4	5	6
A			0.9747	0.6884
B			1.4401	0.9297
C			1.0165	0.6776
D			1.2451	0.6745
E			1.1006	0.5577
F			0.5161	0.5798
G			0.7863	0.7918
H			0.608	0.5932
Cell Index at: 14:52:09
	1	2	3	4	5	6
A			0.9927	0.7044
B			1.4646	0.948
C			1.035	0.6952
D			1.2722	0.6902
E			1.1206	0.569
F			0.5345	0.5941
G			0.8042	0.8092
H			0.6209	0.6065
Cell Index at: 15:07:09
	1	2	3	4	5	6
A			1.0135	0.7216
B			1.4914	0.9673
C			1.0478	0.7095
D			1.3015	0.7067
E			1.144	0.5849
F			0.5572	0.6143
G			0.8269	0.8317
H			0.6394	0.6218
Cell Index at: 15:22:09
	1	2	3	4	5	6
A			1.0414	0.7424
B			1.5225	0.9814
C			1.0746	0.7267
D			1.3235	0.7256
E			1.1654	0.5969
F			0.5722	0.63
G			0.8431	0.8472
H			0.6563	0.6396
Cell Index at: 15:37:09
	1	2	3	4	5	6
A			1.068	0.7602
B			1.5532	1.0018
C			1.0964	0.7436
D			1.3535	0.745
E			1.1914	0.6125
F			0.5914	0.6478
G			0.8649	0.8699
H			0.6773	0.658
Cell Index at: 15:52:09
	1	2	3	4	5	6
A			1.0937	0.7815
B			1.5942	1.0239
C			1.1186	0.7627
D			1.3821	0.7628
E			1.2212	0.63
F			0.6165	0.6701
G			0.8901	0.8911
H			0.7009	0.6796
Cell Index at: 16:07:09
	1	2	3	4	5	6
A			1.1298	0.8044
B			1.6258	1.0478
C			1.1452	0.7837
D			1.4247	0.7853
E			1.2508	0.6492
F			0.6432	0.6926
G			0.9123	0.9161
H			0.7288	0.7022
Cell Index at: 16:22:09
	1	2	3	4	5	6
A			1.1634	0.8273
B			1.6591	1.0739
C			1.1719	0.8048
D			1.4674	0.8083
E			1.282	0.6706
F			0.666	0.7162
G			0.9405	0.9428
H			0.7521	0.7283
Cell Index at: 16:37:09
	1	2	3	4	5	6
A			1.2039	0.8539
B			1.7033	1.095
C			1.21	0.8269
D			1.5061	0.831
E			1.3158	0.6892
F			0.6865	0.7413
G			0.9694	0.9711
H			0.7797	0.7513
Cell Index at: 16:52:09
	1	2	3	4	5	6
A			1.2462	0.8839
B			1.7597	1.1212
C			1.2343	0.8491
D			1.5483	0.8594
E			1.3569	0.7117
F			0.7193	0.769
G			1.0037	1.0037
H			0.8146	0.7816
Cell Index at: 17:07:09
	1	2	3	4	5	6
A			1.2886	0.9171
B			1.8123	1.1488
C			1.2635	0.8758
D			1.5938	0.8839
E			1.3987	0.7332
F			0.7538	0.7969
G			1.0352	1.0328
H			0.8478	0.813
Cell Index at: 17:22:09
	1	2	3	4	5	6
A			1.3346	0.9483
B			1.8563	1.1796
C			1.302	0.9104
D			1.6408	0.9134
E			1.4401	0.7617
F			0.7927	0.8239
G			1.0708	1.0714
H			0.8837	0.8472
Cell Index at: 17:37:09
	1	2	3	4	5	6
A			1.3867	0.981
B			1.9098	1.2126
C			1.3342	0.9441
D			1.6904	0.9492
E			1.494	0.7895
F			0.8356	0.8578
G			1.1084	1.1101
H			0.9236	0.8809
Cell Index at: 17:52:09
	1	2	3	4	5	6
A			1.4414	1.013
B			1.9638	1.2454
C			1.3725	0.9792
D			1.7397	0.9813
E			1.5431	0.819
F			0.8763	0.8906
G			1.1472	1.1512
H			0.9624	0.9176
Cell Index at: 18:07:09
	1	2	3	4	5	6
A			1.4922	1.0465
B			2.0172	1.2814
C			1.412	1.0133
D			1.7932	1.0175
E			1.5973	0.85
F			0.9161	0.9275
G			1.1865	1.1957
H			1.0052	0.9604
Cell Index at: 18:22:09
	1	2	3	4	5	6
A			1.5514	1.087
B			2.0761	1.3163
C			1.4525	1.047
D			1.8499	1.0521
E			1.6537	0.8805
F			0.9593	0.9638
G			1.2328	1.2412
H			1.0475	1.0029
Cell Index at: 18:37:09
	1	2	3	4	5	6
A			1.6112	1.1292
B			2.1387	1.3476
C			1.4973	1.0822
D			1.907	1.0857
E			1.7084	0.9114
F			0.9989	1.0016
G			1.2786	1.2848
H			1.089	1.0431
Cell Index at: 18:52:09
	1	2	3	4	5	6
A			1.6781	1.1708
B			2.2025	1.383
C			1.5421	1.1216
D			1.9598	1.1272
E			1.7657	0.9474
F			1.0492	1.0413
G			1.3277	1.3303
H			1.1351	1.0863
Cell Index at: 19:07:09
	1	2	3	4	5	6
A			1.7438	1.2155
B			2.2666	1.4205
C			1.5885	1.162
D			2.0238	1.1703
E			1.8239	0.984
F			1.0969	1.082
G			1.3783	1.3827
H			1.1826	1.1305
Cell Index at: 19:22:09
	1	2	3	4	5	6
A			1.8149	1.2682
B			2.3276	1.4582
C			1.6316	1.2076
D			2.0888	1.2097
E			1.8873	1.0192
F			1.146	1.122
G			1.4239	1.4316
H			1.2289	1.1725
Cell Index at: 19:37:09
	1	2	3	4	5	6
A			1.8846	1.3178
B			2.3881	1.5072
C			1.6732	1.2582
D			2.1479	1.2522
E			1.9569	1.058
F			1.1946	1.1631
G			1.4681	1.4857
H			1.2778	1.22
Cell Index at: 19:52:09
	1	2	3	4	5	6
A			1.9545	1.3667
B			2.4466	1.5461
C			1.7217	1.3011
D			2.2159	1.2976
E			2.0232	1.092
F			1.2433	1.205
G			1.5151	1.5419
H			1.3252	1.2658
Cell Index at: 20:07:09
	1	2	3	4	5	6
A			2.0184	1.4197
B			2.5172	1.5972
C			1.7702	1.3497
D			2.2801	1.3443
E			2.0882	1.1352
F			1.2976	1.2518
G			1.5711	1.5978
H			1.3768	1.3164
Cell Index at: 20:22:09
	1	2	3	4	5	6
A			2.0875	1.4666
B			2.5812	1.6444
C			1.8166	1.3998
D			2.3453	1.3927
E			2.1553	1.1781
F			1.348	1.2942
G			1.6273	1.6532
H			1.4283	1.3703
Cell Index at: 20:37:09
	1	2	3	4	5	6
A			2.1562	1.5225
B			2.6484	1.6864
C			1.865	1.441
D			2.4106	1.4422
E			2.2185	1.2229
F			1.4064	1.3405
G			1.6793	1.7084
H			1.4764	1.4202
Cell Index at: 20:52:09
	1	2	3	4	5	6
A			2.2183	1.5735
B			2.7157	1.7325
C			1.9098	1.4818
D			2.4817	1.4867
E			2.2809	1.2656
F			1.4579	1.383
G			1.7326	1.7656
H			1.5315	1.4782
Cell Index at: 21:07:09
	1	2	3	4	5	6
A			2.2816	1.6263
B			2.7853	1.7821
C			1.956	1.5141
D			2.5541	1.5337
E			2.3453	1.3088
F			1.5109	1.4306
G			1.7908	1.8253
H			1.5855	1.5268
Cell Index at: 21:22:09
	1	2	3	4	5	6
A			2.3482	1.6791
B			2.8495	1.8305
C			1.9979	1.5545
D			2.6158	1.5811
E			2.4064	1.356
F			1.5662	1.4862
G			1.8523	1.881
H			1.6391	1.5786
Cell Index at: 21:37:09
	1	2	3	4	5	6
A			2.4057	1.7265
B			2.911	1.8905
C			2.0602	1.6069
D			2.6956	1.6274
E			2.4672	1.4044
F			1.62	1.5353
G			1.9095	1.9382
H			1.6931	1.6325
Cell Index at: 21:52:09
	1	2	3	4	5	6
A			2.4678	1.7693
B			2.9715	1.9595
C			2.1118	1.6605
D			2.7631	1.6725
E			2.5284	1.4509
F			1.6735	1.5877
G			1.9713	1.9945
H			1.7454	1.6872
Cell Index at: 22:07:09
	1	2	3	4	5	6
A			2.5279	1.8128
B			3.0429	2.0235
C			2.1526	1.7179
D			2.8282	1.7236
E			2.5961	1.5031
F			1.724	1.6446
G			2.0328	2.0531
H			1.8044	1.7459
Cell Index at: 22:22:09
	1	2	3	4	5	6
A			2.588	1.8516
B			3.1067	2.0129
C			2.1911	1.7717
D			2.8932	1.7723
E			2.661	1.5513
F			1.7805	1.6937
G			2.0925	2.1133
H			1.8571	1.8032
Cell Index at: 22:37:09
	1	2	3	4	5	6
A			2.6381	1.8801
B			3.1666	2.1575
C			2.2309	1.8234
D			2.9602	1.8152
E			2.7193	1.6008
F			1.8347	1.743
G			2.1518	2.1711
H			1.9106	1.8595
Cell Index at: 22:52:09
	1	2	3	4	5	6
A			2.6948	1.9087
B			3.2328	2.2303
C			2.2647	1.877
D			3.0209	1.8567
E			2.7831	1.6528
F			1.8893	1.7971
G			2.2165	2.2312
H			1.9667	1.9153
Cell Index at: 23:07:09
	1	2	3	4	5	6
A			2.7365	1.9491
B			3.2928	2.2808
C			2.3088	1.9317
D			3.0919	1.8811
E			2.838	1.6965
F			1.9401	1.8491
G			2.2724	2.288
H			2.0168	1.9706
Cell Index at: 23:22:09
	1	2	3	4	5	6
A			2.7819	1.9952
B			3.3501	2.3345
C			2.3428	1.9842
D			3.151	1.9122
E			2.8914	1.7458
F			1.9905	1.9068
G			2.3326	2.3531
H			2.0708	2.0274
Cell Index at: 23:37:09
	1	2	3	4	5	6
A			2.8239	2.047
B			3.4045	2.3862
C			2.3885	2.0329
D			3.2181	1.9442
E			2.9434	1.7965
F			2.0466	1.9638
G			2.3913	2.406
H			2.1204	2.0775
Cell Index at: 23:52:09
	1	2	3	4	5	6
A			2.859	2.0944
B			3.4583	2.4342
C			2.427	2.0836
D			3.2796	1.985
E			2.9952	1.8421
F			2.0916	2.017
G			2.4519	2.4792
H			2.1664	2.1309
Cell Index at: 24:07:09
	1	2	3	4	5	6
A			2.9051	2.1394
B			3.5034	2.4766
C			2.4596	2.1265
D			3.3353	2.0338
E			3.045	1.8908
F			2.1333	2.0718
G			2.5093	2.5429
H			2.2071	2.1755
Cell Index at: 24:22:09
	1	2	3	4	5	6
A			2.9439	2.1708
B			3.5465	2.5231
C			2.4993	2.1664
D			3.3945	2.0811
E			3.0903	1.9347
F			2.1711	2.1282
G			2.5708	2.5987
H			2.2541	2.2281
Cell Index at: 24:37:09
	1	2	3	4	5	6
A			2.9692	2.2027
B			3.5937	2.5755
C			2.534	2.2132
D			3.4516	2.1179
E			3.1288	1.9795
F			2.2135	2.1729
G			2.6266	2.6721
H			2.2973	2.2763
Cell Index at: 24:52:09
	1	2	3	4	5	6
A			3.0032	2.2359
B			3.6373	2.6061
C			2.5662	2.2543
D			3.4976	2.1532
E			3.1614	2.0253
F			2.2557	2.227
G			2.6826	2.7197
H			2.345	2.3189
Cell Index at: 25:07:09
	1	2	3	4	5	6
A			3.0301	2.2603
B			3.6855	2.6453
C			2.5983	2.3003
D			3.5474	2.1823
E			3.1915	2.0619
F			2.3006	2.2765
G			2.7349	2.7732
H			2.3836	2.3654
Cell Index at: 25:22:09
	1	2	3	4	5	6
A			3.0587	2.2803
B			3.7278	2.6843
C			2.6269	2.3332
D			3.593	2.2167
E			3.2227	2.097
F			2.3463	2.3298
G			2.7878	2.8167
H			2.4259	2.4139
Cell Index at: 25:37:09
	1	2	3	4	5	6
A			3.0878	2.2999
B			3.776	2.7241
C			2.6592	2.3716
D			3.6309	2.2371
E			3.2521	2.1302
F			2.3918	2.3804
G			2.8354	2.8627
H			2.4679	2.4569
Cell Index at: 25:52:09
	1	2	3	4	5	6
A			3.113	2.3197
B			3.8225	2.7547
C			2.6942	2.406
D			3.6807	2.2548
E			3.2656	2.1546
F			2.4282	2.4228
G			2.8795	2.9104
H			2.5116	2.4965
Cell Index at: 26:07:09
	1	2	3	4	5	6
A			3.1321	2.3375
B			3.8549	2.7872
C			2.7343	2.4413
D			3.7186	2.2739
E			3.2465	2.185
F			2.4561	2.4717
G			2.926	2.95
H			2.5435	2.5389
Cell Index at: 26:22:09
	1	2	3	4	5	6
A			3.1589	2.3711
B			3.8714	2.8123
C			2.7682	2.4667
D			3.7434	2.3084
E			3.2179	2.2204
F			2.492	2.5144
G			2.9654	2.9897
H			2.5702	2.5731
Cell Index at: 26:37:09
	1	2	3	4	5	6
A			3.1731	2.3926
B			3.8949	2.8498
C			2.7958	2.4974
D			3.7762	2.3286
E			3.2123	2.2509
F			2.521	2.5496
G			3.0021	3.031
H			2.5983	2.6016
Cell Index at: 26:52:09
	1	2	3	4	5	6
A			3.1917	2.4159
B			3.9179	2.875
C			2.8232	2.5232
D			3.8033	2.3458
E			3.2378	2.273
F			2.5608	2.5922
G			3.0262	3.0638
H			2.629	2.6307
Cell Index at: 27:07:09
	1	2	3	4	5	6
A			3.2049	2.438
B			3.9473	2.8946
C			2.8587	2.5547
D			3.8302	2.3648
E			3.273	2.2997
F			2.5849	2.6295
G			3.0575	3.0932
H			2.66	2.6566
Cell Index at: 27:22:09
	1	2	3	4	5	6
A			3.216	2.465
B			3.9645	2.9304
C			2.8805	2.5808
D			3.8454	2.3834
E			3.3182	2.3289
F			2.6109	2.6733
G			3.0944	3.1231
H			2.6874	2.6829
Cell Index at: 27:37:09
	1	2	3	4	5	6
A			3.2264	2.4906
B			3.9918	2.9525
C			2.9131	2.6033
D			3.8617	2.3904
E			3.3557	2.3599
F			2.6237	2.7065
G			3.1205	3.1474
H			2.7048	2.7069
Cell Index at: 27:52:09
	1	2	3	4	5	6
A			3.2326	2.5098
B			4.0254	2.9725
C			2.9374	2.624
D			3.8852	2.3998
E			3.3735	2.3878
F			2.6352	2.7488
G			3.142	3.1713
H			2.7277	2.731
Cell Index at: 28:07:09
	1	2	3	4	5	6
A			3.2357	2.5306
B			4.059	2.9964
C			2.9613	2.6478
D			3.9069	2.4171
E			3.3983	2.415
F			2.6616	2.7759
G			3.1729	3.195
H			2.7497	2.7535
Cell Index at: 28:22:09
	1	2	3	4	5	6
A			3.2379	2.5376
B			4.0728	3.0078
C			2.9819	2.66
D			3.9296	2.425
E			3.4129	2.4352
F			2.6953	2.8094
G			3.1984	3.2143
H			2.7663	2.7673
Cell Index at: 28:37:09
	1	2	3	4	5	6
A			3.2473	2.5516
B			4.0929	3.0254
C			3.0057	2.678
D			3.9519	2.4405
E			3.436	2.4552
F			2.7285	2.832
G			3.2189	3.2338
H			2.7872	2.7829
Cell Index at: 28:52:09
	1	2	3	4	5	6
A			3.2455	2.5686
B			4.0955	3.0298
C			3.0313	2.6899
D			3.9632	2.449
E			3.4486	2.4691
F			2.7518	2.8627
G			3.2373	3.2497
H			2.7975	2.7987
Cell Index at: 29:07:09
	1	2	3	4	5	6
A			3.2545	2.5802
B			4.0977	3.0524
C			3.0462	2.7054
D			3.9808	2.4607
E			3.4613	2.4904
F			2.7831	2.8815
G			3.2532	3.2673
H			2.8078	2.815
Cell Index at: 29:22:09
	1	2	3	4	5	6
A			3.2544	2.589
B			4.0943	3.0704
C			3.0701	2.718
D			4.0045	2.4668
E			3.4815	2.5134
F			2.8005	2.9071
G			3.2581	3.2863
H			2.8089	2.832
Cell Index at: 29:37:09
	1	2	3	4	5	6
A			3.2577	2.5943
B			4.1153	3.0282
C			3.0952	2.7362
D			4.0163	2.4887
E			3.4903	2.5235
F			2.8213	2.9338
G			3.2679	3.2949
H			2.8133	2.8392
Cell Index at: 29:52:09
	1	2	3	4	5	6
A			3.2585	2.6068
B			4.1104	3.0876
C			3.1212	2.7492
D			4.0358	2.4969
E			3.4898	2.5251
F			2.8222	2.9518
G			3.2893	3.3044
H			2.8275	2.8497
Cell Index at: 30:07:09
	1	2	3	4	5	6
A			3.2613	2.6119
B			4.1132	3.1043
C			3.1371	2.7535
D			4.0473	2.4998
E			3.4905	2.5453
F			2.8292	2.9702
G			3.2984	3.3153
H			2.8215	2.8533
Cell Index at: 30:22:09
	1	2	3	4	5	6
A			3.2625	2.6051
B			4.1151	3.1196
C			3.1531	2.7562
D			4.0491	2.4963
E			3.4924	2.5593
F			2.839	2.987
G			3.3042	3.3218
H			2.8229	2.8635
Cell Index at: 30:37:09
	1	2	3	4	5	6
A			3.26	2.6037
B			4.1263	3.1386
C			3.1648	2.7626
D			4.0445	2.504
E			3.4867	2.5682
F			2.8514	3.0002
G			3.3051	3.3209
H			2.8343	2.8735
Cell Index at: 30:52:09
	1	2	3	4	5	6
A			3.2571	2.6194
B			4.1209	3.1374
C			3.1771	2.7739
D			4.0489	2.5076
E			3.5046	2.5826
F			2.8588	3.019
G			3.3164	3.3288
H			2.8439	2.8828
Cell Index at: 31:07:09
	1	2	3	4	5	6
A			3.2392	2.6289
B			4.1236	3.1503
C			3.1909	2.79
D			4.0539	2.5101
E			3.5177	2.592
F			2.8704	3.0372
G			3.3214	3.3363
H			2.8576	2.8937
Cell Index at: 31:22:09
	1	2	3	4	5	6
A			3.2561	2.6367
B			4.1274	3.1607
C			3.2023	2.8071
D			4.0592	2.5098
E			3.5295	2.5963
F			2.8751	3.0544
G			3.3021	3.3376
H			2.8646	2.8927
Cell Index at: 31:37:09
	1	2	3	4	5	6
A			3.2605	2.65
B			4.1251	3.15
C			3.2154	2.8232
D			4.0724	2.5189
E			3.5312	2.6039
F			2.8821	3.0685
G			3.3055	3.345
H			2.8692	2.8977
Cell Index at: 31:52:09
	1	2	3	4	5	6
A			3.267	2.6677
B			4.1285	3.1538
C			3.2335	2.8385
D			4.0758	2.528
E			3.5371	2.6148
F			2.8796	3.0844
G			3.3124	3.353
H			2.8787	2.9066
Cell Index at: 32:07:09
	1	2	3	4	5	6
A			3.2657	2.6816
B			4.1319	3.1647
C			3.2565	2.8417
D			4.0782	2.5357
E			3.5462	2.6291
F			2.8797	3.1022
G			3.3146	3.3447
H			2.8829	2.9114
Cell Index at: 32:22:09
	1	2	3	4	5	6
A			3.2606	2.6938
B			4.1187	3.1854
C			3.2853	2.8483
D			4.0887	2.5529
E			3.5439	2.6421
F			2.8771	3.1178
G			3.331	3.3517
H			2.8848	2.9199
Cell Index at: 32:37:09
	1	2	3	4	5	6
A			3.2576	2.6927
B			4.1344	3.1954
C			3.3076	2.8559
D			4.102	2.5691
E			3.5145	2.6525
F			2.8821	3.1287
G			3.339	3.3569
H			2.8969	2.9302
Cell Index at: 32:52:09
	1	2	3	4	5	6
A			3.2699	2.7005
B			4.1526	3.2064
C			3.3249	2.8685
D			4.1225	2.574
E			3.4769	2.6634
F			2.8973	3.1477
G			3.3486	3.3574
H			2.9021	2.939
Cell Index at: 33:07:09
	1	2	3	4	5	6
A			3.2567	2.7127
B			4.1722	3.2108
C			3.3542	2.8604
D			4.1303	2.5808
E			3.4416	2.6689
F			2.9031	3.1576
G			3.3563	3.3647
H			2.9139	2.9457
Cell Index at: 33:22:09
	1	2	3	4	5	6
A			3.2751	2.7217
B			4.1678	3.205
C			3.3772	2.868
D			4.1398	2.5946
E			3.411	2.6755
F			2.9181	3.1674
G			3.3616	3.3711
H			2.9181	2.9355
Cell Index at: 33:37:09
	1	2	3	4	5	6
A			3.2744	2.7333
B			4.1813	3.2244
C			3.3888	2.8658
D			4.1501	2.6019
E			3.4004	2.6764
F			2.9272	3.1765
G			3.3668	3.3807
H			2.9312	2.9419
Cell Index at: 33:52:09
	1	2	3	4	5	6
A			3.2793	2.7428
B			4.1763	3.2419
C			3.4194	2.8688
D			4.158	2.6107
E			3.388	2.685
F			2.9208	3.1817
G			3.3687	3.3822
H			2.9373	2.9515
Cell Index at: 34:07:09
	1	2	3	4	5	6
A			3.3005	2.7548
B			4.184	3.2526
C			3.4379	2.877
D			4.1516	2.6171
E			3.3976	2.6968
F			2.9264	3.1973
G			3.3705	3.3913
H			2.9398	2.959
Cell Index at: 34:22:09
	1	2	3	4	5	6
A			3.2996	2.7565
B			4.1781	3.2693
C			3.4528	2.8761
D			4.1538	2.6258
E			3.409	2.7156
F			2.9302	3.2019
G			3.3774	3.3956
H			2.9307	2.9653
Cell Index at: 34:37:09
	1	2	3	4	5	6
A			3.2907	2.7657
B			4.1662	3.2743
C			3.476	2.8855
D			4.1509	2.6364
E			3.4357	2.7232
F			2.9397	3.2057
G			3.3719	3.4115
H			2.9154	2.9675
Cell Index at: 34:52:09
	1	2	3	4	5	6
A			3.2965	2.7747
B			4.1618	3.2726
C			3.4951	2.8952
D			4.1575	2.649
E			3.4652	2.7369
F			2.9458	3.2105
G			3.3608	3.4209
H			2.9139	2.9695
Cell Index at: 35:07:09
	1	2	3	4	5	6
A			3.3079	2.769
B			4.1842	3.2771
C			3.5096	2.9062
D			4.1552	2.656
E			3.4851	2.7437
F			2.9545	3.2144
G			3.36	3.433
H			2.9153	2.9849
Cell Index at: 35:22:09
	1	2	3	4	5	6
A			3.3066	2.7754
B			4.1799	3.2768
C			3.5305	2.916
D			4.1517	2.6721
E			3.4792	2.7522
F			2.9541	3.2247
G			3.3564	3.4402
H			2.9236	2.9851
Cell Index at: 35:37:09
	1	2	3	4	5	6
A			3.3158	2.7837
B			4.1852	3.2839
C			3.5471	2.9235
D			4.1658	2.6864
E			3.4907	2.7556
F			2.9632	3.2319
G			3.3485	3.4343
H			2.9333	2.9923
Cell Index at: 35:52:09
	1	2	3	4	5	6
A			3.3219	2.7808
B			4.1818	3.3017
C			3.5637	2.93
D			4.1725	2.6918
E			3.4905	2.7614
F			2.9715	3.2342
G			3.3615	3.4266
H			2.9385	2.9916
Cell Index at: 36:07:09
	1	2	3	4	5	6
A			3.3267	2.7922
B			4.1967	3.3042
C			3.5817	2.9322
D			4.1635	2.7018
E			3.5151	2.7577
F			2.9811	3.2333
G			3.3721	3.4288
H			2.9512	2.9956
Cell Index at: 36:22:09
	1	2	3	4	5	6
A			3.3265	2.7888
B			4.2029	3.3125
C			3.5935	2.9356
D			4.1774	2.7167
E			3.5371	2.7695
F			2.9845	3.241
G			3.3739	3.4376
H			2.9699	3.0045
Cell Index at: 36:37:09
	1	2	3	4	5	6
A			3.3461	2.7882
B			4.1951	3.3221
C			3.6065	2.9343
D			4.2048	2.7246
E			3.5512	2.7712
F			2.9909	3.2473
G			3.375	3.4359
H			2.9729	3.0068
Cell Index at: 36:52:09
	1	2	3	4	5	6
A			3.3505	2.8019
B			4.2019	3.3259
C			3.6474	2.9377
D			4.2357	2.7369
E			3.5761	2.7824
F			3.0055	3.2539
G			3.3722	3.4497
H			2.9805	3.0048
Cell Index at: 37:07:09
	1	2	3	4	5	6
A			3.3308	2.8071
B			4.1829	3.3289
C			3.6724	2.9443
D			4.2684	2.7498
E			3.5914	2.8001
F			3.0194	3.2607
G			3.3751	3.4495
H			2.9712	3.0018
Cell Index at: 37:22:09
	1	2	3	4	5	6
A			3.324	2.8159
B			4.1686	3.3377
C			3.6833	2.9434
D			4.2845	2.7534
E			3.609	2.8138
F			3.0225	3.2617
G			3.3721	3.4558
H			2.982	3.0053
Cell Index at: 37:37:09
	1	2	3	4	5	6
A			3.3281	2.8264
B			4.1322	3.3399
C			3.6901	2.9439
D			4.2733	2.7614
E			3.6216	2.8216
F			3.0207	3.2668
G			3.3712	3.4449
H			2.9806	3.008
Cell Index at: 37:52:09
	1	2	3	4	5	6
A			3.3223	2.831
B			4.1152	3.3582
C			3.7023	2.9557
D			4.2835	2.7664
E			3.6297	2.8351
F			3.0237	3.2697
G			3.3735	3.4291
H			2.9857	3.0068
Cell Index at: 38:07:09
	1	2	3	4	5	6
A			3.3253	2.829
B			4.0983	3.3331
C			3.7068	2.9571
D			4.2707	2.7748
E			3.6399	2.8493
F			3.0298	3.276
G			3.3743	3.4273
H			2.9864	3.012
Cell Index at: 38:22:09
	1	2	3	4	5	6
A			3.3382	2.8352
B			4.1047	3.3148
C			3.7203	2.9644
D			4.2634	2.7796
E			3.628	2.8509
F			3.0362	3.2778
G			3.3785	3.425
H			2.9873	3.0096
Cell Index at: 38:37:09
	1	2	3	4	5	6
A			3.34	2.8388
B			4.0924	3.3322
C			3.7292	2.9721
D			4.2613	2.7827
E			3.6273	2.8606
F			3.0443	3.2904
G			3.3848	3.4306
H			2.9876	3.0128
Cell Index at: 38:52:09
	1	2	3	4	5	6
A			3.3463	2.8452
B			4.1036	3.3275
C			3.7423	2.9693
D			4.2669	2.7844
E			3.6387	2.8554
F			3.0468	3.2879
G			3.3928	3.4477
H			2.9876	3.0191
Cell Index at: 39:07:09
	1	2	3	4	5	6
A			3.3685	2.8405
B			4.1031	3.3327
C			3.7418	2.9635
D			4.2607	2.7949
E			3.6378	2.8595
F			3.0374	3.2957
G			3.4005	3.452
H			2.991	3.0306
Cell Index at: 39:22:09
	1	2	3	4	5	6
A			3.382	2.8434
B			4.0973	3.3266
C			3.751	2.9645
D			4.2733	2.7948
E			3.6297	2.8679
F			3.0304	3.3003
G			3.3964	3.4493
H			2.9922	3.0429
Cell Index at: 39:37:09
	1	2	3	4	5	6
A			3.3955	2.8515
B			4.1142	3.3218
C			3.7575	2.9616
D			4.2951	2.8049
E			3.6321	2.8748
F			3.0163	3.3036
G			3.4042	3.4526
H			3.0011	3.038
Cell Index at: 39:52:09
	1	2	3	4	5	6
A			3.4021	2.8604
B			4.1147	3.1938
C			3.7584	2.9784
D			4.2914	2.8129
E			3.6341	2.8811
F			3.0047	3.3082
G			3.3966	3.454
H			3.0167	3.0497
Cell Index at: 40:07:09
	1	2	3	4	5	6
A			3.3916	2.8561
B			4.0986	3.3056
C			3.7641	2.9895
D			4.3064	2.8185
E			3.6369	2.8835
F			3.0035	3.3135
G			3.4048	3.4502
H			3.0293	3.0556
Cell Index at: 40:22:09
	1	2	3	4	5	6
A			3.4041	2.8583
B			4.1069	3.3228
C			3.7523	2.9932
D			4.2986	2.8263
E			3.6442	2.8895
F			3.0197	3.3129
G			3.4081	3.4543
H			3.0475	3.0692
Cell Index at: 40:37:09
	1	2	3	4	5	6
A			3.4197	2.8544
B			4.0992	3.3318
C			3.7453	2.9953
D			4.2981	2.832
E			3.6512	2.8903
F			3.0334	3.3225
G			3.4201	3.4577
H			3.0621	3.072
Cell Index at: 40:52:09
	1	2	3	4	5	6
A			3.4202	2.8561
B			4.0898	3.3352
C			3.753	2.9985
D			4.2799	2.8538
E			3.6477	2.8913
F			3.0488	3.3306
G			3.4238	3.4595
H			3.0711	3.0824
Cell Index at: 41:07:09
	1	2	3	4	5	6
A			3.429	2.858
B			4.0323	3.3388
C			3.7656	2.9977
D			4.2838	2.8623
E			3.6494	2.9037
F			3.0639	3.324
G			3.4188	3.4613
H			3.068	3.0714
Cell Index at: 41:22:09
	1	2	3	4	5	6
A			3.4363	2.8617
B			4.0414	3.337
C			3.7852	2.9899
D			4.2935	2.8643
E			3.6493	2.9115
F			3.0767	3.333
G			3.4284	3.4544
H			3.0771	3.0797
Cell Index at: 41:37:09
	1	2	3	4	5	6
A			3.433	2.8617
B			4.0154	3.3348
C			3.8047	2.9924
D			4.2943	2.8653
E			3.6525	2.9086
F			3.0845	3.3239
G			3.4394	3.4611
H			3.0818	3.0912
Cell Index at: 41:52:09
	1	2	3	4	5	6
A			3.4359	2.8678
B			4.01	3.3306
C			3.8229	2.9786
D			4.2864	2.8664
E			3.664	2.9079
F			3.0942	3.3318
G			3.4405	3.4556
H			3.0735	3.0874
Cell Index at: 42:07:09
	1	2	3	4	5	6
A			3.4443	2.8671
B			4.0025	3.3123
C			3.8382	2.9685
D			4.2863	2.865
E			3.6808	2.9136
F			3.1082	3.3326
G			3.4409	3.4474
H			3.0621	3.0947
Cell Index at: 42:22:09
	1	2	3	4	5	6
A			3.4351	2.87
B			4.0133	3.3123
C			3.8422	2.9693
D			4.2875	2.8643
E			3.6869	2.9169
F			3.1068	3.3337
G			3.4417	3.455
H			3.0755	3.1041
Cell Index at: 42:37:09
	1	2	3	4	5	6
A			3.4368	2.8636
B			3.9916	3.3242
C			3.8347	2.9675
D			4.2796	2.866
E			3.6895	2.9198
F			3.1006	3.3313
G			3.4364	3.4534
H			3.0873	3.1146
Cell Index at: 42:52:09
	1	2	3	4	5	6
A			3.4453	2.867
B			3.6942	3.3293
C			3.8318	2.9665
D			4.2747	2.8663
E			3.6924	2.9213
F			3.0902	3.3319
G			3.2554	3.4611
H			3.0981	3.1205
Cell Index at: 43:07:09
	1	2	3	4	5	6
A			3.4522	2.8647
B			3.7146	3.3298
C			3.8303	2.9623
D			4.2681	2.8716
E			3.6973	2.919
F			3.0809	3.336
G			3.2759	3.4595
H			3.0881	3.1175
Cell Index at: 43:22:09
	1	2	3	4	5	6
A			3.4413	2.8636
B			3.7366	3.3278
C			3.8246	2.9457
D			4.2531	2.8726
E			3.7083	2.9119
F			3.0776	3.3323
G			3.2742	3.4594
H			3.0941	3.1156
Cell Index at: 43:37:09
	1	2	3	4	5	6
A			3.4448	2.8506
B			3.7439	3.3156
C			3.8226	2.931
D			4.2483	2.8771
E			3.6974	2.9011
F			3.0938	3.3363
G			3.2721	3.4578
H			3.1031	3.1145
Cell Index at: 43:52:09
	1	2	3	4	5	6
A			3.454	2.848
B			3.7356	3.2837
C			3.8332	2.9128
D			4.2512	2.8821
E			3.668	2.8925
F			3.1121	3.3447
G			3.2867	3.4619
H			3.1051	3.1158
Cell Index at: 44:07:09
	1	2	3	4	5	6
A			3.4511	2.8421
B			3.7469	3.2871
C			3.8415	2.9066
D			4.244	2.8846
E			3.6536	2.8968
F			3.1036	3.3458
G			3.2939	3.4497
H			3.1105	3.1236
Cell Index at: 44:22:09
	1	2	3	4	5	6
A			3.446	2.8433
B			3.7691	3.2958
C			3.8505	2.8993
D			4.2342	2.8848
E			3.648	2.905
F			3.1014	3.3408
G			3.2985	3.4524
H			3.1167	3.1252
Cell Index at: 44:37:09
	1	2	3	4	5	6
A			3.454	2.8412
B			3.7719	3.2888
C			3.854	2.9035
D			4.2373	2.8835
E			3.6511	2.9092
F			3.1026	3.342
G			3.2966	3.4571
H			3.1205	3.1219
Cell Index at: 44:52:09
	1	2	3	4	5	6
A			3.4539	2.8436
B			3.7714	3.2931
C			3.8534	2.9011
D			4.2255	2.8801
E			3.6602	2.9214
F			3.1157	3.345
G			3.305	3.4463
H			3.1243	3.1263
Cell Index at: 45:07:10
	1	2	3	4	5	6
A			3.4554	2.8352
B			3.7648	3.2917
C			3.851	2.8972
D			4.1949	2.8849
E			3.6787	2.9241
F			3.1375	3.3431
G			3.3179	3.4528
H			3.1323	3.1288
Cell Index at: 45:22:11
	1	2	3	4	5	6
A			3.4538	2.8369
B			3.775	3.2741
C			3.8545	2.8993
D			4.1969	2.8888
E			3.695	2.9194
F			3.1443	3.337
G			3.333	3.4542
H			3.1335	3.1305
Cell Index at: 45:37:12
	1	2	3	4	5	6
A			3.4543	2.8357
B			3.789	3.2693
C			3.8487	2.8906
D			4.1891	2.8871
E			3.7095	2.9148
F			3.1493	3.3364
G			3.3398	3.4542
H			3.1375	3.1328
Cell Index at: 45:52:13
	1	2	3	4	5	6
A			3.4572	2.8321
B			3.787	3.2619
C			3.8501	2.889
D			4.1699	2.8822
E			3.7176	2.9148
F			3.1708	3.3368
G			3.3425	3.4605
H			3.1348	3.1386
Cell Index at: 46:07:14
	1	2	3	4	5	6
A			3.4553	2.8299
B			3.8044	3.2666
C			3.849	2.892
D			4.1672	2.8775
E			3.7172	2.9117
F			3.1779	3.3364
G			3.3553	3.4525
H			3.1392	3.1522
Cell Index at: 46:22:15
	1	2	3	4	5	6
A			3.4437	2.8278
B			3.8032	3.2534
C			3.8526	2.8885
D			4.1629	2.873
E			3.7277	2.9034
F			3.1816	3.3398
G			3.3559	3.4627
H			3.1502	3.158
Cell Index at: 46:37:16
	1	2	3	4	5	6
A			3.4459	2.8205
B			3.8065	3.2301
C			3.8542	2.8871
D			4.1597	2.875
E			3.7344	2.9019
F			3.1909	3.3347
G			3.3629	3.4572
H			3.1587	3.1611
Cell Index at: 46:52:17
	1	2	3	4	5	6
A			3.4401	2.8224
B			3.8091	3.2311
C			3.8562	2.8935
D			4.1327	2.8738
E			3.7309	2.9039
F			3.2048	3.3426
G			3.3623	3.4509
H			3.1625	3.1572
Cell Index at: 47:07:18
	1	2	3	4	5	6
A			3.436	2.8207
B			3.8175	3.2335
C			3.8513	2.8924
D			4.1195	2.874
E			3.7319	2.9076
F			3.2043	3.3486
G			3.3699	3.4448
H			3.1595	3.1467
Cell Index at: 47:22:19
	1	2	3	4	5	6
A			3.4407	2.8199
B			3.815	3.2276
C			3.8432	2.8933
D			4.1017	2.8605
E			3.7292	2.9033
F			3.2039	3.3466
G			3.3673	3.435
H			3.1568	3.1453
Cell Index at: 47:37:20
	1	2	3	4	5	6
A			3.4309	2.8108
B			3.8165	3.2093
C			3.8397	2.8875
D			4.092	2.8638
E			3.7246	2.9
F			3.1913	3.3411
G			3.3792	3.4388
H			3.1626	3.1507
Cell Index at: 47:52:21
	1	2	3	4	5	6
A			3.4352	2.8006
B			3.8215	3.2151
C			3.8421	2.8785
D			4.0909	2.8655
E			3.7159	2.9015
F			3.1944	3.3408
G			3.3797	3.4348
H			3.1627	3.1452
Cell Index at: 48:07:22
	1	2	3	4	5	6
A			3.4333	2.792
B			3.8207	3.217
C			3.832	2.8694
D			4.0827	2.8589
E			3.7132	2.8989
F			3.1963	3.3406
G			3.3843	3.4246
H			3.163	3.149
Cell Index at: 48:22:23
	1	2	3	4	5	6
A			3.432	2.7911
B			3.8319	3.2088
C			3.8166	2.8443
D			4.0884	2.8497
E			3.6891	2.8959
F			3.1913	3.3351
G			3.3899	3.4302
H			3.173	3.1523
Cell Index at: 48:37:24
	1	2	3	4	5	6
A			3.4078	2.7836
B			3.8294	3.1874
C			3.8034	2.8308
D			4.0894	2.8539
E			3.6588	2.8968
F			3.2007	3.3462
G			3.3902	3.4357
H			3.1819	3.1557
Cell Index at: 48:52:25
	1	2	3	4	5	6
A			3.4064	2.7791
B			3.8308	3.2026
C			3.8015	2.825
D			4.0813	2.8426
E			3.6359	2.8999
F			3.1994	3.3403
G			3.3932	3.4366
H			3.1929	3.151
Cell Index at: 49:07:26
	1	2	3	4	5	6
A			3.4131	2.7765
B			3.8248	3.1879
C			3.79	2.8257
D			4.0857	2.8412
E			3.6323	2.9049
F			3.202	3.3402
G			3.4004	3.4348
H			3.1923	3.157
Cell Index at: 49:22:27
	1	2	3	4	5	6
A			3.4068	2.7763
B			3.8306	3.1735
C			3.8013	2.8289
D			4.0779	2.8359
E			3.6405	2.8975
F			3.1965	3.3377
G			3.4044	3.4303
H			3.1863	3.1606
[truncated: 20 more rows]

## Sheet: Well Graph
Auto Scale
Maximum:	4.30637	D3	TimeFrom:	1899-12-31
Minimum:	-0.117529	D4	TimeTo:	1900-01-02 01:52:29
Time Point(s)	A1	A2	A3	A4	A5	A6	B1	B2	B3	B4	B5	B6	C1	C2	C3	C4	C5	C6	D1	D2	D3	D4	D5	D6	E1	E2	E3	E4	E5	E6	F1	F2	F3	F4	F5	F6	G1	G2	G3	G4	G5	G6	H1	H2	H3	H4	H5	H6
0	0	0	0	0	0	0	0	0	0	0	0	0	0	0	0	0	0	0	0	0	0	0	0	0	0	0	0	0	0	0	0	0	0	0	0	0	0	0	0	0	0	0	0	0	0	0	0	0
2229			0.008538	0.054751					0.118858	0.103492					-0.084451	-0.006763					-0.007412	-0.117529					-0.061714	-0.026336					-0.035327	-0.01345					-0.020359	0.011135					-0.051492	-0.038392
4929			0.098347	0.106536					0.221182	0.177026					-0.025731	0.050519					0.079265	-0.066367					-0.009574	0.020832					-0.002755	0.033262					0.038629	0.081823					0.005823	0.023586
7629			0.160546	0.157463					0.306937	0.247873					0.029172	0.104618					0.172508	-0.005983					0.038185	0.066751					0.026826	0.072899					0.089681	0.131867					0.046509	0.069722
9429			0.184575	0.184325					0.351707	0.296754					0.053246	0.135047					0.219908	0.026128					0.066916	0.096936					0.047707	0.105197					0.125451	0.166463					0.073538	0.093946
12129			0.208293	0.206957					0.403545	0.340651					0.076254	0.169004					0.26823	0.060662					0.094583	0.129696					0.071431	0.135442					0.169489	0.205776					0.10164	0.120236
14829			0.229441	0.223917					0.441489	0.378115					0.092561	0.194011					0.311169	0.089108					0.120259	0.153541					0.09078	0.156501					0.215457	0.243243					0.125874	0.138997
16629			0.2464	0.238885					0.472718	0.40495					0.106701	0.214454					0.340071	0.116123					0.14465	0.173999					0.106845	0.173208					0.241262	0.268667					0.14461	0.152908
19329			0.279128	0.273573					0.528829	0.448498					0.146964	0.246403					0.39414	0.164076					0.187479	0.203152					0.125597	0.194992					0.278892	0.302347					0.169494	0.171188
22029			0.319345	0.310463					0.591082	0.495085					0.201829	0.287494					0.453385	0.222465					0.250063	0.237883					0.144858	0.217294					0.308366	0.336922					0.19722	0.194229
23829			0.351916	0.334092					0.641737	0.524694					0.244706	0.315969					0.496605	0.26593					0.301896	0.262813					0.158625	0.234003					0.331829	0.367371					0.218796	0.213302
26529			0.408836	0.372016					0.720773	0.571964					0.322018	0.361388					0.567971	0.326146					0.384723	0.301749					0.18799	0.26111					0.369026	0.408193					0.257072	0.245162
29229			0.47075	0.412232					0.814438	0.616131					0.407919	0.406222					0.648545	0.381283					0.472969	0.335606					0.220306	0.291644					0.410181	0.449496					0.297369	0.281269
31929			0.542042	0.449669					0.9015	0.659393					0.500481	0.448076					0.729284	0.431794					0.565192	0.370125					0.257394	0.327942					0.451319	0.497759					0.343696	0.322885
33729			0.586181	0.469781					0.959918	0.6874					0.56589	0.473565					0.782491	0.46103					0.633116	0.392108					0.286923	0.354151					0.481503	0.5285					0.377207	0.352869
36429			0.655703	0.511156					1.0583	0.726408					0.66129	0.507244					0.869598	0.495843					0.726992	0.416557					0.324955	0.390852					0.527866	0.570264					0.423007	0.398144
39129			0.721637	0.533949					1.13229	0.759567					0.755443	0.53673					0.949881	0.525955					0.813187	0.442018					0.363014	0.428717					0.565672	0.618071					0.460754	0.439118
40929			0.760503	0.548682					1.17488	0.772756					0.810647	0.551863					0.993182	0.545887					0.8662	0.45522					0.383565	0.450068					0.591064	0.641662					0.483103	0.462833
43629			0.816741	0.574475					1.24301	0.80018					0.877079	0.573547					1.05566	0.575248					0.932035	0.469601					0.417106	0.481085					0.622796	0.675783					0.514557	0.492982
46329			0.862718	0.597431					1.2996	0.829792					0.940694	0.598396					1.10708	0.606139					0.988702	0.492558					0.441877	0.509158					0.688784	0.708585					0.541197	0.52302
48129			0.891258	0.618274					1.34194	0.854295					0.96608	0.614454					1.13972	0.623973					1.01729	0.510527					0.455519	0.526656					0.720848	0.725858					0.558416	0.542017
50829			0.93519	0.655317					1.39041	0.897289					0.989071	0.648525					1.19793	0.653454					1.06287	0.539713					0.488398	0.556018					0.764555	0.764964					0.589021	0.573002
53529			0.992706	0.704359					1.46458	0.94799					1.03503	0.695247					1.27224	0.6902					1.1206	0.569023					0.534506	0.594125					0.804184	0.809249					0.620923	0.606467
56229			1.06797	0.760226					1.55324	1.00184					1.09642	0.743626					1.35352	0.745014					1.1914	0.612507					0.591397	0.647807					0.864914	0.869947					0.677279	0.65797
58029			1.12977	0.80437					1.62584	1.04784					1.14518	0.783657					1.42474	0.785302					1.25082	0.649195					0.643232	0.692629					0.912251	0.916055					0.728823	0.702164
60729			1.24624	0.883878					1.75969	1.12115					1.23427	0.849113					1.54832	0.859432					1.35692	0.711675					0.719299	0.769049					1.00366	1.00368					0.814606	0.781576
63429			1.38671	0.981038					1.9098	1.21256					1.33417	0.94408					1.69039	0.949172					1.49401	0.789469					0.835609	0.857844					1.10837	1.11006					0.923628	0.880938
65229			1.49221	1.04652					2.0172	1.28136					1.41204	1.01335					1.7932	1.01751					1.59733	0.84998					0.91606	0.927459					1.18654	1.19572					1.00516	0.960409
67929			1.67812	1.17077					2.20246	1.38305					1.54209	1.12163					1.95977	1.12718					1.76575	0.947409					1.04922	1.04125					1.32773	1.33032					1.1351	1.08634
70629			1.88463	1.31777					2.38807	1.50719					1.67321	1.25817					2.14791	1.25222					1.95687	1.05803					1.19463	1.16313					1.46806	1.48566					1.27779	1.21999
72429			2.01842	1.41973					2.51722	1.5972					1.77023	1.34972					2.28012	1.34434					2.0882	1.13519					1.29763	1.25178					1.57106	1.59781					1.37684	1.3164
75129			2.21825	1.57348					2.71572	1.73248					1.9098	1.48178					2.48171	1.48672					2.28086	1.26558					1.45792	1.383					1.73263	1.7656					1.5315	1.47817
77829			2.40571	1.72654					2.91098	1.89051					2.06018	1.60689					2.69561	1.6274					2.46725	1.40438					1.62	1.53532					1.90953	1.93823					1.69313	1.63249
79629			2.52787	1.81285					3.04294	2.02345					2.15265	1.71788					2.82824	1.72359					2.59606	1.50309					1.72397	1.64463					2.0328	2.05314					1.80437	1.74587
82329			2.69476	1.90873					3.23284	2.23032					2.26468	1.87702					3.02091	1.85668					2.78314	1.6528					1.88935	1.79705					2.21648	2.23116					1.96668	1.91534
85029			2.82386	2.04702					3.40446	2.38623					2.38855	2.03285					3.21814	1.94415					2.94337	1.7965					2.04656	1.96382					2.3913	2.40596					2.12042	2.07747
87729			2.94392	2.17076					3.54651	2.5231					2.4993	2.16643					3.3945	2.08114					3.09029	1.9347					2.1711	2.12824					2.57078	2.59874					2.25412	2.22807
89529			3.00322	2.23592					3.63727	2.60609					2.56624	2.25428					3.4976	2.15322					3.16135	2.02534					2.25572	2.22702					2.68265	2.71971					2.34496	2.31887
92229			3.08778	2.2999					3.77595	2.72408					2.65916	2.37158					3.63091	2.23707					3.25205	2.13023					2.39183	2.38035					2.83535	2.86273					2.46793	2.4569
94929			3.15892	2.37113					3.87144	2.81234					2.76823	2.46669					3.74345	2.30844					3.21787	2.22043					2.49199	2.51441					2.96537	2.9897					2.57024	2.57307
96729			3.19174	2.41589					3.9179	2.87495					2.82324	2.52316					3.80327	2.34581					3.23778	2.27297					2.56077	2.59224					3.02617	3.06377					2.62901	2.63066
99429			3.2264	2.49061					3.99181	2.95248					2.9131	2.60326					3.86169	2.39036					3.35571	2.35988					2.62374	2.70646					3.1205	3.14744					2.70483	2.70693
102129			3.23786	2.5376					4.07278	3.00775					2.98187	2.65996					3.92959	2.42502					3.41288	2.4352					2.69533	2.80939					3.19845	3.21427					2.76632	2.76732
103929			3.24554	2.5686					4.09554	3.02977					3.03134	2.68987					3.96315	2.44904					3.44864	2.46906					2.75179	2.86271					3.2373	3.24973					2.79753	2.79873
106629			3.25771	2.59425					4.11526	3.02824					3.09524	2.73623					4.01627	2.48868					3.49032	2.52347					2.82126	2.93379					3.2679	3.29488					2.81328	2.83923
109329			3.26247	2.60514					4.11513	3.11958					3.15314	2.75624					4.04912	2.49633					3.49239	2.55935					2.83903	2.987					3.30417	3.32182					2.8229	2.86347
112029			3.23917	2.62888					4.12361	3.1503					3.19093	2.78999					4.05387	2.51011					3.51774	2.59196					2.87042	3.03722					3.32136	3.33632					2.85762	2.89369
113829			3.26054	2.65002					4.12511	3.14998					3.21542	2.82321					4.07244	2.51886					3.53124	2.60386					2.88209	3.06846					3.30547	3.34499					2.86923	2.89765
116529			3.26055	2.69381					4.11865	3.18536					3.28529	2.84829					4.08869	2.55288					3.54391	2.64214					2.87714	3.11783					3.33096	3.35166					2.88483	2.91994
119229			3.25669	2.71272					4.17218	3.21084					3.35421	2.86038					4.1303	2.58079					3.44164	2.6689					2.90307	3.15765					3.3563	3.3647					2.91388	2.9457
121029			3.2744	2.73331					4.18127	3.22436					3.38876	2.86583					4.15015	2.6019					3.40043	2.67637					2.92721	3.17654					3.36681	3.38072					2.93122	2.94191
123729			3.29956	2.7565					4.17809	3.26928					3.45276	2.87612					4.1538	2.62576					3.40896	2.71558					2.93023	3.20188					3.37741	3.39562					2.93069	2.96531
126429			3.30794	2.76904					4.18421	3.27705					3.50963	2.90623					4.15519	2.65605					3.48512	2.74372					2.9545	3.21436					3.35999	3.433					2.91534	2.98492
128229			3.31579	2.78366					4.1852	3.2839					3.54705	2.92345					4.1658	2.68637					3.49072	2.75561					2.96321	3.23189					3.34851	3.43429					2.93333	2.9923
130929			3.32651	2.78877					4.20291	3.31249					3.59347	2.93557					4.17742	2.71665					3.53708	2.76946					2.98446	3.241					3.37387	3.43764					2.96991	3.00453
133629			3.3308	2.80714					4.18293	3.32891					3.67242	2.94428					4.26838	2.74982					3.59143	2.80012					3.01936	3.2607					3.3751	3.44946					2.97125	3.00181
135429			3.32807	2.82645					4.13223	3.3399					3.69014	2.94387					4.27332	2.76144					3.62155	2.82161					3.02067	3.26679					3.3712	3.44494					2.98062	3.00805
138129			3.3382	2.83515					4.10473	3.31482					3.72028	2.96444					4.26343	2.77962					3.62803	2.8509					3.0362	3.27776					3.37846	3.42497					2.98734	3.00962
140829			3.36853	2.84054					4.1031	3.33268					3.74178	2.96345					4.26069	2.79486					3.63777	2.85955					3.03744	3.2957					3.40048	3.452					2.99101	3.03063
143529			3.40207	2.86044					4.11469	3.19376					3.75836	2.97835					4.29136	2.81288					3.63413	2.88114					3.00475	3.30819					3.39663	3.45402					3.01674	3.04971
145329			3.40411	2.85832					4.10691	3.32281					3.75231	2.99317					4.29857	2.82628					3.64418	2.8895					3.01967	3.3129					3.40811	3.45433					3.0475	3.06921
148029			3.429	2.85804					4.03231	3.3388					3.76563	2.99771					4.28383	2.86227					3.64937	2.90373					3.06394	3.32395					3.41877	3.46125					3.06804	3.07135
150729			3.43587	2.86779					4.00996	3.33062					3.82288	2.97864					4.28638	2.86644					3.66395	2.90794					3.0942	3.33182					3.44053	3.45559					3.07348	3.08738
152529			3.43513	2.87002					4.01332	3.31226					3.84218	2.96934					4.28746	2.86426					3.68692	2.91687					3.1068	3.33373					3.44166	3.45498					3.07553	3.10407
155229			3.45218	2.86471					3.71458	3.32984					3.8303	2.96232					4.26813	2.87159					3.69733	2.91901					3.08085	3.33604					3.27592	3.4595					3.08808	3.11751
157929			3.45398	2.84798					3.73557	3.28368					3.83319	2.91284					4.25124	2.88209					3.66803	2.89251					3.11207	3.34474					3.28672	3.46186					3.10512	3.11577
159729			3.44602	2.84334					3.76912	3.29582					3.85046	2.89934					4.23422	2.88476					3.64801	2.90496					3.10141	3.34075					3.29847	3.45244					3.11669	3.12523
162430			3.45537	2.83524					3.76484	3.2917					3.85097	2.89722					4.19493	2.88491					3.67868	2.92407					3.13754	3.34306					3.31785	3.45281					3.13234	3.12878
165133			3.45716	2.83211					3.78704	3.26187					3.8501	2.88901					4.16988	2.88219					3.71757	2.91481					3.17076	3.33681					3.34248	3.46055					3.1348	3.13859
167836			3.44595	2.82052					3.80647	3.2301					3.85419	2.88708					4.15971	2.875					3.73443	2.90188					3.1909	3.33473					3.36288	3.45723					3.15875	3.16111
169638			3.43601	2.82074					3.81754	3.23347					3.85127	2.89238					4.11953	2.87401					3.73185	2.9076					3.20431	3.34862					3.36993	3.44484					3.15954	3.14669
172341			3.43517	2.8006					3.82154	3.21514					3.84211	2.8785					4.09088	2.86548					3.71594	2.90148					3.19442	3.34075					3.37968	3.43476					3.16269	3.14517
175044			3.40782	2.78361					3.82941	3.18744					3.80344	2.83083					4.08939	2.85394					3.65879	2.89678					3.20067	3.3462					3.39016	3.43568					3.18188	3.15572
176846			3.41314	2.7765					3.82477	3.18789					3.78997	2.82569					4.0857	2.8412					3.63227	2.90495					3.202	3.34023					3.40039	3.43481					3.19229	3.15702
179549			3.40987	2.77766					3.8287	3.12855					3.79305	2.82017					4.05517	2.82912					3.66283	2.88998					3.17114	3.33809					3.40732	3.42562					3.18298	3.18101

## Sheet: Plot
Time (Hour)	Time (hh:mm:ss)	Y (A3,B3,C3,D3,E3)	SD (A3,B3,C3,D3,E3)	Y (F3,G3,H3,F4,G4,H4)	SD (F3,G3,H3,F4,G4,H4)	Y (A4,B4,C4,D4,E4)	SD (A4,B4,C4,D4,E4)
0	00:00:00	0	0	0	0	0	0
0.369167	00:22:09	-0.0123	0.0707	-0.0311	0.0201	0.0007	0.0643
0.619167	00:37:09	-0.0052	0.0791	-0.0246	0.0221	0.0015	0.084
0.869167	00:52:09	0.0197	0.0885	-0.0043	0.0243	0.0172	0.0893
1.11917	01:07:09	0.0459	0.0938	0.0135	0.027	0.0369	0.0905
1.36917	01:22:09	0.0727	0.099	0.0301	0.0299	0.0577	0.0914
1.61917	01:37:09	0.098	0.1035	0.0444	0.0307	0.076	0.0944
1.86917	01:52:09	0.1214	0.1084	0.0596	0.0337	0.0962	0.0939
2.11917	02:07:09	0.1415	0.114	0.0729	0.0363	0.1141	0.0956
2.36917	02:22:09	0.1598	0.1187	0.0875	0.0391	0.131	0.0973
2.61917	02:37:09	0.1753	0.1223	0.1021	0.0413	0.1478	0.1013
2.86917	02:52:09	0.1884	0.1268	0.1148	0.0433	0.1592	0.1013
3.11917	03:07:09	0.1996	0.1308	0.1249	0.0452	0.1704	0.1026
3.36917	03:22:09	0.2102	0.1342	0.134	0.0481	0.1814	0.1042
3.61917	03:37:09	0.219	0.1365	0.1443	0.0511	0.1899	0.1057
3.86917	03:52:09	0.2293	0.1397	0.1541	0.0534	0.1982	0.1055
4.11917	04:07:09	0.239	0.143	0.1618	0.0573	0.2077	0.1078
4.36917	04:22:09	0.2501	0.146	0.171	0.0589	0.2189	0.1087
4.61917	04:37:09	0.2621	0.1489	0.1812	0.0616	0.2297	0.1084
4.86917	04:52:09	0.2763	0.1521	0.1898	0.0639	0.2408	0.1099
5.11917	05:07:09	0.2913	0.1541	0.1995	0.0664	0.2537	0.1086
5.36917	05:22:09	0.3073	0.1561	0.2071	0.0689	0.2671	0.1096
5.61917	05:37:09	0.3238	0.157	0.217	0.0704	0.2822	0.1093
5.86917	05:52:09	0.3433	0.1575	0.2251	0.0724	0.2953	0.1094
6.11917	06:07:09	0.3631	0.1588	0.2331	0.0739	0.3107	0.1091
6.36917	06:22:09	0.3836	0.1591	0.2444	0.0759	0.3272	0.1087
6.61917	06:37:09	0.4074	0.1609	0.254	0.0791	0.3407	0.1074
6.86917	06:52:09	0.4302	0.1616	0.265	0.0808	0.3572	0.1078
7.11917	07:07:09	0.4546	0.1621	0.2751	0.0823	0.3722	0.1074
7.36917	07:22:09	0.4809	0.1619	0.2881	0.0831	0.3867	0.1073
7.61917	07:37:09	0.5074	0.1627	0.2984	0.0845	0.4018	0.1081
7.86917	07:52:09	0.5348	0.1653	0.3114	0.0852	0.4162	0.1076
8.11917	08:07:09	0.5629	0.1667	0.325	0.0866	0.4303	0.1082
8.36917	08:22:09	0.5905	0.1668	0.3381	0.088	0.4454	0.108
8.61917	08:37:09	0.6194	0.1675	0.3538	0.089	0.4586	0.1081
8.86917	08:52:09	0.6477	0.1664	0.3668	0.0897	0.4718	0.1098
9.11917	09:07:09	0.6756	0.1642	0.3824	0.0902	0.4858	0.1105
9.36917	09:22:09	0.7055	0.1655	0.3969	0.0902	0.4968	0.1116
9.61917	09:37:09	0.7353	0.1681	0.4119	0.0916	0.5091	0.1124
9.86917	09:52:09	0.7648	0.1675	0.4247	0.0916	0.5193	0.1143
10.1192	10:07:09	0.7944	0.1709	0.4392	0.0921	0.5314	0.1156
10.3692	10:22:09	0.8226	0.1718	0.4516	0.0934	0.5416	0.1168
10.6192	10:37:09	0.8496	0.1716	0.4652	0.0932	0.5503	0.1178
10.8692	10:52:09	0.8745	0.1684	0.4792	0.0946	0.5596	0.1185
11.1192	11:07:09	0.8985	0.1677	0.491	0.0952	0.5672	0.1184
11.3692	11:22:09	0.9211	0.1663	0.502	0.096	0.5749	0.1178
11.6192	11:37:09	0.9436	0.1678	0.513	0.0958	0.583	0.1186
11.8692	11:52:09	0.9645	0.17	0.525	0.0956	0.5911	0.1194
12.1192	12:07:09	0.9849	0.1691	0.5341	0.0964	0.5986	0.1215
12.3692	12:22:09	1.0044	0.1699	0.5461	0.0985	0.6078	0.1224
12.6192	12:37:09	1.0238	0.1718	0.5569	0.1022	0.6166	0.1222
12.8692	12:52:09	1.0398	0.1702	0.5688	0.1063	0.6249	0.1238
13.1192	13:07:09	1.0579	0.1719	0.578	0.109	0.6349	0.1255
13.3692	13:22:09	1.0713	0.1763	0.5882	0.1104	0.6443	0.1265
13.6192	13:37:09	1.0856	0.1771	0.5978	0.1134	0.6556	0.1294
13.8692	13:52:09	1.1005	0.1804	0.6099	0.1152	0.6654	0.1295
14.1192	14:07:09	1.1151	0.1828	0.6227	0.1153	0.6789	0.1315
14.3692	14:22:09	1.1329	0.1849	0.6327	0.115	0.6928	0.1337
14.6192	14:37:09	1.1554	0.1898	0.6459	0.1153	0.7056	0.1361
14.8692	14:52:09	1.177	0.1931	0.6616	0.1162	0.7214	0.1383
15.1192	15:07:09	1.1997	0.1977	0.6819	0.1174	0.738	0.1397
15.3692	15:22:09	1.2255	0.1988	0.6981	0.1174	0.7546	0.1397
15.6192	15:37:09	1.2525	0.2017	0.7182	0.1191	0.7726	0.1414
15.8692	15:52:09	1.282	0.2082	0.7414	0.1189	0.7922	0.143
16.1192	16:07:09	1.3153	0.2097	0.7659	0.1182	0.8141	0.1446
16.3692	16:22:09	1.3488	0.2124	0.791	0.1201	0.837	0.1464
16.6192	16:37:09	1.3878	0.2146	0.8165	0.1229	0.8592	0.1469
16.8692	16:52:09	1.4291	0.2237	0.8486	0.1239	0.885	0.1481
17.1192	17:07:09	1.4714	0.2308	0.8799	0.1231	0.9118	0.1501
17.3692	17:22:09	1.5147	0.2323	0.915	0.1246	0.9427	0.1507
17.6192	17:37:09	1.563	0.237	0.9527	0.1247	0.9753	0.1521
17.8692	17:52:09	1.6121	0.2405	0.9909	0.1261	1.0076	0.153
18.1192	18:07:09	1.6624	0.2444	1.0319	0.1272	1.0417	0.1546
18.3692	18:22:09	1.7167	0.249	1.0746	0.1298	1.0766	0.1561
18.6192	18:37:09	1.7725	0.254	1.116	0.1325	1.1112	0.1562
18.8692	18:52:09	1.8296	0.2577	1.1617	0.1338	1.15	0.1558
19.1192	19:07:09	1.8893	0.2628	1.2088	0.1374	1.1905	0.1561
19.3692	19:22:09	1.95	0.2671	1.2542	0.1391	1.2326	0.1572
19.6192	19:37:09	2.0101	0.2711	1.3015	0.141	1.2787	0.1609
19.8692	19:52:09	2.0724	0.2738	1.3494	0.1443	1.3207	0.1629
20.1192	20:07:09	2.1348	0.2811	1.4019	0.1472	1.3692	0.1661
20.3692	20:22:09	2.1972	0.2864	1.4535	0.1511	1.4163	0.1674
20.6192	20:37:09	2.2597	0.2924	1.5052	0.1527	1.463	0.1674
20.8692	20:52:09	2.3213	0.3012	1.5581	0.1558	1.508	0.1693
21.1192	21:07:09	2.3845	0.3103	1.6116	0.1603	1.553	0.1727
21.3692	21:22:09	2.4436	0.3176	1.6672	0.1622	1.6002	0.1742
21.6192	21:37:09	2.5079	0.3203	1.7214	0.1649	1.6511	0.1778
21.8692	21:52:09	2.5685	0.3243	1.7766	0.1677	1.7026	0.1847
22.1192	22:07:09	2.6296	0.3351	1.8341	0.1698	1.7562	0.1879
22.3692	22:22:09	2.688	0.3446	1.89	0.1732	1.7919	0.1666
22.6192	22:37:09	2.743	0.3537	1.9451	0.1762	1.8554	0.1996
22.8692	22:52:09	2.7993	0.3654	2.0027	0.18	1.9051	0.2077
23.1192	23:07:09	2.8536	0.3743	2.0562	0.1821	1.9479	0.2114
23.3692	23:22:09	2.9035	0.3841	2.1135	0.1857	1.9944	0.2146
23.6192	23:37:09	2.9557	0.3903	2.1676	0.1862	2.0414	0.2171
23.8692	23:52:09	3.0038	0.3989	2.2229	0.1946	2.0879	0.2185
24.1192	24:07:09	3.0497	0.4051	2.2733	0.2013	2.1334	0.216
24.3692	24:22:09	3.0949	0.4097	2.3252	0.206	2.1752	0.2167
24.6192	24:37:09	3.1355	0.4181	2.3764	0.2165	2.2178	0.2208
24.8692	24:52:09	3.1731	0.4237	2.4248	0.2185	2.255	0.2161
25.1192	25:07:09	3.2105	0.4321	2.4724	0.2221	2.29	0.2184
25.3692	25:22:09	3.2458	0.4392	2.5201	0.2219	2.3223	0.2207
25.6192	25:37:09	3.2812	0.4451	2.5658	0.2222	2.3526	0.2258
25.8692	25:52:09	3.3152	0.4528	2.6082	0.2252	2.378	0.2298
26.1192	26:07:09	3.3373	0.4547	2.6477	0.2277	2.405	0.2332
26.3692	26:22:09	3.352	0.4525	2.6841	0.2296	2.4358	0.2289
26.6192	26:37:09	3.3705	0.4566	2.7173	0.234	2.4639	0.2339
26.8692	26:52:09	3.3948	0.4564	2.7504	0.2299	2.4866	0.2359
27.1192	27:07:09	3.4228	0.4553	2.7803	0.2304	2.5103	0.2347
27.3692	27:22:09	3.4449	0.4521	2.812	0.2317	2.5377	0.2392
27.6192	27:37:09	3.4697	0.4495	2.835	0.2339	2.5593	0.2396
27.8692	27:52:09	3.4908	0.455	2.8593	0.2339	2.5788	0.2399
28.1192	28:07:09	3.5122	0.4603	2.8848	0.2351	2.6014	0.2408
28.3692	28:22:09	3.527	0.462	2.9085	0.2337	2.6131	0.2401
28.6192	28:37:09	3.5467	0.4629	2.9305	0.2315	2.6301	0.2405
28.8692	28:52:09	3.5568	0.4583	2.9496	0.2304	2.6413	0.2373
29.1192	29:07:09	3.5681	0.4563	2.968	0.2288	2.6578	0.2403
29.3692	29:22:09	3.581	0.4529	2.9822	0.228	2.6715	0.2424
29.6192	29:37:09	3.595	0.4535	2.9951	0.2261	2.6742	0.2195
29.8692	29:52:09	3.6031	0.4495	3.0075	0.229	2.6931	0.2413
30.1192	30:07:09	3.6099	0.4483	3.0146	0.2326	2.703	0.244
30.3692	30:22:09	3.6144	0.4447	3.0231	0.2319	2.7073	0.2496
30.6192	30:37:09	3.6165	0.4447	3.0309	0.2262	2.7154	0.255
30.8692	30:52:09	3.6217	0.4405	3.0416	0.2264	2.7242	0.2506
31.1192	31:07:09	3.6251	0.442	3.0528	0.2234	2.7342	0.2539
31.3692	31:22:09	3.6349	0.4371	3.0544	0.2172	2.7421	0.2578
31.6192	31:37:09	3.6409	0.4354	3.0613	0.2172	2.7492	0.2501
31.8692	31:52:09	3.6484	0.431	3.0691	0.2185	2.7605	0.2473
32.1192	32:07:09	3.6557	0.4268	3.0726	0.2157	2.7706	0.2467
32.3692	32:22:09	3.6594	0.4206	3.0804	0.2205	2.7845	0.2484
32.6192	32:37:09	3.6632	0.4265	3.089	0.2194	2.7931	0.2479
32.8692	32:52:09	3.6694	0.4342	3.0987	0.2175	2.8026	0.2497
33.1192	33:07:09	3.671	0.4435	3.1069	0.2173	2.8067	0.2475
33.3692	33:22:09	3.6742	0.4408	3.112	0.2186	2.813	0.2406
33.6192	33:37:09	3.679	0.4472	3.1207	0.2175	2.8204	0.2456
33.8692	33:52:09	3.6842	0.444	3.1237	0.2172	2.8299	0.249
34.1192	34:07:09	3.6943	0.4352	3.1307	0.2179	2.8396	0.2495
34.3692	34:22:09	3.6986	0.4303	3.1335	0.2207	2.8486	0.2518
34.6192	34:37:09	3.7039	0.4208	3.1353	0.2245	2.857	0.2499
34.8692	34:52:09	3.7152	0.4127	3.1369	0.2238	2.8657	0.244
35.1192	35:07:09	3.7284	0.4104	3.1437	0.223	2.8704	0.2444
35.3692	35:22:09	3.7296	0.4069	3.1473	0.2232	2.8785	0.2394
35.6192	35:37:09	3.7409	0.4058	3.1506	0.2162	2.8866	0.2382
35.8692	35:52:09	3.7461	0.4032	3.154	0.2144	2.8932	0.2443
36.1192	36:07:09	3.7567	0.3978	3.1603	0.2122	2.8976	0.2426
36.3692	36:22:09	3.7675	0.3986	3.1686	0.2098	2.9046	0.242
36.6192	36:37:09	3.7807	0.3948	3.1715	0.208	2.9081	0.2444
36.8692	36:52:09	3.8023	0.3958	3.1778	0.2078	2.9169	0.2405
37.1192	37:07:09	3.8092	0.4017	3.1796	0.209	2.9261	0.2365
37.3692	37:22:09	3.8139	0.402	3.1832	0.207	2.9328	0.2367
37.6192	37:37:09	3.8091	0.3875	3.182	0.2044	2.9387	0.2338
37.8692	37:52:09	3.8106	0.3871	3.1814	0.1999	2.9493	0.2386
38.1192	38:07:09	3.8082	0.3774	3.1843	0.1981	2.9486	0.2249
38.3692	38:22:09	3.8109	0.3729	3.1857	0.1978	2.949	0.2153
38.6192	38:37:09	3.81	0.3688	3.1918	0.1997	2.9573	0.2206
38.8692	38:52:09	3.8196	0.3686	3.197	0.2037	2.9564	0.218
39.1192	39:07:09	3.8224	0.3597	3.2012	0.2057	2.9582	0.2182
39.3692	39:22:09	3.8266	0.3588	3.2019	0.2037	2.9595	0.2143
39.6192	39:37:09	3.8389	0.364	3.2026	0.2077	2.9629	0.2085
39.8692	39:52:09	3.8401	0.3606	3.205	0.2045	2.9453	0.1514
40.1192	40:07:09	3.8395	0.3648	3.2095	0.2027	2.9707	0.1977
40.3692	40:22:09	3.8412	0.3597	3.2186	0.1957	2.978	0.2027
40.6192	40:37:09	3.8427	0.3529	3.228	0.1941	2.9808	0.206
40.8692	40:52:09	3.8381	0.3452	3.236	0.1897	2.987	0.2033
41.1192	41:07:09	3.832	0.3333	3.2346	0.188	2.9921	0.2018
41.3692	41:22:09	3.8412	0.3349	3.2416	0.1838	2.9929	0.1992
41.6192	41:37:09	3.84	0.3314	3.247	0.1826	2.9926	0.1985
41.8692	41:52:09	3.8438	0.3251	3.2472	0.1828	2.9903	0.1956
42.1192	42:07:09	3.8504	0.319	3.2477	0.1799	2.9853	0.1876
42.3692	42:22:09	3.853	0.3228	3.2528	0.1777	2.9866	0.1869
42.6192	42:37:09	3.8464	0.3167	3.2539	0.1731	2.9882	0.1927
42.8692	42:52:09	3.7877	0.3059	3.2262	0.1505	2.9901	0.1942
43.1192	43:07:09	3.7925	0.2994	3.2263	0.1556	2.9895	0.1943
43.3692	43:22:09	3.7928	0.2944	3.2255	0.1547	2.9843	0.1948
43.6192	43:37:09	3.7914	0.2919	3.2296	0.1503	2.9751	0.1927
43.8692	43:52:09	3.7884	0.2938	3.2377	0.1499	2.9638	0.1803
44.1192	44:07:09	3.7874	0.2933	3.2379	0.1463	2.9634	0.1826
44.3692	44:22:09	3.7896	0.2915	3.2392	0.1458	2.9656	0.1861
44.6192	44:37:09	3.7937	0.2901	3.2401	0.1468	2.9652	0.1828
44.8692	44:52:09	3.7929	0.2845	3.2438	0.141	2.9679	0.1841
45.1194	45:07:10	3.789	0.2705	3.2521	0.1382	2.9666	0.1846
45.3697	45:22:11	3.795	0.2701	3.2554	0.1378	2.9637	0.1762
45.62	45:37:12	3.7981	0.2653	3.2583	0.1366	2.9595	0.1755
45.8703	45:52:13	3.7964	0.2568	3.264	0.1351	2.956	0.1736
46.1206	46:07:14	3.7986	0.2564	3.2689	0.13	2.9555	0.1765
46.3708	46:22:15	3.798	0.2582	3.2747	0.1296	2.9492	0.1724
46.6211	46:37:16	3.8001	0.2559	3.2776	0.1249	2.9429	0.1635
46.8714	46:52:17	3.7938	0.249	3.2801	0.122	2.9449	0.163
47.1217	47:07:18	3.7912	0.2459	3.279	0.1249	2.9456	0.1642
47.3719	47:22:19	3.786	0.2378	3.2758	0.1225	2.9409	0.1636
47.6222	47:37:20	3.7807	0.2383	3.2773	0.1242	2.9343	0.1575
47.8725	47:52:21	3.7811	0.2373	3.2762	0.1239	2.9322	0.1625
48.1228	48:07:22	3.7764	0.2349	3.2763	0.121	2.9273	0.1666
48.3731	48:22:23	3.7716	0.2388	3.2786	0.1211	2.9179	0.1668
48.6233	48:37:24	3.7578	0.2497	3.2851	0.12	2.9105	0.1601
48.8736	48:52:25	3.7512	0.25	3.2856	0.1196	2.9098	0.1693
49.1239	49:07:26	3.7492	0.2486	3.2878	0.1188	2.9072	0.1635
49.3742	49:22:27	3.7514	0.2482	3.286	0.1193	2.9024	0.1575
49.6244	49:37:28	3.7531	0.2427	3.2864	0.1182	2.8801	0.1171
49.8747	49:52:29	3.7499	0.2369	3.2844	0.1198	2.8891	0.1397

## Sheet: Message
Date Time	ID	Message
2017/07/21 19:11:38	m08	Finish Experiment.
2017/07/21 19:11:37	m07	Finish Step [Seq.2]. Time interval: 49:52:32
2017/07/19 17:26:13	m05	Start Step [Seq.2]. Time interval: 0:07:08
2017/07/19 17:25:57	m21	Plate Scanned. Connections ok.
2017/07/19 17:25:56	m31	Scan Plate (auto). (D2)
2017/07/19 17:25:56	m91	Engage Device. (D2)
2017/07/19 17:19:28	w11	No Device! (D2)
2017/07/19 17:19:12	m07	Finish Step [Seq.1]. Time interval: 0:00:07
2017/07/19 17:19:08	m00	Measure Background. Selected wells are ok.
2017/07/19 17:19:04	m22	Experiment Started. RTCA Software 2.0.0.1203
2017/07/19 17:19:04	m02	Start Experiment.
2017/07/19 17:18:35	m21	Plate Scanned. Connections ok.
2017/07/19 17:18:34	m31	Scan Plate (auto). (D2)
2017/07/19 17:18:34	m91	Engage Device. (D2)

## Sheet: Audit Trail
ID	Time	Computer	SW Version	User	Action	Old Value	New Value
