# Supplementary material for: Prevention of dsRNA‐induced interferon signaling by AGO1x is linked to breast cancer cell proliferation
Source: EMBO J. 2020 Aug 19;39(18):e103922. doi: 10.15252/embj.2019103922 (PMC7507497; doi:10.15252/embj.2019103922)
Supplement: Supplementary file 6 — Source Data for Figure 3 [file EMBJ-39-e103922-s004.zip › source_data_fig3/ Gel Quantifications Figure3A.xlsx]

## Sheet: Ago1x bands Fig 3A
AGO1X	Area	Mean Intensity	255-Mean Intensity	Net Intensity-Background	Scaled For Control 03 (With Area Multiplication)	Normalised to GAPDH
Control 03	0.016	154.703	100.297	6.373	8.76288	0.115792	1.09157
CONTROL 01	0.022	148.46	106.54	7.57	7.57	0.0995476	0.938442
CONTROL 02	0.022	148.388	106.612	7.642	7.642	0.102893	0.969983
W1A 01	0.022	167.694	87.306	1.699	1.699	0.022579	0.212853
W1A 02	0.022	169.04	85.96	0.353	0.353	0.00483694	0.0455981
W1A 03	0.022	168.495	86.505	0.898	0.898	0.0121641	0.114671
W6A 01	0.022	166.876	88.124	-6.447	0	0	0
W6A 02	0.022	163.522	91.478	-3.093	0	0	0
W6A 03	0.022	159.701	95.299	0.728	0.728	0.0168335	0.158691
Background W1A	0.021	169.393	85.607	173
Background W6A	0.021	160.429	94.571	169
Background Control	0.021	156.03	98.97	165
Background Control 03	0.016	161.076	93.924	166
GAPDH
CONTROL 01	0.045	101.552	153.448	75.678
CONTROL 02	0.045	101.186	153.814	76.044
Control 03	0.045	102.959	152.041	74.271
W1A 01	0.045	99.553	155.447	75.247
W1A 02	0.045	101.82	153.18	72.98
W1A 03	0.045	100.976	154.024	73.824
W6A 01	0.045	100.107	154.893	74.681
W6A 02	0.045	105.361	149.639	69.427
W6A 03	0.041	131.541	123.459	43.247
Background Control	0.045	177.228	77.772	237
Background W1A/W6A	0.045	174.788	80.212	229
AGO!				Background	Background Subtracted	AGO1/GAPDH
Control	0.031	83.61	171.39	44.767	126.623	0.746915	1	0.8930075629163242,	1.0169819503592745,	1.0900104867244014,	0.8286309762010179,	0.8377252109979626,	0.9386603931666662,	0.9041975628144236,	0.8976949158002661,	0.797459
Control	0.031	80.997	174.003	45.352	128.651	0.850608	1.13883
Control	0.031	86.224	168.776	38.843	129.933	0.911689	1.22061
W1A	0.031	88.234	166.766	43.071	123.695	0.69307	0.92791
W1A	0.031	90.972	164.028	40.999	123.029	0.700677	0.938094
W1A	0.031	102.963	152.037	33.52	118.517	0.785099	1.05112
W6A	0.031	100.894	154.106	45.474	108.632	0.756274	1.01253
W6A	0.031	98.233	156.767	48.251	108.516	0.750835	1.00525
W6A	0.031	112.452	142.548	58.625	83.923	0.666998	0.893004
GAPDH
Control	0.031	69.034	185.966	16.438	169.528
Control	0.031	75.222	179.778	28.532	151.246
Control	0.031	80.919	174.081	31.562	142.519
W1A	0.031	58.302	196.698	18.224	178.474
W1A	0.031	53.237	201.763	26.177	175.586
W1A	0.031	73.473	181.527	30.569	150.958
W6A	0.031	72.301	182.699	39.058	143.641
W6A	0.031	77.792	177.208	32.681	144.527
W6A	0.031	115.332	139.668	13.846	125.822
