# Supplementary material for: Prevention of dsRNA‐induced interferon signaling by AGO1x is linked to breast cancer cell proliferation
Source: EMBO J. 2020 Aug 19;39(18):e103922. doi: 10.15252/embj.2019103922 (PMC7507497; doi:10.15252/embj.2019103922)
Supplement: Supplementary file 6 — Source Data for Figure 3 [file EMBJ-39-e103922-s004.zip › source_data_fig3/Sphere Formation Figure3F.xlsx]

## Sheet: Foglio1
	wt		W1		W6
	58		23		25
	38		27		8
	40		18		17
	64		21		10
	28		13		9
			19		13
	33		17		8
	31		22		10
	40
mean	41.5		20		12.5
SD	12.0416		3.96863		5.5
	58	38	40	64	28	25	33	31	40
	23	27	18	21	13	19	17	22
	25	8	17	10	9	13	8	10
