# Supplementary material for: Prevention of dsRNA‐induced interferon signaling by AGO1x is linked to breast cancer cell proliferation
Source: EMBO J. 2020 Aug 19;39(18):e103922. doi: 10.15252/embj.2019103922 (PMC7507497; doi:10.15252/embj.2019103922)
Supplement: Supplementary file 6 — Source Data for Figure 3 [file EMBJ-39-e103922-s004.zip › source_data_fig3/Proliferation Figure3C.xls]

## Sheet: Cover
Created By:	ADMINISTRATOR
Creation Date:	2017/07/25 14:10
File Name:	C:\Documents and Settings\RTCAOperator\Desktop\cristina\souvik\proliferation assay cas9 19 7 2017.plt
Exp ID:	1707191648D1

## Sheet: Exp Notes
User:	ADMINISTRATOR
Experiment Name:
Device Part No:
Experiment Purpose:
Experiment Procedure:
Experiment Conclusion:
System Information:
Software Version:	2.0.0.1203
Analyzer Model:	3x16
Analyzer SN:	321110616360
FW Version:	V2.2
Station Model:	3x16
Station SN:	321110616360
Station FW:	V2.2
Self Test Val:	100.1487

## Sheet: Layout
Well ID	Cell-Type	Cell-Number	Compound Name	Concentration	Unit
A1	W1A	5000
B1	W1A	5000
C1	W1A	5000
D1	W1A	5000
E1	W1A	5000
F1	Cas9	5000
G1	Cas9	5000
H1	Cas9	5000
A2	W6A	5000
B2	W6A	5000
C2	W6A	5000
D2	W6A	5000
E2	W6A	5000
F2	Cas9	5000
G2	Cas9	5000
H2	Cas9	5000

## Sheet: Schedule
Seq	Auto	Step	Step Status	Sweep Status	Sweeps	Interval	Unit	Total Time	Comments
1		Step_1	DONE	1	1	1	minute	1899-12-31 00:00:11
2		Step_2	DONE	500	500	15	minute	1900-01-05 05:01:41

## Sheet: Cell Index
Cell Index at: 0:00:00
	1	2	3	4	5	6
A	0	0
B	0	0
C	0	0
D	0	0
E	0	0
F	0	0
G	0	0
H	0	0
Cell Index at: 0:00:05
	1	2	3	4	5	6
A	0.0031	0.0064
B	-0.0023	-0.0101
C	-0.0051	-0.0111
D	-0.0079	-0.0116
E	-0.0063	0.0055
F	0.006	-0.0022
G	0.0004	0.0014
H	0.0043	-0.0005
Cell Index at: 0:04:05
	1	2	3	4	5	6
A	0.0367	0.0068
B	0.0195	-0.0061
C	-0.0058	0.0013
D	-0.0143	-0.0071
E	-0.0109	0.0005
F	0.0104	-0.0091
G	-0.0033	-0.0024
H	-0.006	0.0052
Cell Index at: 0:19:06
	1	2	3	4	5	6
A	0.1598	0.1284
B	0.1408	0.0898
C	0.11	0.1023
D	0.111	0.1472
E	0.1247	0.1133
F	0.0962	0.0693
G	0.0776	0.0788
H	0.071	0.0797
Cell Index at: 0:34:07
	1	2	3	4	5	6
A	0.8155	0.4058
B	0.5008	0.3872
C	0.4406	0.4649
D	0.4541	0.5095
E	0.5419	0.4566
F	0.3444	0.2971
G	0.2802	0.3353
H	0.2073	0.2432
Cell Index at: 0:49:08
	1	2	3	4	5	6
A	0.8453	0.6954
B	0.8786	0.7027
C	0.7592	0.8226
D	0.7949	0.8696
E	0.9476	0.7879
F	0.5935	0.5467
G	0.4704	0.5966
H	0.3534	0.4064
Cell Index at: 1:04:08
	1	2	3	4	5	6
A	1.244	0.8936
B	1.1563	0.9114
C	0.9798	1.0535
D	1.0262	1.0567
E	1.2285	1.0163
F	0.7081	0.7041
G	0.5919	0.7696
H	0.4581	0.5678
Cell Index at: 1:19:09
	1	2	3	4	5	6
A	1.1918	1.0164
B	1.3448	1.048
C	1.1339	1.2143
D	1.1772	1.2031
E	1.4181	1.1607
F	0.7808	0.8096
G	0.6833	0.8958
H	0.5375	0.6825
Cell Index at: 1:34:10
	1	2	3	4	5	6
A	1.2865	1.0982
B	1.4782	1.1458
C	1.2403	1.2943
D	1.2877	1.3046
E	1.4581	1.2511
F	0.8347	0.8848
G	0.7325	0.9931
H	0.5934	0.7496
Cell Index at: 1:49:11
	1	2	3	4	5	6
A	1.3416	1.1692
B	1.4564	1.2254
C	1.3239	1.3823
D	1.3872	1.3928
E	1.5645	1.279
F	0.8829	0.9445
G	0.783	1.0732
H	0.6403	0.8031
Cell Index at: 2:04:12
	1	2	3	4	5	6
A	1.4453	1.2351
B	1.5453	1.2831
C	1.4017	1.4447
D	1.4565	1.4525
E	1.6388	1.3474
F	0.9028	0.9921
G	0.8142	1.1261
H	0.671	0.8438
Cell Index at: 2:19:12
	1	2	3	4	5	6
A	1.4912	1.2829
B	1.6056	1.3427
C	1.4498	1.5053
D	1.5177	1.5167
E	1.7082	1.3938
F	0.9219	1.0254
G	0.8346	1.1677
H	0.6967	0.8751
Cell Index at: 2:34:13
	1	2	3	4	5	6
A	1.5628	1.3311
B	1.6538	1.3936
C	1.5015	1.5582
D	1.5668	1.5713
E	1.7762	1.4464
F	0.949	1.0638
G	0.8666	1.1001
H	0.7247	0.8934
Cell Index at: 2:49:13
	1	2	3	4	5	6
A	1.6118	1.3797
B	1.697	1.4446
C	1.551	1.6122
D	1.6169	1.6141
E	1.8377	1.4903
F	0.9655	1.0894
G	0.8845	1.1264
H	0.7418	0.9155
Cell Index at: 3:04:14
	1	2	3	4	5	6
A	1.7266	1.4405
B	1.7589	1.4909
C	1.6178	1.6641
D	1.6731	1.6592
E	1.8999	1.5462
F	0.9836	1.1254
G	0.9042	1.1479
H	0.7589	0.9435
Cell Index at: 3:19:14
	1	2	3	4	5	6
A	1.7975	1.4985
B	1.8143	1.5501
C	1.689	1.7315
D	1.7531	1.7252
E	1.9953	1.5963
F	1.0173	1.1643
G	0.9379	1.1837
H	0.7907	0.9738
Cell Index at: 3:34:15
	1	2	3	4	5	6
A	1.8985	1.5724
B	1.8884	1.6057
C	1.7808	1.7851
D	1.8226	1.7906
E	2.0809	1.6693
F	1.0475	1.2157
G	0.9672	1.217
H	0.8175	1.0065
Cell Index at: 3:49:16
	1	2	3	4	5	6
A	1.9857	1.6344
B	1.9505	1.6819
C	1.859	1.8651
D	1.9141	1.8772
E	2.1938	1.7474
F	1.1047	1.2812
G	1.0137	1.2679
H	0.8584	1.0407
Cell Index at: 4:04:17
	1	2	3	4	5	6
A	2.0906	1.6932
B	2.0134	1.7575
C	1.9501	1.9447
D	2.0048	1.9638
E	2.3061	1.8266
F	1.1521	1.3402
G	1.052	1.3163
H	0.8898	1.0814
Cell Index at: 4:19:17
	1	2	3	4	5	6
A	2.1624	1.762
B	2.0811	1.8345
C	2.0246	2.0218
D	2.0909	2.0489
E	2.4315	1.8956
F	1.2086	1.3996
G	1.095	1.3703
H	0.9202	1.1294
Cell Index at: 4:34:18
	1	2	3	4	5	6
A	2.2478	1.8344
B	2.1694	1.8888
C	2.126	2.0835
D	2.1573	2.1131
E	2.5364	1.9806
F	1.2613	1.463
G	1.1407	1.412
H	0.9503	1.1597
Cell Index at: 4:49:19
	1	2	3	4	5	6
A	2.3279	1.8921
B	2.2315	1.9577
C	2.1995	2.1573
D	2.2442	2.2019
E	2.6548	2.0476
F	1.3222	1.5184
G	1.1582	1.3913
H	0.9808	1.2019
Cell Index at: 5:04:20
	1	2	3	4	5	6
A	2.4135	1.9403
B	2.298	2.0203							1.3768	1.1961	1.0104	1.5827	1.335	1.2291	2.4135	2.298	2.2691	2.3125	2.7571		1.9403	2.0203	2.2246	2.2737	2.1245
C	2.2691	2.2246
D	2.3125	2.2737
E	2.7571	2.1245
F	1.3768	1.5827
G	1.1961	1.335
H	1.0104	1.2291
Cell Index at: 5:19:21
	1	2	3	4	5	6
A	2.4755	1.9949
B	2.3558	2.0581
C	2.3352	2.2713
D	2.3613	2.3283
E	2.8254	2.1832
F	1.4205	1.6246
G	1.2319	1.3716
H	1.0333	1.2696
Cell Index at: 5:34:22
	1	2	3	4	5	6
A	2.5184	2.0278
B	2.393	2.1069
C	2.3788	2.3059
D	2.4123	2.3966
E	2.9051	2.2374
F	1.4752	1.6759
G	1.2611	1.3976
H	1.0614	1.2968
Cell Index at: 5:49:23
	1	2	3	4	5	6
A	2.5905	2.0643
B	2.4204	2.1429
C	2.4156	2.334
D	2.453	2.4471
E	2.9767	2.2807
F	1.5271	1.7096
G	1.2857	1.4208
H	1.0799	1.3219
Cell Index at: 6:04:24
	1	2	3	4	5	6
A	2.5984	2.0895
B	2.3346	2.1633							1.13277	1.0989	1.07858	1.09357	1.08569	1.09332	1.07661	1.01593	1.08858	1.07399	1.09619		1.0769	1.07078	1.05327	1.08928	1.09461
C	2.4701	2.3431
D	2.4836	2.4767
E	3.0223	2.3255
F	1.5596	1.7308
G	1.3144	1.4494
H	1.0898	1.3438
Cell Index at: 6:19:25
	1	2	3	4	5	6
A	2.6228	2.1169
B	2.3582	2.196
C	2.497	2.3836
D	2.5083	2.5057
E	3.0546	2.3493
F	1.5964	1.7597
G	1.3378	1.4785
H	1.1057	1.3543
Cell Index at: 6:34:26
	1	2	3	4	5	6
A	2.9472	2.1265
B	2.3787	2.232
C	2.5125	2.4145
D	2.5291	2.5423
E	3.0947	2.3869
F	1.6383	1.7878
G	1.3602	1.4847
H	1.1272	1.3646
Cell Index at: 6:49:27
	1	2	3	4	5	6
A	2.8672	2.1499
B	2.3873	2.2433
C	2.5246	2.4293
D	2.5293	2.5595
E	3.1243	2.3963
F	1.6606	1.7996
G	1.3742	1.5045
H	1.1338	1.3786
Cell Index at: 7:04:28
	1	2	3	4	5	6
A	2.8929	2.164
B	2.402	2.2676
C	2.5278	2.455
D	2.5432	2.5816
E	3.1475	2.415
F	1.6952	1.812
G	1.3915	1.517
H	1.151	1.3921
Cell Index at: 7:19:29
	1	2	3	4	5	6
A	2.863	2.1903
B	2.4101	2.2838
C	2.5402	2.4681
D	2.5473	2.6106
E	3.1622	2.4271
F	1.7107	1.7265
G	1.4038	1.5265
H	1.1615	1.4116
Cell Index at: 7:34:30
	1	2	3	4	5	6
A	2.8342	2.1935
B	2.4163	2.3017
C	2.5434	2.4933
D	2.5543	2.6278
E	3.1852	2.4466
F	1.7266	1.7343
G	1.4139	1.5194
H	1.1662	1.416
Cell Index at: 7:49:31
	1	2	3	4	5	6
A	2.8111	2.2003
B	2.4275	2.307
C	2.5461	2.5063
D	2.5633	2.6327
E	3.1907	2.4523
F	1.7431	1.7293
G	1.4318	1.5289
H	1.176	1.4333
Cell Index at: 8:04:32
	1	2	3	4	5	6
A	2.7792	2.2133
B	2.4374	2.3318
C	2.5633	2.523
D	2.5496	2.655
E	3.1888	2.4435
F	1.7555	1.7293
G	1.4319	1.5337
H	1.1849	1.4407
Cell Index at: 8:19:33
	1	2	3	4	5	6
A	2.7128	2.2235
B	2.4358	2.3318
C	2.5803	2.5352
D	2.5505	2.6658
E	3.1997	2.4474
F	1.7664	1.7215
G	1.4389	1.5414
H	1.19	1.4575
Cell Index at: 8:34:34
	1	2	3	4	5	6
A	2.7519	2.2279
B	2.4438	2.3494
C	2.5776	2.549
D	2.5585	2.6823
E	3.2137	2.4501
F	1.7877	1.7425
G	1.4525	1.5408
H	1.2091	1.4538
Cell Index at: 8:49:35
	1	2	3	4	5	6
A	2.7503	2.2269
B	2.4494	2.3533
C	2.5865	2.5622
D	2.5557	2.6874
E	3.2281	2.4748
F	1.7972	1.7493
G	1.4561	1.5503
H	1.2197	1.4638
Cell Index at: 9:04:36
	1	2	3	4	5	6
A	2.7553	2.2451
B	2.4591	2.3428
C	2.6008	2.5646
D	2.5367	2.7007
E	3.2261	2.4513
F	1.8015	1.7457
G	1.4642	1.5667
H	1.2235	1.4827
Cell Index at: 9:19:37
	1	2	3	4	5	6
A	2.7623	2.2537
B	2.475	2.3779
C	2.603	2.5736
D	2.5569	2.7158
E	3.2534	2.4281
F	1.8239	1.7657
G	1.4737	1.5706
H	1.2297	1.4844
Cell Index at: 9:34:38
	1	2	3	4	5	6
A	2.9259	2.269
B	2.4869	2.3845
C	2.5967	2.5837
D	2.5703	2.719
E	3.2055	2.4292
F	1.8325	1.7752
G	1.4881	1.574
H	1.243	1.485
Cell Index at: 9:49:39
	1	2	3	4	5	6
A	2.8593	2.271
B	2.4885	2.3873
C	2.6015	2.592
D	2.5869	2.7311
E	3.2082	2.4261
F	1.8463	1.7832
G	1.4927	1.5782
H	1.2535	1.4908
Cell Index at: 10:04:40
	1	2	3	4	5	6
A	2.6597	2.2793
B	2.4853	2.3888
C	2.6159	2.5934
D	2.5879	2.7367
E	3.193	2.3636
F	1.8587	1.7781
G	1.4992	1.5911
H	1.2612	1.5101
Cell Index at: 10:19:41
	1	2	3	4	5	6
A	2.6089	2.2791
B	2.4924	2.3921
C	2.618	2.6024
D	2.5953	2.7423
E	3.1957	2.3568
F	1.8653	1.7892
G	1.5008	1.6003
H	1.2697	1.516
Cell Index at: 10:34:42
	1	2	3	4	5	6
A	2.556	2.2791
B	2.488	2.3939
C	2.626	2.606
D	2.6083	2.7417
E	3.2058	2.3599
F	1.8694	1.7975
G	1.5168	1.6079
H	1.2698	1.5268
Cell Index at: 10:49:43
	1	2	3	4	5	6
A	2.5523	2.2883
B	2.4918	2.3944
C	2.6366	2.6233
D	2.6198	2.7527
E	3.2022	2.3673
F	1.864	1.806
G	1.5222	1.613
H	1.2815	1.5299
Cell Index at: 11:04:44
	1	2	3	4	5	6
A	2.5279	2.2936
B	2.4869	2.4117
C	2.6549	2.6277
D	2.6217	2.7692
E	3.2167	2.3811
F	1.8697	1.8138
G	1.5289	1.6099
H	1.2795	1.5308
Cell Index at: 11:19:45
	1	2	3	4	5	6
A	2.5197	2.311
B	2.4796	2.416
C	2.6614	2.6209
D	2.617	2.7845
E	3.2175	2.3891
F	1.8725	1.8044
G	1.5316	1.6094
H	1.289	1.5344
Cell Index at: 11:34:46
	1	2	3	4	5	6
A	2.5118	2.3283
B	2.4955	2.423
C	2.6595	2.638
D	2.6274	2.7916
E	3.2228	2.3954
F	1.8812	1.7972
G	1.5431	1.6149
H	1.2941	1.5432
Cell Index at: 11:49:47
	1	2	3	4	5	6
A	2.5026	2.3377
B	2.4958	2.4328
C	2.6719	2.6445
D	2.629	2.8057
E	3.2298	2.406
F	1.884	1.8022
G	1.5491	1.6191
H	1.2973	1.5486
Cell Index at: 12:04:48
	1	2	3	4	5	6
A	2.4873	2.3458
B	2.4958	2.4414							1.3742	1.2922	1.29266	1.14684	1.21386	1.26231	1.03058	1.08607	1.17765	1.13981	1.17297		1.20899	1.20843	1.19226	1.23635	1.13222
C	2.6722	2.6523
D	2.6358	2.8111
E	3.234	2.4054
F	1.892	1.8151
G	1.5456	1.6205
H	1.3061	1.5515
Cell Index at: 12:19:49
	1	2	3	4	5	6
A	2.4788	2.3592
B	2.4858	2.4619
C	2.6718	2.6687
D	2.6518	2.8109
E	3.2477	2.4269
F	1.8902	1.8173
G	1.5522	1.6286
H	1.3072	1.5552
Cell Index at: 12:34:50
	1	2	3	4	5	6
A	2.4751	2.3691
B	2.4788	2.4705
C	2.6685	2.6904
D	2.6509	2.8291
E	3.2494	2.4338
F	1.891	1.8163
G	1.5557	1.6318
H	1.316	1.5532
Cell Index at: 12:49:51
	1	2	3	4	5	6
A	2.4874	2.3794
B	2.4963	2.4878
C	2.658	2.7083
D	2.6544	2.8533
E	3.2661	2.4347
F	1.9102	1.8189
G	1.5581	1.6341
H	1.327	1.5583
Cell Index at: 13:04:52
	1	2	3	4	5	6
A	2.4923	2.3892
B	2.5025	2.5111
C	2.6815	2.7209
D	2.6525	2.8671
E	3.2917	2.4547
F	1.9187	1.8234
G	1.5673	1.6417
H	1.3279	1.5599
Cell Index at: 13:19:53
	1	2	3	4	5	6
A	2.5107	2.4148
B	2.5076	2.5166
C	2.6986	2.7258
D	2.6501	2.8814
E	3.2912	2.4872
F	1.9295	1.8173
G	1.5687	1.657
H	1.3351	1.5752
Cell Index at: 13:34:54
	1	2	3	4	5	6
A	2.5187	2.4351
B	2.5277	2.5358
C	2.7178	2.7498
D	2.6545	2.9125
E	3.3123	2.5007
F	1.9413	1.8208
G	1.5851	1.669
H	1.3387	1.5832
Cell Index at: 13:49:55
	1	2	3	4	5	6
A	2.5261	2.4488
B	2.5492	2.5538
C	2.7355	2.7834
D	2.6762	2.9274
E	3.3462	2.5244
F	1.9569	1.8258
G	1.6066	1.6838
H	1.349	1.6029
Cell Index at: 14:04:56
	1	2	3	4	5	6
A	2.54	2.4604
B	2.5897	2.5884
C	2.7547	2.8044
D	2.6813	2.9642
E	3.3765	2.5323
F	1.9833	1.8383
G	1.6274	1.6893
H	1.3684	1.61
Cell Index at: 14:19:57
	1	2	3	4	5	6
A	2.5629	2.4811
B	2.6162	2.6127
C	2.7893	2.8301
D	2.6844	2.9865
E	3.3973	2.5598
F	2.0005	1.8502
G	1.6415	1.7062
H	1.3819	1.6235
Cell Index at: 14:34:58
	1	2	3	4	5	6
A	2.5862	2.4978
B	2.6397	2.6327
C	2.8308	2.846
D	2.6898	3.0242
E	3.4289	2.5917
F	2.0322	1.8601
G	1.6565	1.7222
H	1.3887	1.639
Cell Index at: 14:49:59
	1	2	3	4	5	6
A	2.6144	2.5175
B	2.6584	2.6537
C	2.8649	2.8668
D	2.7154	3.0525
E	3.4683	2.6193
F	2.0687	1.8789
G	1.6763	1.747
H	1.3934	1.6514
Cell Index at: 15:05:00
	1	2	3	4	5	6
A	2.6518	2.5291
B	2.699	2.6805
C	2.8934	2.9009
D	2.7385	3.0751
E	3.4954	2.6337
F	2.1103	1.9049
G	1.7041	1.761
H	1.411	1.6671
Cell Index at: 15:20:01
	1	2	3	4	5	6
A	2.6759	2.5442
B	2.7296	2.6985
C	2.8994	2.9314
D	2.7771	3.0981
E	3.5477	2.6686
F	2.146	1.9362
G	1.7276	1.7795
H	1.4241	1.6841
Cell Index at: 15:35:02
	1	2	3	4	5	6
A	2.6999	2.5653
B	2.7536	2.7269
C	2.9072	2.9601
D	2.8065	3.1095
E	3.5928	2.7045
F	2.1694	1.9575
G	1.7511	1.8087
H	1.4383	1.6993
Cell Index at: 15:50:03
	1	2	3	4	5	6
A	2.72	2.6005
B	2.7806	2.7582
C	2.9269	2.9902
D	2.8254	3.1433
E	3.6143	2.7173
F	2.2075	1.978
G	1.7726	1.8168
H	1.4589	1.7105
Cell Index at: 16:05:04
	1	2	3	4	5	6
A	2.7365	2.6184
B	2.8114	2.7685
C	2.9644	3.0283
D	2.854	3.1385
E	3.6582	2.7392
F	2.2442	2
G	1.7981	1.8392
H	1.4698	1.7344
Cell Index at: 16:20:05
	1	2	3	4	5	6
A	2.764	2.6238
B	2.8468	2.7998
C	2.9744	3.0533
D	2.8863	3.1649
E	3.6844	2.7772
F	2.2741	2.0326
G	1.8195	1.8589
H	1.4773	1.7507
Cell Index at: 16:35:06
	1	2	3	4	5	6
A	2.7923	2.6458
B	2.8694	2.8234
C	3.0107	3.0831
D	2.906	3.1978
E	3.6925	2.7885
F	2.3024	2.0605
G	1.8369	1.8702
H	1.4997	1.7608
Cell Index at: 16:50:07
	1	2	3	4	5	6
A	2.8164	2.6604
B	2.9099	2.8446
C	3.0232	3.1067
D	2.9457	3.2114
E	3.7305	2.8145
F	2.3348	2.0844
G	1.8684	1.8967
H	1.5093	1.779
Cell Index at: 17:05:08
	1	2	3	4	5	6
A	2.8472	2.6786
B	2.9159	2.8497
C	3.0623	3.123
D	2.97	3.2064
E	3.7866	2.856
F	2.3584	2.1013
G	1.8866	1.9217
H	1.5303	1.7976
Cell Index at: 17:20:09
	1	2	3	4	5	6
A	2.8799	2.6726
B	2.9548	2.8793
C	3.0894	3.1525
D	3.0084	3.2401
E	3.848	2.8816
F	2.4009	2.1369
G	1.9144	1.9501
H	1.5469	1.8223
Cell Index at: 17:35:10
	1	2	3	4	5	6
A	2.9197	2.6996
B	2.9734	2.8939
C	3.1266	3.1764
D	3.0325	3.2589
E	3.8883	2.9011
F	2.4352	2.1628
G	1.9255	1.9772
H	1.5683	1.8351
Cell Index at: 17:50:11
	1	2	3	4	5	6
A	2.952	2.7264
B	3.0124	2.9088
C	3.1627	3.1852
D	3.0547	3.2797
E	3.9147	2.9322
F	2.456	2.1874
G	1.9493	2.0127
H	1.5832	1.8672
Cell Index at: 18:05:12
	1	2	3	4	5	6
A	2.981	2.7466
B	3.0621	2.9458							1.80702	1.65371	1.57878	1.40083	1.52022	1.5312	1.23514	1.33251	1.40095	1.33708	1.43158		1.41555	1.4581	1.4417	1.46163	1.39209
C	3.1789	3.2072
D	3.092	3.3233
E	3.947	2.9575
F	2.4879	2.2171
G	1.978	2.0295
H	1.5952	1.882
Cell Index at: 18:20:13
	1	2	3	4	5	6
A	3.0183	2.7681
B	3.0916	2.9617
C	3.2099	3.2317
D	3.1256	3.3432
E	3.9871	2.9786
F	2.5219	2.2448
G	2.0048	2.0531
H	1.616	1.9032
Cell Index at: 18:35:14
	1	2	3	4	5	6
A	3.0631	2.7732
B	3.1233	2.9823
C	3.2338	3.2471
D	3.158	3.3654
E	4.04	3.0037
F	2.5575	2.267
G	2.03	2.069
H	1.6344	1.9364
Cell Index at: 18:50:15
	1	2	3	4	5	6
A	3.1032	2.7976
B	3.1594	2.9991
C	3.2705	3.2655
D	3.182	3.3751
E	4.0698	3.0202
F	2.6003	2.3019
G	2.0684	2.0995
H	1.6574	1.9488
Cell Index at: 19:05:16
	1	2	3	4	5	6
A	3.1243	2.8097
B	3.1947	3.0307
C	3.2897	3.2758
D	3.2248	3.3954
E	4.0946	3.0466
F	2.6307	2.3338
G	2.0937	2.1356
H	1.6721	1.9772
Cell Index at: 19:20:17
	1	2	3	4	5	6
A	3.1576	2.8335
B	3.2145	3.0476
C	3.3084	3.3066
D	3.2404	3.4117
E	4.1144	3.0655
F	2.6734	2.3618
G	2.1162	2.1614
H	1.7	1.9901
Cell Index at: 19:35:18
	1	2	3	4	5	6
A	3.1762	2.8584
B	3.2381	3.0655
C	3.3493	3.3207
D	3.2694	3.4098
E	4.1657	3.0747
F	2.706	2.3798
G	2.1449	2.1867
H	1.7195	2.0081
Cell Index at: 19:50:19
	1	2	3	4	5	6
A	3.2037	2.8822
B	3.2723	3.0829
C	3.3874	3.3398
D	3.3003	3.4305
E	4.2073	3.0971
F	2.7424	2.4071
G	2.1708	2.2095
H	1.729	2.0333
Cell Index at: 20:05:20
	1	2	3	4	5	6
A	3.2218	2.9019
B	3.2869	3.099
C	3.4135	3.3586
D	3.3181	3.4461
E	4.2185	3.1104
F	2.7822	2.4255
G	2.2048	2.2371
H	1.7426	2.0599
Cell Index at: 20:20:21
	1	2	3	4	5	6
A	3.2468	2.9181
B	3.3113	3.1053
C	3.4367	3.3681
D	3.3302	3.4556
E	4.2449	3.1271
F	2.8157	2.4547
G	2.2319	2.2613
H	1.7663	2.0837
Cell Index at: 20:35:22
	1	2	3	4	5	6
A	3.2625	2.923
B	3.3384	3.1105
C	3.4414	3.3865
D	3.3574	3.4693
E	4.2583	3.1561
F	2.8593	2.4736
G	2.2583	2.297
H	1.7776	2.1179
Cell Index at: 20:50:23
	1	2	3	4	5	6
A	3.2754	2.9275
B	3.3636	3.1264
C	3.4636	3.3959
D	3.3755	3.4761
E	4.2823	3.1715
F	2.8872	2.4994
G	2.2776	2.3234
H	1.7954	2.141
Cell Index at: 21:05:24
	1	2	3	4	5	6
A	3.2883	2.9584
B	3.3804	3.1303
C	3.4856	3.3884
D	3.3936	3.4676
E	4.2642	3.1647
F	2.9174	2.5222
G	2.2959	2.342
H	1.8237	2.159
Cell Index at: 21:20:25
	1	2	3	4	5	6
A	3.3098	2.9693
B	3.3872	3.1547
C	3.5008	3.4015
D	3.4075	3.4712
E	4.2588	3.1558
F	2.9449	2.551
G	2.3167	2.3638
H	1.8427	2.1789
Cell Index at: 21:35:26
	1	2	3	4	5	6
A	3.3343	2.9711
B	3.4119	3.1742
C	3.5005	3.4156
D	3.4411	3.4656
E	4.2453	3.1725
F	2.9742	2.5755
G	2.3553	2.3892
H	1.8539	2.206
Cell Index at: 21:50:27
	1	2	3	4	5	6
A	3.3343	2.9869
B	3.443	3.1805
C	3.5223	3.4175
D	3.449	3.4662
E	4.2599	3.1726
F	2.9906	2.5897
G	2.3786	2.3942
H	1.8778	2.2088
Cell Index at: 22:05:28
	1	2	3	4	5	6
A	3.3586	2.989
B	3.4569	3.1888
C	3.5119	3.4204
D	3.4599	3.4725
E	4.2776	3.1953
F	3.0075	2.6061
G	2.399	2.4025
H	1.8845	2.2299
Cell Index at: 22:20:29
	1	2	3	4	5	6
A	3.3746	3.0011
B	3.458	3.2032
C	3.5165	3.4358
D	3.4597	3.4707
E	4.296	3.1961
F	3.026	2.6335
G	2.4124	2.41
H	1.9064	2.2376
Cell Index at: 22:35:30
	1	2	3	4	5	6
A	3.3796	3.0138
B	3.4749	3.2069
C	3.5277	3.4397
D	3.4624	3.4669
E	4.2881	3.1947
F	3.0402	2.6453
G	2.4272	2.427
H	1.9245	2.2484
Cell Index at: 22:50:31
	1	2	3	4	5	6
A	3.3897	3.0195
B	3.4839	3.2155
C	3.5144	3.4279
D	3.4773	3.4703
E	4.2516	3.209
F	3.06	2.6608
G	2.4426	2.436
H	1.9325	2.2681
Cell Index at: 23:05:32
	1	2	3	4	5	6
A	3.4103	3.0145
B	3.4778	3.2323
C	3.5178	3.4416
D	3.4762	3.4727
E	4.2343	3.2164
F	3.073	2.6863
G	2.4521	2.4322
H	1.9525	2.2802
Cell Index at: 23:20:33
	1	2	3	4	5	6
A	3.4077	3.0218
B	3.487	3.2352
C	3.5128	3.4445
D	3.4889	3.4698
E	4.1862	3.2356
F	3.0978	2.6899
G	2.4765	2.45
H	1.957	2.2996
Cell Index at: 23:35:34
	1	2	3	4	5	6
A	3.4055	3.0269
B	3.4882	3.2488
C	3.5107	3.453
D	3.4822	3.475
E	4.1807	3.2335
F	3.1056	2.7007
G	2.4832	2.4561
H	1.9766	2.3034
Cell Index at: 23:50:35
	1	2	3	4	5	6
A	3.4036	3.0469
B	3.4944	3.2383
C	3.5112	3.4566
D	3.4683	3.4701
E	4.1901	3.2508
F	3.104	2.6965
G	2.4993	2.4702
H	1.996	2.3052
Cell Index at: 24:05:36
	1	2	3	4	5	6
A	3.4032	3.0418
B	3.4902	3.2406							2.26315	2.09589	1.97724	1.7122	1.85288	1.88536	1.41007	1.5188	1.5422	1.49375	1.51449		1.5677	1.60402	1.55853	1.53094	1.53316
C	3.4994	3.4671
D	3.4543	3.4809
E	4.1756	3.2572
F	3.1159	2.7099
G	2.5069	2.4736
H	1.9978	2.3173
Cell Index at: 24:20:37
	1	2	3	4	5	6
A	3.3918	3.0502
B	3.4782	3.2452
C	3.5068	3.4719
D	3.451	3.4888
E	4.162	3.2572
F	3.1249	2.7166
G	2.5179	2.4815
H	2.0068	2.3274
Cell Index at: 24:35:38
	1	2	3	4	5	6
A	3.3722	3.0545
B	3.4665	3.236
C	3.486	3.4717
D	3.4426	3.4893
E	4.1183	3.2566
F	3.1289	2.7163
G	2.529	2.5005
H	2.0088	2.3355
Cell Index at: 24:50:39
	1	2	3	4	5	6
A	3.3693	3.0714
B	3.4382	3.2351
C	3.4862	3.4706
D	3.423	3.4759
E	4.1077	3.2624
F	3.1171	2.7182
G	2.5464	2.5
H	2.0242	2.3407
Cell Index at: 25:05:40
	1	2	3	4	5	6
A	3.3594	3.0918
B	3.4382	3.2512
C	3.4664	3.4695
D	3.4141	3.4753
E	4.1031	3.2742
F	3.1087	2.7112
G	2.5541	2.5
H	2.0287	2.3462
Cell Index at: 25:20:41
	1	2	3	4	5	6
A	3.3474	3.1032
B	3.4343	3.2648
C	3.4392	3.4603
D	3.4067	3.495
E	4.0734	3.279
F	3.0963	2.719
G	2.562	2.502
H	2.0372	2.3441
Cell Index at: 25:35:42
	1	2	3	4	5	6
A	3.3517	3.1117
B	3.4116	3.2662
C	3.4261	3.4896
D	3.3918	3.5028
E	4.0332	3.2816
F	3.0947	2.7291
G	2.5555	2.4919
H	2.0407	2.35
Cell Index at: 25:50:43
	1	2	3	4	5	6
A	3.3327	3.135
B	3.406	3.279
C	3.4096	3.4887
D	3.3798	3.5067
E	4.0059	3.2918
F	3.094	2.7228
G	2.5615	2.4971
H	2.0478	2.3468
Cell Index at: 26:05:44
	1	2	3	4	5	6
A	3.3439	3.1416
B	3.4015	3.2836
C	3.3937	3.5201
D	3.3521	3.5124
E	3.9911	3.3085
F	3.0833	2.735
G	2.5624	2.4982
H	2.0489	2.3493
Cell Index at: 26:20:45
	1	2	3	4	5	6
A	3.3456	3.1514
B	3.3885	3.3057
C	3.3956	3.5367
D	3.3353	3.5008
E	3.9843	3.3185
F	3.0846	2.7349
G	2.5525	2.4922
H	2.0457	2.3428
Cell Index at: 26:35:46
	1	2	3	4	5	6
A	3.3318	3.1744
B	3.385	3.3041
C	3.3757	3.5354
D	3.3408	3.5119
E	3.9739	3.3413
F	3.0775	2.7327
G	2.5585	2.5007
H	2.0601	2.3386
Cell Index at: 26:50:47
	1	2	3	4	5	6
A	3.319	3.1786
B	3.3822	3.3232
C	3.3679	3.5636
D	3.3286	3.5279
E	3.9303	3.3697
F	3.0817	2.7461
G	2.5473	2.4955
H	2.0503	2.3506
Cell Index at: 27:05:48
	1	2	3	4	5	6
A	3.3092	3.1995
B	3.3668	3.3275
C	3.3669	3.5762
D	3.3224	3.5505
E	3.9209	3.3811
F	3.071	2.7469
G	2.5507	2.4972
H	2.0641	2.3484
Cell Index at: 27:20:49
	1	2	3	4	5	6
A	3.2984	3.2005
B	3.3624	3.3598
C	3.3587	3.6042
D	3.3286	3.567
E	3.9035	3.3929
F	3.0722	2.7575
G	2.5601	2.5022
H	2.067	2.3641
Cell Index at: 27:35:50
	1	2	3	4	5	6
A	3.316	3.2293
B	3.351	3.3827
C	3.3556	3.6245
D	3.3253	3.5798
E	3.9218	3.3935
F	3.061	2.7581
G	2.5652	2.5197
H	2.0826	2.3683
Cell Index at: 27:50:51
	1	2	3	4	5	6
A	3.3196	3.252
B	3.3513	3.3987
C	3.3441	3.6428
D	3.3332	3.601
E	3.9295	3.4245
F	3.0715	2.7519
G	2.5814	2.5267
H	2.0849	2.3673
Cell Index at: 28:05:52
	1	2	3	4	5	6
A	3.3206	3.2663
B	3.3557	3.4245
C	3.3417	3.6631
D	3.3233	3.6176
E	3.9323	3.4379
F	3.0785	2.7691
G	2.5895	2.5398
H	2.0929	2.3674
Cell Index at: 28:20:53
	1	2	3	4	5	6
A	3.3209	3.2803
B	3.3573	3.4636
C	3.3445	3.6847
D	3.3178	3.6297
E	3.9417	3.4468
F	3.0805	2.7694
G	2.5967	2.5446
H	2.0931	2.3693
Cell Index at: 28:35:54
	1	2	3	4	5	6
A	3.3332	3.2901
B	3.362	3.4825
C	3.3455	3.6995
D	3.3142	3.6425
E	3.9204	3.4649
F	3.0786	2.7806
G	2.6074	2.5515
H	2.0987	2.3884
Cell Index at: 28:50:55
	1	2	3	4	5	6
A	3.3388	3.3112
B	3.3701	3.5011
C	3.3595	3.7314
D	3.3349	3.6629
E	3.8983	3.5011
F	3.1015	2.79
G	2.6212	2.5664
H	2.1013	2.4046
Cell Index at: 29:05:56
	1	2	3	4	5	6
A	3.343	3.3324
B	3.3795	3.5194
C	3.3613	3.7468
D	3.3471	3.6835
E	3.8843	3.5191
F	3.1088	2.8061
G	2.6277	2.5864
H	2.1015	2.4071
Cell Index at: 29:20:57
	1	2	3	4	5	6
A	3.3513	3.369
B	3.368	3.5414
C	3.3768	3.7705
D	3.3494	3.6899
E	3.9169	3.5343
F	3.11	2.82
G	2.6366	2.6027
H	2.1076	2.4267
Cell Index at: 29:35:58
	1	2	3	4	5	6
A	3.3604	3.4041
B	3.3694	3.5602
C	3.3788	3.7941
D	3.3624	3.7065
E	3.9074	3.5562
F	3.125	2.8317
G	2.651	2.6189
H	2.1202	2.4389
Cell Index at: 29:50:59
	1	2	3	4	5	6
A	3.3865	3.4311
B	3.3905	3.5771
C	3.3799	3.8265
D	3.3818	3.7181
E	3.8989	3.5892
F	3.1338	2.8374
G	2.6681	2.6313
H	2.1323	2.4524
Cell Index at: 30:06:00
	1	2	3	4	5	6
A	3.3901	3.4521
B	3.4043	3.5873							2.2882	2.25157	2.12183	1.79876	1.98517	2.00366	1.40464	1.48142	1.49469	1.46452	1.41972		1.77916	1.77563	1.73011	1.64872	1.70572
C	3.3916	3.8488
D	3.3867	3.7487
E	3.9143	3.6238
F	3.1504	2.8469
G	2.6931	2.6502
H	2.1439	2.4627
Cell Index at: 30:21:01
	1	2	3	4	5	6
A	3.409	3.4636
B	3.4212	3.6134
C	3.4122	3.8764
D	3.3946	3.7696
E	3.9017	3.659
F	3.1789	2.8699
G	2.7154	2.6605
H	2.153	2.4811
Cell Index at: 30:36:02
	1	2	3	4	5	6
A	3.4228	3.4967
B	3.4337	3.6331
C	3.4324	3.9024
D	3.4108	3.7903
E	3.9233	3.6861
F	3.1928	2.8892
G	2.7341	2.6844
H	2.1679	2.4915
Cell Index at: 30:51:03
	1	2	3	4	5	6
A	3.4384	3.5257
B	3.447	3.6418
C	3.4429	3.9112
D	3.4289	3.8171
E	3.9345	3.712
F	3.2079	2.8957
G	2.7637	2.7059
H	2.1875	2.5004
Cell Index at: 31:06:04
	1	2	3	4	5	6
A	3.4514	3.5489
B	3.464	3.659
C	3.4362	3.9273
D	3.4328	3.8435
E	3.9516	3.7346
F	3.2332	2.9125
G	2.7862	2.7215
H	2.1976	2.5105
Cell Index at: 31:21:05
	1	2	3	4	5	6
A	3.4843	3.5668
B	3.4691	3.6913
C	3.4617	3.9377
D	3.4515	3.8543
E	4.0083	3.7415
F	3.2416	2.9317
G	2.8123	2.732
H	2.2116	2.5349
Cell Index at: 31:36:06
	1	2	3	4	5	6
A	3.4943	3.5959
B	3.4911	3.7057
C	3.4714	3.9478
D	3.4855	3.8761
E	4.0079	3.7617
F	3.2671	2.9529
G	2.84	2.7599
H	2.2359	2.5451
Cell Index at: 31:51:07
	1	2	3	4	5	6
A	3.5161	3.6167
B	3.514	3.7255
C	3.491	3.9655
D	3.5266	3.8991
E	4.0056	3.7818
F	3.2685	2.9802
G	2.8596	2.7789
H	2.2536	2.572
Cell Index at: 32:06:08
	1	2	3	4	5	6
A	3.54	3.6281
B	3.5341	3.7459
C	3.5055	3.9762
D	3.5498	3.9201
E	3.9983	3.7955
F	3.2741	2.9925
G	2.8772	2.7968
H	2.2737	2.589
Cell Index at: 32:21:09
	1	2	3	4	5	6
A	3.5681	3.6534
B	3.555	3.7605
C	3.5175	4.0019
D	3.5616	3.9424
E	4.0083	3.8135
F	3.2882	3.0028
G	2.8909	2.8193
H	2.2901	2.6056
Cell Index at: 32:36:10
	1	2	3	4	5	6
A	3.5949	3.6635
B	3.5737	3.7885
C	3.5341	4.0336
D	3.5803	3.9516
E	4.0251	3.8384
F	3.3092	3.0266
G	2.9103	2.84
H	2.3019	2.6268
Cell Index at: 32:51:11
	1	2	3	4	5	6
A	3.6237	3.6869
B	3.5956	3.7995
C	3.5498	4.0579
D	3.5909	3.9817
E	4.036	3.8513
F	3.3279	3.0518
G	2.9279	2.8667
H	2.3137	2.6474
Cell Index at: 33:06:12
	1	2	3	4	5	6
A	3.6399	3.7164
B	3.6188	3.8093
C	3.5521	4.0692
D	3.6178	3.9878
E	4.0652	3.8767
F	3.3479	3.0639
G	2.9529	2.9043
H	2.3404	2.6461
Cell Index at: 33:21:13
	1	2	3	4	5	6
A	3.6655	3.7349
B	3.639	3.8228
C	3.5786	4.0861
D	3.6383	3.9938
E	4.095	3.8901
F	3.3613	3.0938
G	2.9787	2.9267
H	2.3562	2.6599
Cell Index at: 33:36:14
	1	2	3	4	5	6
A	3.6834	3.7471
B	3.6626	3.839
C	3.5926	4.0859
D	3.6764	4.0025
E	4.0883	3.9118
F	3.3793	3.1151
G	2.9982	2.9543
H	2.3778	2.6779
Cell Index at: 33:51:15
	1	2	3	4	5	6
A	3.7093	3.7468
B	3.6731	3.8616
C	3.6195	4.1084
D	3.6959	4.0055
E	4.1091	3.933
F	3.401	3.142
G	3.0124	2.9746
H	2.393	2.6945
Cell Index at: 34:06:16
	1	2	3	4	5	6
A	3.7325	3.7556
B	3.6912	3.8741
C	3.6393	4.1138
D	3.7137	4.0094
E	4.1241	3.9441
F	3.4258	3.1649
G	3.0335	3.0036
H	2.4057	2.7061
Cell Index at: 34:21:17
	1	2	3	4	5	6
A	3.7559	3.7787
B	3.7141	3.8696
C	3.6628	4.1145
D	3.748	4.0239
E	4.127	3.959
F	3.4703	3.1781
G	3.0464	3.0333
H	2.4295	2.7247
Cell Index at: 34:36:18
	1	2	3	4	5	6
A	3.7771	3.7958
B	3.7383	3.8897
C	3.6727	4.1334
D	3.7712	4.0387
E	4.1517	3.9809
F	3.4933	3.2061
G	3.0602	3.0512
H	2.4425	2.7433
Cell Index at: 34:51:19
	1	2	3	4	5	6
A	3.808	3.801
B	3.7605	3.8903
C	3.6981	4.1445
D	3.7745	4.0273
E	4.1684	3.9832
F	3.507	3.2237
G	3.0694	3.0741
H	2.4608	2.7663
Cell Index at: 35:06:20
	1	2	3	4	5	6
A	3.8237	3.8084
B	3.7913	3.8878
C	3.709	4.1553
D	3.793	4.0491
E	4.1687	3.9987
F	3.5277	3.2459
G	3.092	3.0915
H	2.478	2.7874
Cell Index at: 35:21:21
	1	2	3	4	5	6
A	3.8426	3.8109
B	3.8062	3.8956
C	3.7189	4.1711
D	3.8076	4.0558
E	4.1678	3.9972
F	3.5426	3.2613
G	3.1187	3.1055
H	2.5001	2.8058
Cell Index at: 35:36:22
	1	2	3	4	5	6
A	3.871	3.8192
B	3.8275	3.8949
C	3.7385	4.17
D	3.8087	4.0548
E	4.1726	3.9936
F	3.558	3.2735
G	3.1374	3.1369
H	2.516	2.8282
Cell Index at: 35:51:23
	1	2	3	4	5	6
A	3.8794	3.823
B	3.8369	3.8924
C	3.7458	4.1664
D	3.8291	4.0786
E	4.1655	4.0069
F	3.5995	3.288
G	3.1565	3.1491
H	2.5326	2.8456
Cell Index at: 36:06:24
	1	2	3	4	5	6
A	3.9006	3.8205
B	3.8462	3.9084							2.62391	2.64961	2.5197	2.08814	2.37228	2.33024	1.61616	1.67372	1.65577	1.65583	1.51913		1.96903	1.93456	1.87836	1.79711	1.88802
C	3.7571	4.1786
D	3.8291	4.0861
E	4.1884	4.0111
F	3.6126	3.3049
G	3.1692	3.167
H	2.5459	2.8641
Cell Index at: 36:21:25
	1	2	3	4	5	6
A	3.9177	3.8267
B	3.8663	3.9193
C	3.7641	4.1797
D	3.8384	4.0766
E	4.2213	4.0019
F	3.6167	3.3067
G	3.1876	3.1925
H	2.5728	2.8761
Cell Index at: 36:36:26
	1	2	3	4	5	6
A	3.926	3.8372
B	3.8808	3.9356
C	3.7596	4.1723
D	3.8458	4.0691
E	4.208	4.0104
F	3.6266	3.3194
G	3.1966	3.2037
H	2.5908	2.8917
Cell Index at: 36:51:27
	1	2	3	4	5	6
A	3.933	3.8506
B	3.8922	3.9408
C	3.7665	4.1668
D	3.8395	4.0814
E	4.2047	4.0115
F	3.6424	3.32
G	3.2127	3.2254
H	2.605	2.902
Cell Index at: 37:06:28
	1	2	3	4	5	6
A	3.9538	3.853
B	3.8963	3.9561
C	3.7696	4.1627
D	3.8434	4.0925
E	4.1993	4.0084
F	3.6391	3.3396
G	3.2118	3.2228
H	2.6187	2.924
Cell Index at: 37:21:29
	1	2	3	4	5	6
A	3.9631	3.8604
B	3.8923	3.9531
C	3.7718	4.1617
D	3.8396	4.0824
E	4.1889	4.0064
F	3.6451	3.3512
G	3.2232	3.2352
H	2.6333	2.9392
Cell Index at: 37:36:30
	1	2	3	4	5	6
A	3.9675	3.8582
B	3.8895	3.9603
C	3.775	4.1838
D	3.838	4.0849
E	4.1664	4.013
F	3.6456	3.364
G	3.2361	3.2432
H	2.6402	2.9544
Cell Index at: 37:51:31
	1	2	3	4	5	6
A	3.9694	3.8621
B	3.8918	3.9623
C	3.7819	4.1979
D	3.839	4.0906
E	4.1547	4.0105
F	3.6447	3.387
G	3.2399	3.2445
H	2.6463	2.9633
Cell Index at: 38:06:32
	1	2	3	4	5	6
A	3.9661	3.8714
B	3.8777	3.9597
C	3.7808	4.1953
D	3.8382	4.0803
E	4.172	4.0124
F	3.6539	3.3886
G	3.2517	3.2469
H	2.6625	2.9812
Cell Index at: 38:21:33
	1	2	3	4	5	6
A	3.9596	3.8987
B	3.8744	3.9588
C	3.7834	4.1893
D	3.8411	4.0804
E	4.1538	4.0124
F	3.6661	3.3858
G	3.2572	3.2561
H	2.6784	2.9847
Cell Index at: 38:36:34
	1	2	3	4	5	6
A	3.9692	3.9036
B	3.8594	3.9656
C	3.797	4.1976
D	3.8338	4.0859
E	4.1518	4.0061
F	3.6402	3.3903
G	3.2528	3.2567
H	2.6796	3.0003
Cell Index at: 38:51:35
	1	2	3	4	5	6
A	3.9639	3.9213
B	3.8643	3.9662
C	3.7934	4.2061
D	3.8301	4.0777
E	4.1471	3.9978
F	3.6345	3.3903
G	3.2545	3.2725
H	2.6956	2.9967
Cell Index at: 39:06:36
	1	2	3	4	5	6
A	3.9569	3.9464
B	3.8583	3.9637
C	3.7745	4.2018
D	3.8296	4.0827
E	4.1253	4.0186
F	3.6246	3.3956
G	3.2429	3.2791
H	2.7105	3.0049
Cell Index at: 39:21:37
	1	2	3	4	5	6
A	3.9581	3.9606
B	3.8392	3.9656
C	3.7753	4.2155
D	3.8079	4.0714
E	4.1261	4.0169
F	3.6051	3.3769
G	3.2444	3.2855
H	2.7168	3.0152
Cell Index at: 39:36:38
	1	2	3	4	5	6
A	3.9486	3.9682
B	3.839	3.9704
C	3.7533	4.2119
D	3.7882	4.0763
E	4.0874	4.0175
F	3.6051	3.3836
G	3.2425	3.2782
H	2.7193	3.0286
Cell Index at: 39:51:39
	1	2	3	4	5	6
A	3.9459	3.9883
B	3.8142	3.958
C	3.7442	4.2064
D	3.7649	4.0738
E	4.0691	4.0099
F	3.5946	3.374
G	3.2546	3.2839
H	2.7267	3.0342
Cell Index at: 40:06:40
	1	2	3	4	5	6
A	3.9267	3.999
B	3.8155	3.9713
C	3.7363	4.2183
D	3.7544	4.0894
E	4.0452	4.0242
F	3.593	3.3797
G	3.2431	3.2812
H	2.7312	3.0364
Cell Index at: 40:21:41
	1	2	3	4	5	6
A	3.931	3.993
B	3.7924	3.9753
C	3.7391	4.2222
D	3.7259	4.0973
E	4.0525	4.0158
F	3.5923	3.378
G	3.2444	3.2996
H	2.7377	3.0376
Cell Index at: 40:36:43
	1	2	3	4	5	6
A	3.9206	4.0178
B	3.7865	3.9797
C	3.7297	4.2152
D	3.7326	4.1072
E	4.0533	4.0224
F	3.5974	3.3777
G	3.2338	3.3024
H	2.7431	3.0355
Cell Index at: 40:51:44
	1	2	3	4	5	6
A	3.9092	4.0276
B	3.7744	3.9869
C	3.7303	4.235
D	3.734	4.1059
E	4.0319	4.0364
F	3.5918	3.3789
G	3.2343	3.3073
H	2.7426	3.035
Cell Index at: 41:06:45
	1	2	3	4	5	6
A	3.9218	4.0339
B	3.7631	3.9915
C	3.7326	4.2547
D	3.7171	4.0879
E	4.0281	4.0389
F	3.58	3.3827
G	3.2491	3.3039
H	2.7427	3.0408
Cell Index at: 41:21:46
	1	2	3	4	5	6
A	3.9051	4.0565
B	3.7641	4.006
C	3.7179	4.2738
D	3.718	4.1068
E	4.0163	4.0495
F	3.5797	3.3929
G	3.2492	3.2941
H	2.7461	3.0446
Cell Index at: 41:36:47
	1	2	3	4	5	6
A	3.9153	4.0769
B	3.7554	4.0112
C	3.7235	4.2765
D	3.7055	4.1122
E	4.0165	4.0571
F	3.5852	3.398
G	3.2438	3.2975
H	2.7616	3.0441
Cell Index at: 41:51:48
	1	2	3	4	5	6
A	3.9081	4.0916
B	3.7519	4.0363
C	3.7165	4.3032
D	3.7074	4.1266
E	3.9994	4.0768
F	3.5783	3.4099
G	3.2363	3.3
H	2.7517	3.0437
Cell Index at: 42:06:49
	1	2	3	4	5	6
A	3.9105	4.111
B	3.7457	4.0332							2.60437	2.70738	2.73654	2.14854	2.4779	2.47523	1.62026	1.62998	1.63845	1.59762	1.45279		2.11874	1.99634	1.93158	1.82025	1.92186
C	3.7178	4.297
D	3.6945	4.1387
E	4.0055	4.083
F	3.5857	3.4005
G	3.2383	3.308
H	2.765	3.0423
Cell Index at: 42:21:51
	1	2	3	4	5	6
A	3.9148	4.1105
B	3.7369	4.0567
C	3.7137	4.3263
D	3.7133	4.1457
E	4.0028	4.0905
F	3.5934	3.405
G	3.2422	3.308
H	2.7573	3.0527
Cell Index at: 42:36:52
	1	2	3	4	5	6
A	3.9121	4.1231
B	3.7391	4.0724
C	3.6986	4.3332
D	3.7157	4.1577
E	3.9961	4.098
F	3.5951	3.4098
G	3.2436	3.3118
H	2.7659	3.041
Cell Index at: 42:51:53
	1	2	3	4	5	6
A	3.925	4.1404
B	3.7309	4.0919
C	3.704	4.3421
D	3.7108	4.1559
E	4.009	4.0935
F	3.5868	3.4152
G	3.2507	3.3202
H	2.7676	3.0574
Cell Index at: 43:06:54
	1	2	3	4	5	6
A	3.9255	4.1462
B	3.73	4.1021
C	3.7054	4.3551
D	3.7227	4.1569
E	4.017	4.1017
F	3.5905	3.4161
G	3.2567	3.3265
H	2.7711	3.0736
Cell Index at: 43:21:55
	1	2	3	4	5	6
A	3.9245	4.1716
B	3.7447	4.1039
C	3.7018	4.3706
D	3.731	4.1844
E	4.011	4.1005
F	3.6014	3.4267
G	3.2557	3.3292
H	2.7889	3.0689
Cell Index at: 43:36:56
	1	2	3	4	5	6
A	3.9485	4.1801
B	3.73	4.1104
C	3.7148	4.3818
D	3.7299	4.184
E	4.0247	4.1145
F	3.5887	3.4323
G	3.2676	3.3399
H	2.7842	3.0899
Cell Index at: 43:51:57
	1	2	3	4	5	6
A	3.9559	4.2026
B	3.7274	4.1132
C	3.7138	4.392
D	3.7426	4.2061
E	4.0276	4.1254
F	3.5897	3.4475
G	3.2771	3.3378
H	2.7944	3.1113
Cell Index at: 44:06:58
	1	2	3	4	5	6
A	3.9722	4.2196
B	3.7335	4.125
C	3.7285	4.4148
D	3.7482	4.2148
E	4.0426	4.1273
F	3.5878	3.454
G	3.2802	3.3385
H	2.8015	3.1329
Cell Index at: 44:21:59
	1	2	3	4	5	6
A	3.9834	4.2389
B	3.7418	4.1427
C	3.7432	4.4296
D	3.7477	4.2272
E	4.0618	4.1359
F	3.5888	3.457
G	3.2866	3.3517
H	2.8105	3.1493
Cell Index at: 44:37:00
	1	2	3	4	5	6
A	3.991	4.2605
B	3.7591	4.1607
C	3.7485	4.4378
D	3.7576	4.2519
E	4.0636	4.1586
F	3.608	3.4758
G	3.2849	3.3553
H	2.8169	3.162
Cell Index at: 44:52:01
	1	2	3	4	5	6
A	4.0049	4.2819
B	3.7705	4.1745
C	3.7569	4.4488
D	3.7649	4.2599
E	4.064	4.1741
F	3.623	3.4804
G	3.2928	3.3625
H	2.8287	3.1619
Cell Index at: 45:07:02
	1	2	3	4	5	6
A	4.0158	4.3037
B	3.7794	4.1781
C	3.7768	4.4407
D	3.7639	4.2542
E	4.0772	4.1751
F	3.6355	3.4816
G	3.3087	3.3863
H	2.8437	3.176
Cell Index at: 45:22:03
	1	2	3	4	5	6
A	4.0324	4.3186
B	3.7978	4.1868
C	3.7862	4.4337
D	3.7842	4.2744
E	4.0924	4.1921
F	3.6411	3.4914
G	3.3149	3.3909
H	2.8617	3.1824
Cell Index at: 45:37:04
	1	2	3	4	5	6
A	4.0406	4.3353
B	3.8059	4.2052
C	3.7962	4.4454
D	3.802	4.2757
E	4.1015	4.2053
F	3.6482	3.5103
G	3.3239	3.4004
H	2.8817	3.1916
Cell Index at: 45:52:05
	1	2	3	4	5	6
A	4.0527	4.3476
B	3.8194	4.2149
C	3.7954	4.4609
D	3.8158	4.2742
E	4.1277	4.2289
F	3.6519	3.5298
G	3.3361	3.4138
H	2.8913	3.2229
Cell Index at: 46:07:06
	1	2	3	4	5	6
A	4.0723	4.3649
B	3.8319	4.2278
C	3.8159	4.4707
D	3.826	4.2709
E	4.1515	4.2325
F	3.6653	3.5408
G	3.3475	3.4314
H	2.9051	3.2449
Cell Index at: 46:22:07
	1	2	3	4	5	6
A	4.0973	4.3791
B	3.8525	4.2236
C	3.838	4.4743
D	3.8293	4.2834
E	4.164	4.2345
F	3.6787	3.5388
G	3.3602	3.4496
H	2.9149	3.2594
Cell Index at: 46:37:08
	1	2	3	4	5	6
A	4.1169	4.3864
B	3.862	4.2386
C	3.845	4.4827
D	3.8597	4.2943
E	4.192	4.2377
F	3.6938	3.5496
G	3.3715	3.4578
H	2.9248	3.2802
Cell Index at: 46:52:09
	1	2	3	4	5	6
A	4.1399	4.4068
B	3.8735	4.2481
C	3.872	4.4901
D	3.8718	4.3034
E	4.2114	4.2419
F	3.7051	3.5652
G	3.3794	3.4753
H	2.9347	3.2928
Cell Index at: 47:07:10
	1	2	3	4	5	6
A	4.1521	4.4117
B	3.8899	4.2544
C	3.883	4.5
D	3.8977	4.3078
E	4.2247	4.255
F	3.7194	3.5809
G	3.3951	3.4843
H	2.9524	3.3079
Cell Index at: 47:22:11
	1	2	3	4	5	6
A	4.1762	4.4239
B	3.9113	4.2652
C	3.9058	4.5048
D	3.9196	4.3274
E	4.2213	4.26
F	3.7345	3.5917
G	3.4075	3.4899
H	2.9714	3.3254
Cell Index at: 47:37:12
	1	2	3	4	5	6
A	4.2039	4.4423
B	3.928	4.2665
C	3.9238	4.5154
D	3.9246	4.3294
E	4.25	4.2604
F	3.7426	3.6061
G	3.4218	3.5042
H	2.9866	3.3454
Cell Index at: 47:52:13
	1	2	3	4	5	6
A	4.224	4.451
B	3.9518	4.26
C	3.9338	4.5141
D	3.942	4.3393
E	4.2734	4.2505
F	3.7519	3.6078
G	3.436	3.5206
H	3.0024	3.3623
Cell Index at: 48:07:14
	1	2	3	4	5	6
A	4.2484	4.4647
B	3.968	4.2619							2.73555	2.88187	2.99317	2.28938	2.64584	2.75014	1.76027	1.72672	1.74236	1.71446	1.5611		2.30104	2.10954	2.03371	1.909	2.00179
C	3.9536	4.5242
D	3.9647	4.3405
E	4.3041	4.2528
F	3.7663	3.6234
G	3.447	3.5322
H	3.0243	3.3802
Cell Index at: 48:22:15
	1	2	3	4	5	6
A	4.262	4.458
B	3.9829	4.2781
C	3.9557	4.5323
D	3.9827	4.3415
E	4.3055	4.2675
F	3.7771	3.6465
G	3.4524	3.552
H	3.04	3.4025
Cell Index at: 48:37:16
	1	2	3	4	5	6
A	4.2954	4.4637
B	4.0202	4.2807
C	3.9872	4.5267
D	3.9899	4.344
E	4.3302	4.2643
F	3.8004	3.6582
G	3.456	3.5693
H	3.0666	3.4157
Cell Index at: 48:52:17
	1	2	3	4	5	6
A	4.3092	4.4618
B	4.0246	4.3019
C	3.9954	4.5451
D	4.0211	4.3491
E	4.333	4.2797
F	3.792	3.6862
G	3.4688	3.5845
H	3.0788	3.4417
Cell Index at: 49:07:18
	1	2	3	4	5	6
A	4.3298	4.4675
B	4.0456	4.2988
C	4.0138	4.5358
D	4.0308	4.3494
E	4.3544	4.2726
F	3.8141	3.6935
G	3.4794	3.603
H	3.1011	3.4505
Cell Index at: 49:22:19
	1	2	3	4	5	6
A	4.3417	4.4733
B	4.0664	4.3069
C	4.0204	4.5399
D	4.0566	4.3529
E	4.3569	4.2798
F	3.8225	3.7093
G	3.4939	3.6196
H	3.1124	3.4808
[truncated: 3,020 more rows]

## Sheet: Well Graph
Auto Scale
Maximum:	7.69477	A1	TimeFrom:	1899-12-31
Minimum:	-0.014323	D1	TimeTo:	1900-01-05 05:01:37
Time Point(s)	A1	A2	A3	A4	A5	A6	B1	B2	B3	B4	B5	B6	C1	C2	C3	C4	C5	C6	D1	D2	D3	D4	D5	D6	E1	E2	E3	E4	E5	E6	F1	F2	F3	F4	F5	F6	G1	G2	G3	G4	G5	G6	H1	H2	H3	H4	H5	H6
0	0	0	0	0	0	0	0	0	0	0	0	0	0	0	0	0	0	0	0	0	0	0	0	0	0	0	0	0	0	0	0	0	0	0	0	0	0	0	0	0	0	0	0	0	0	0	0	0
5650	1.28654	1.09816					1.47821	1.14585					1.24032	1.29431					1.28767	1.30456					1.45812	1.25114					0.834654	0.884846					0.732513	0.993063					0.593443	0.749609
11954	1.79746	1.49853					1.81429	1.55009					1.68901	1.73147					1.75309	1.72518					1.99533	1.59635					1.0173	1.16435					0.937938	1.18374					0.790727	0.973823
18260	2.41348	1.94033					2.298	2.02029					2.26914	2.22462					2.31248	2.2737					2.7571	2.12449					1.3768	1.58266					1.1961	1.33503					1.01037	1.22907
24567	2.86723	2.14994					2.38733	2.24328					2.52459	2.42935					2.52934	2.55954					3.12427	2.39627					1.66061	1.79958					1.37417	1.5045					1.13381	1.37865
29973	2.71278	2.22349					2.43577	2.33178					2.58033	2.53517					2.55054	2.66581					3.19968	2.44735					1.76645	1.72154					1.43887	1.5414					1.19001	1.45748
36280	2.65966	2.27932					2.48533	2.38884					2.61593	2.59341					2.58788	2.73665					3.19304	2.36361					1.85871	1.77814					1.49924	1.59113					1.26115	1.51014
42587	2.50262	2.33772					2.49577	2.4328					2.6719	2.64454					2.62895	2.80569					3.22981	2.40596					1.88397	1.80223					1.54908	1.61913					1.29733	1.54855
48894	2.51872	2.43507					2.5277	2.53582					2.71777	2.74982					2.65451	2.91255					3.31229	2.50073					1.94128	1.82075					1.58511	1.66904					1.33868	1.58316
54300	2.65178	2.52906					2.699	2.6805					2.89344	2.90095					2.73847	3.07511					3.49542	2.63366					2.11029	1.90495					1.70414	1.76099					1.41101	1.6671
60607	2.8164	2.66038					2.90991	2.8446					3.02323	3.10669					2.94574	3.2114					3.73047	2.81454					2.33478	2.0844					1.86844	1.89667					1.50935	1.77901
66914	3.06312	2.77317					3.1233	2.98229					3.23379	3.24706					3.15796	3.36539					4.04004	3.00374					2.55749	2.26703					2.03005	2.06899					1.63444	1.93642
73221	3.24678	2.91814					3.3113	3.1053					3.43672	3.36806					3.3302	3.45556					4.24493	3.12709					2.81573	2.45468					2.23193	2.26127					1.76631	2.08366
78627	3.33431	2.98688					3.44303	3.18052					3.52226	3.41749					3.44903	3.46618					4.25995	3.17259					2.99063	2.58972					2.37856	2.39417					1.87782	2.20877
84934	3.40547	3.02686					3.48823	3.24879					3.51066	3.45297					3.4822	3.47495					4.18073	3.23348					3.10563	2.70071					2.48319	2.45613					1.97659	2.30343
91241	3.34737	3.10321					3.43433	3.26477					3.43923	3.46035					3.40666	3.495					4.07342	3.27897					3.09626	2.719					2.56199	2.50199					2.03722	2.34405
97548	3.30921	3.19949					3.36681	3.32748					3.36689	3.57615					3.32244	3.55053					3.92091	3.38109					3.07104	2.7469					2.55074	2.49722					2.06411	2.34843
102954	3.33318	3.29011					3.36204	3.48252					3.3455	3.69951					3.31419	3.64248					3.92042	3.46495					3.07863	2.78062					2.60744	2.55151					2.09873	2.38843
109261	3.40901	3.46357					3.42118	3.61337					3.41219	3.87638					3.39464	3.76963					3.90168	3.65901					3.17887	2.86986					2.71544	2.66051					2.153	2.48111
115568	3.54003	3.62813					3.53411	3.74591					3.50546	3.97622					3.54976	3.9201					3.99835	3.79551					3.27414	2.99252					2.87721	2.79677					2.27366	2.589
121875	3.70934	3.74684					3.67305	3.86157					3.61947	4.10836					3.69595	4.00548					4.10908	3.93303					3.40099	3.14199					3.01243	2.97459					2.39301	2.69448
127281	3.84263	3.81088					3.80623	3.89562					3.71889	4.17112					3.80759	4.05576					4.16777	3.99717					3.54255	3.26132					3.11868	3.10546					2.50006	2.80583
133588	3.95377	3.85297					3.89628	3.95615					3.7696	4.1627					3.84336	4.09253					4.19931	4.00839					3.63914	3.33958					3.2118	3.2228					2.6187	2.924
139895	3.96394	3.92133					3.86431	3.96619					3.79336	4.20614					3.83015	4.07768					4.14713	3.99775					3.63449	3.39032					3.25454	3.2725					2.69564	2.99671
146203	3.92057	4.01781					3.78652	3.97973					3.72969	4.21518					3.73259	4.1072					4.05326	4.02237					3.59744	3.37772					3.23379	3.30238					2.74309	3.03547
151609	3.9105	4.11096					3.74566	4.03315					3.71783	4.29696					3.69454	4.13868					4.00547	4.08297					3.58566	3.40054					3.23829	3.308					2.76496	3.04227
157917	3.95593	4.20255					3.72742	4.11322					3.71379	4.39205					3.74258	4.2061					4.02759	4.12541					3.58966	3.44752					3.27705	3.33776					2.79444	3.11131
164224	4.04062	4.33533					3.8059	4.20519					3.79624	4.44542					3.80203	4.27569					4.10145	4.20528					3.64821	3.51027					3.32395	3.40042					2.88167	3.19162
170531	4.17624	4.42391					3.91131	4.26524					3.90577	4.5048					3.91958	4.32739					4.22126	4.25997					3.73445	3.5917					3.40751	3.48987					2.97143	3.32538
175937	4.30925	4.46184					4.02457	4.30192					3.99538	4.54511					4.02106	4.34912					4.333	4.27974					3.79204	3.68624					3.46881	3.5845					3.07884	3.44165
182244	4.44508	4.52776					4.16361	4.28816					4.09875	4.53085					4.13117	4.34663					4.45989	4.27417					3.87472	3.74779					3.54986	3.67385					3.22096	3.57566
188551	4.54629	4.56149					4.24989	4.30266					4.18035	4.51756					4.18481	4.32513					4.54598	4.24818					3.92123	3.78243					3.59393	3.72475					3.33245	3.66079
194858	4.58528	4.64616					4.27972	4.31928					4.2352	4.53447					4.201	4.34686					4.625	4.24308					3.94088	3.81532					3.63207	3.7775					3.41625	3.73
200264	4.61546	4.69496					4.28685	4.34589					4.25226	4.55914					4.23846	4.35933					4.64661	4.26492					3.95285	3.85364					3.65306	3.79161					3.44974	3.79713
206571	4.66101	4.75644					4.29011	4.3885					4.27239	4.59865					4.2606	4.38982					4.66694	4.26782					3.9354	3.87091					3.68527	3.84837					3.50298	3.86304
212883	4.72943	4.86066					4.35426	4.43379					4.3361	4.63084					4.34056	4.39742					4.76881	4.30753					3.99014	3.94189					3.74257	3.86507					3.5573	3.96706
219193	4.82113	4.93154					4.42779	4.47241					4.41465	4.63173					4.41891	4.44959					4.89	4.33089					4.04121	3.98467					3.78755	3.92735					3.63871	4.08157
224605	4.92487	4.96567					4.54648	4.50004					4.50585	4.65338					4.5323	4.48164					5.0374	4.3702					4.0768	4.02088					3.85513	3.98271					3.71224	4.18054
230915	5.06348	5.0018					4.67514	4.53003					4.63733	4.6671					4.65146	4.49349					5.14196	4.39574					4.13903	4.07119					3.92645	4.04888					3.84813	4.30082
237229	5.21005	5.04186					4.80875	4.56381					4.76548	4.66151					4.76547	4.51463					5.3311	4.41935					4.21061	4.12654					4.00089	4.1219					3.94715	4.43867
243539	5.37132	5.06635					4.88891	4.58467					4.86245	4.67558					4.88383	4.54265					5.41659	4.42015					4.28005	4.17989					4.06417	4.19643					4.06342	4.51776
248951	5.45606	5.10687					4.96468	4.62279					4.94545	4.70112					4.94587	4.57325					5.54515	4.43926					4.3464	4.23924					4.10277	4.24413					4.12019	4.58669
255265	5.54778	5.14509					5.01348	4.64081					5.012	4.72581					5.02673	4.58411					5.60948	4.45489					4.4086	4.27657					4.15614	4.30708					4.19013	4.66829
261579	5.63171	5.2071					5.07032	4.66961					5.06172	4.76861					5.09139	4.64163					5.66633	4.49572					4.48892	4.33141					4.22498	4.35286					4.24133	4.71263
267893	5.73207	5.28432					5.13902	4.74432					5.12594	4.84751					5.20827	4.68971					5.80275	4.56771					4.56203	4.39923					4.32869	4.43065					4.30769	4.80406
273305	5.81888	5.36834					5.22211	4.8217					5.23414	4.91228					5.31243	4.74522					5.8462	4.6251					4.67514	4.4665					4.39901	4.48985					4.34474	4.87905
279619	5.92604	5.44348					5.35343	4.89532					5.34773	4.98489					5.4569	4.81285					5.97768	4.68729					4.76346	4.56184					4.50301	4.5778					4.42977	4.95743
285933	6.06752	5.52001					5.5056	4.97772					5.45097	5.04436					5.57165	4.8697					6.0365	4.75827					4.84695	4.63983					4.61921	4.67554					4.53821	5.05498
292247	6.18788	5.59155					5.65192	5.05219					5.57227	5.1333					5.70608	4.92855					6.10193	4.82889					4.94974	4.76116					4.73209	4.78693					4.66203	5.1804
297659	6.31229	5.66895					5.74338	5.09657					5.69837	5.16655					5.79835	5.00004					6.19972	4.89903					5.02302	4.83996					4.81846	4.85837					4.76199	5.27677
303973	6.42976	5.72262					5.84218	5.12528					5.78795	5.2001					5.8886	5.05229					6.30612	4.96751					5.10045	4.90435					4.95714	4.95502					4.88151	5.36945
310287	6.53682	5.78083					5.90067	5.19205					5.89262	5.2471					6.01504	5.09554					6.3966	5.03243					5.15286	4.97323					5.0137	5.02087					4.97054	5.44602
316601	6.65095	5.83759					5.97072	5.22788					5.96309	5.27922					6.05956	5.15662					6.44974	5.07083					5.22938	5.05579					5.08522	5.08064					5.04168	5.54871
322013	6.73605	5.89618					6.00206	5.27131					6.01369	5.29122					6.13312	5.18853					6.52479	5.09573					5.25955	5.08821					5.15304	5.1604					5.13336	5.61756
328327	6.85184	5.93691					6.06898	5.31927					6.07949	5.34646					6.19163	5.20556					6.61828	5.14883					5.3478	5.1831					5.23075	5.24392					5.21586	5.71513
334641	6.95423	6.01248					6.13229	5.36296					6.13321	5.42142					6.26925	5.26514					6.69045	5.19948					5.41029	5.2298					5.31083	5.30441					5.32205	5.79063
340955	7.08722	6.05251					6.22781	5.38842					6.16944	5.48702					6.32277	5.30166					6.75852	5.24323					5.48679	5.28372					5.35987	5.38274					5.41103	5.91267
346367	7.32036	6.21797					6.34503	5.51715					6.30255	5.60106					6.40672	5.43065					6.90482	5.36304					5.64749	5.43007					5.50385	5.5638					5.57708	6.09364
352681	7.27434	5.96199					6.24945	5.34667					6.27297	5.33535					6.34283	5.24872					6.90814	5.17056					5.42699	5.24178					5.24077	5.29613					5.44945	5.93856
358995	7.31669	6.19946					6.24325	5.42807					6.32037	5.51578					6.42459	5.33262					6.8673	5.24966					5.41566	5.35879					5.4154	5.45466					5.59609	6.09284
365309	7.43646	6.48896					6.30881	5.46196					6.38947	5.70346					6.57058	5.36177					6.96416	5.34274					5.63546	5.43926					5.61988	5.67699					5.73693	6.20754
370721	7.48511	6.59273					6.35959	5.47177					6.34899	5.79617					6.64436	5.412					7.0663	5.36638					5.83094	5.51539					5.69256	5.79814					5.83331	6.28947
377035	7.56241	6.67545					6.4433	5.51813					6.396	5.91192					6.71551	5.44777					7.14513	5.43984					5.97039	5.60665					5.80162	5.95767					5.96942	6.4166
383349	7.60148	6.76792					6.50178	5.56089					6.44236	5.98618					6.75824	5.48104					7.22309	5.49558					6.04985	5.70413					5.91337	6.09182					6.07515	6.51289
389663	7.66233	6.80399					6.57099	5.60603					6.47089	6.03669					6.79761	5.52583					7.3114	5.5623					6.13434	5.79376					5.99267	6.21901					6.1792	6.59892
395075	7.6897	6.83938					6.57732	5.62726					6.47778	6.07413					6.88007	5.57678					7.36062	5.59278					6.18562	5.85257					6.0518	6.3098					6.21072	6.64109
401389	7.66031	6.88126					6.61129	5.62742					6.51101	6.10164					6.99143	5.58879					7.42266	5.62216					6.24674	5.93095					6.14691	6.37093					6.26559	6.65006
407703	7.64725	6.925					6.58754	5.63399					6.66215	6.13254					7.06306	5.61292					7.47617	5.6481					6.29843	5.99718					6.22597	6.45226					6.30879	6.67955
414017	7.48837	6.7889					6.46091	5.5239					6.51086	6.03812					6.93351	5.50049					7.39726	5.54444					6.24644	5.94136					6.17596	6.4223					6.20887	6.55572
419429	7.39746	6.96237					6.49098	5.6519					6.46167	6.14528					6.9136	5.63335					7.40758	5.6857					6.30335	6.05236					6.24578	6.46815					6.20259	6.62463
425743	7.34969	7.09911					6.67701	5.76758					6.50788	6.30145					6.92166	5.76946					7.38776	5.87155					6.40217	6.22415					6.28431	6.52191					6.43689	6.68115
432057	7.23561	7.13688					6.73353	5.83613					6.44675	6.33531					6.83013	5.82226					7.3748	5.93849					6.444	6.31978					6.31072	6.58269					6.532	6.62237
437469	7.20066	7.11136					6.6995	5.83016					6.36762	6.3275					6.75137	5.84938					7.37019	5.94803					6.45792	6.35348					6.28702	6.56902					6.69454	6.52644
443783	7.14287	7.10469					6.58779	5.79414					6.19757	6.32202					6.576	5.86913					7.28919	5.90341					6.42308	6.36541					6.35934	6.52944					6.65097	6.73392
450097	7.08448	7.07139					6.44014	5.74486					6.03855	6.32517					6.47139	5.86935					7.22011	5.86607					6.39611	6.33345					6.36222	6.49702					6.8279	6.76118

## Sheet: Plot
Normalize Time: 5:04:20
Time (Hour)	Time (hh:mm:ss)	Y (B1,C1,D1,E1)	SD (B1,C1,D1,E1)	Y (H1,H2,G2,G1)	SD (H1,H2,G2,G1)	Y (B2,C2,D2,E2)	SD (B2,C2,D2,E2)
0	00:00:00	0	0	0	0	0	0
0.568611	00:34:07	0.2012	0.0112	0.2221	0.0249	0.2099	0.0136
1.31917	01:19:09	0.5271	0.0392	0.5824	0.0612	0.535	0.0135
1.81972	01:49:11	0.5961	0.0284	0.6864	0.0789	0.6106	0.0084
2.32	02:19:12	0.6534	0.0337	0.7435	0.0879	0.6661	0.0085
2.82028	02:49:13	0.6969	0.0308	0.7655	0.0523	0.7128	0.0097
3.57083	03:34:15	0.7873	0.0274	0.8371	0.0499	0.7926	0.0076
4.07139	04:04:17	0.8597	0.017	0.9065	0.053	0.8669	0.0064
4.57167	04:34:18	0.9334	0.0101	0.9739	0.0561	0.9333	0.0032
5.07222	05:04:20	1	0	1	0	1	0
5.82306	05:49:23	1.0645	0.0111	1.0709	0.0054	1.0649	0.0125
6.32361	06:19:25	1.0798	0.037	1.1055	0.0102	1.0916	0.0157
6.82417	06:49:27	1.0946	0.0405	1.1299	0.0129	1.114	0.0166
7.32472	07:19:29	1.1042	0.0414	1.1538	0.0135	1.1326	0.0171
8.07556	08:04:32	1.1123	0.0409	1.1727	0.0197	1.1515	0.0138
8.57611	08:34:34	1.1178	0.0436	1.187	0.0254	1.1604	0.0147
9.07667	09:04:36	1.1208	0.0455	1.2037	0.0215	1.1635	0.0165
9.57722	09:34:38	1.1252	0.0356	1.2154	0.0284	1.1702	0.0228
10.3281	10:19:41	1.1299	0.0343	1.2359	0.0269	1.1673	0.0414
10.8286	10:49:43	1.1352	0.0365	1.2485	0.0295	1.1723	0.041
11.3292	11:19:45	1.1376	0.0431	1.2525	0.0344	1.1808	0.0421
11.8297	11:49:47	1.143	0.042	1.263	0.0365	1.1899	0.0426
12.5806	12:34:50	1.1449	0.0465	1.2723	0.0378	1.2055	0.0425
13.0811	13:04:52	1.1529	0.047	1.2809	0.0397	1.2206	0.0461
13.5817	13:34:54	1.1617	0.0479	1.2971	0.0358	1.2373	0.0442
14.0822	14:04:56	1.1813	0.0461	1.3226	0.0443	1.2594	0.0483
14.8331	14:49:59	1.2129	0.0552	1.3582	0.0408	1.2944	0.0465
15.3336	15:20:01	1.2383	0.0511	1.3893	0.0482	1.318	0.0452
15.8342	15:50:03	1.2581	0.0498	1.4196	0.0539	1.3427	0.0452
16.3347	16:20:05	1.2835	0.0475	1.45	0.0553	1.3644	0.039
17.0856	17:05:08	1.319	0.0504	1.4985	0.0612	1.3922	0.0321
17.5861	17:35:10	1.3484	0.0549	1.534	0.0593	1.4148	0.0329
18.0867	18:05:12	1.3755	0.0487	1.571	0.0607	1.4384	0.032
18.5872	18:35:14	1.4038	0.0506	1.61	0.0645	1.4574	0.0304
19.3381	19:20:17	1.4376	0.0456	1.6725	0.0711	1.4846	0.0292
19.8386	19:50:19	1.4675	0.0503	1.7089	0.0755	1.4985	0.029
20.3392	20:20:21	1.4838	0.051	1.7508	0.0808	1.5107	0.0276
20.8397	20:50:23	1.5007	0.0464	1.7909	0.0774	1.5239	0.0228
21.5906	21:35:26	1.5138	0.0317	1.8471	0.0838	1.531	0.0321
22.0911	22:05:28	1.5249	0.0287	1.8712	0.094	1.5368	0.0311
22.5917	22:35:30	1.5298	0.0297	1.8953	0.0972	1.5405	0.0357
23.0922	23:05:32	1.5257	0.0213	1.9149	0.1013	1.5471	0.0378
23.8431	23:50:35	1.5219	0.0195	1.9477	0.1089	1.5533	0.0353
24.3436	24:20:37	1.5152	0.0221	1.9609	0.1101	1.5586	0.0342
24.8442	24:50:39	1.5007	0.0247	1.9774	0.1154	1.5564	0.0328
25.3447	25:20:41	1.4902	0.0193	1.9849	0.1211	1.563	0.0361
26.0956	26:05:44	1.4682	0.0236	1.9882	0.1223	1.5774	0.0355
26.5961	26:35:46	1.4617	0.0224	1.9885	0.1237	1.5855	0.0381
27.0967	27:05:48	1.4519	0.0277	1.9892	0.1207	1.6019	0.0356
27.5972	27:35:50	1.4494	0.0245	2.005	0.1192	1.6188	0.0433
28.3481	28:20:53	1.4498	0.0211	2.0191	0.1251	1.6474	0.051
28.8486	28:50:55	1.4508	0.0293	2.0375	0.1229	1.6673	0.0515
29.3492	29:20:57	1.4557	0.0285	2.0536	0.1167	1.6836	0.0548
29.8497	29:50:59	1.4604	0.0328	2.0768	0.1192	1.7038	0.0566
30.6006	30:36:02	1.4762	0.0387	2.1173	0.1274	1.7386	0.0546
31.1011	31:06:04	1.4849	0.0367	2.1464	0.1375	1.7562	0.0498
31.6017	31:36:06	1.5025	0.0338	2.1814	0.1455	1.7711	0.0529
32.1022	32:06:08	1.517	0.0447	2.2143	0.1458	1.788	0.0531
32.8531	32:51:11	1.5364	0.0487	2.2598	0.1416	1.8172	0.0531
33.3536	33:21:13	1.5548	0.0466	2.2947	0.1497	1.8291	0.0557
33.8542	33:51:15	1.5705	0.0535	2.3268	0.1487	1.8428	0.0616
34.3547	34:21:17	1.587	0.0602	2.3601	0.1474	1.8495	0.0603
35.1056	35:06:20	1.6091	0.0651	2.4053	0.1431	1.8638	0.0603
35.6061	35:36:22	1.6184	0.0705	2.441	0.1454	1.8664	0.0603
36.1067	36:06:24	1.6261	0.0718	2.468	0.1458	1.8745	0.0572
36.6072	36:36:26	1.6337	0.073	2.4973	0.1479	1.8752	0.0653
37.3581	37:21:29	1.6339	0.0779	2.5289	0.1455	1.8772	0.0661
37.8586	37:51:31	1.6318	0.0845	2.5423	0.1454	1.8838	0.0663
38.3592	38:21:33	1.6302	0.0831	2.5604	0.1493	1.8815	0.0676
39.11	39:06:36	1.6237	0.0855	2.5738	0.1428	1.8845	0.0682
39.6106	39:36:38	1.6113	0.0869	2.5805	0.1396	1.8856	0.0708
40.1111	40:06:40	1.5994	0.0894	2.5857	0.1405	1.8887	0.0687
40.6119	40:36:43	1.5939	0.0839	2.5905	0.1373	1.8911	0.0668
41.1125	41:06:45	1.5877	0.086	2.5949	0.1392	1.8968	0.0736
41.8633	41:51:48	1.5811	0.0883	2.5944	0.139	1.9165	0.0759
42.3642	42:21:51	1.5801	0.0865	2.6003	0.1382	1.9254	0.0766
42.8647	42:51:53	1.5787	0.0838	2.6079	0.1395	1.933	0.0817
43.3653	43:21:55	1.5823	0.0854	2.6182	0.1428	1.9416	0.0795
44.1161	44:06:58	1.5887	0.0822	2.6412	0.1364	1.9557	0.0792
44.6167	44:37:00	1.5966	0.0826	2.6551	0.1328	1.9705	0.0791
45.1172	45:07:02	1.6039	0.0847	2.6753	0.1357	1.9751	0.0817
45.8681	45:52:05	1.6205	0.0827	2.7075	0.1418	1.9905	0.0849
46.3686	46:22:07	1.6335	0.0834	2.7325	0.1387	1.9947	0.0852
46.8692	46:52:09	1.6484	0.0817	2.7531	0.1368	2.0026	0.0864
47.3697	47:22:11	1.6623	0.0882	2.7774	0.1457	2.0111	0.0854
48.1206	48:07:14	1.6862	0.0841	2.8178	0.1517	2.0135	0.083
48.6211	48:37:16	1.7006	0.0878	2.8443	0.1547	2.0179	0.0859
49.1217	49:07:18	1.7129	0.0897	2.8711	0.1575	2.0227	0.0885
49.6222	49:37:20	1.729	0.0935	2.901	0.162	2.0246	0.0859
50.3731	50:22:23	1.7456	0.0955	2.9444	0.169	2.0171	0.0871
50.8736	50:52:25	1.7603	0.0984	2.9646	0.1803	2.0184	0.0858
51.3742	51:22:27	1.7728	0.0979	2.9792	0.1855	2.0185	0.0903
51.8747	51:52:29	1.7781	0.0978	3.0013	0.1953	2.0136	0.0932
52.6256	52:37:32	1.7901	0.0951	3.03	0.2089	2.0167	0.0934
53.1261	53:07:34	1.7966	0.095	3.0414	0.2175	2.0171	0.0927
53.6267	53:37:36	1.8008	0.0917	3.0559	0.2277	2.0162	0.0921
54.1272	54:07:38	1.8057	0.0884	3.0705	0.2288	2.0213	0.0939
54.8781	54:52:41	1.8078	0.0827	3.0881	0.2333	2.0231	0.0926
55.3786	55:22:43	1.813	0.088	3.0934	0.2378	2.0299	0.096
55.8792	55:52:45	1.8134	0.0909	3.1034	0.239	2.0355	0.0999
56.3797	56:22:47	1.8161	0.0895	3.1098	0.2391	2.0377	0.1005
57.1306	57:07:50	1.8182	0.0915	3.1358	0.237	2.0446	0.1
57.6311	57:37:52	1.8256	0.0874	3.1449	0.2431	2.047	0.1053
58.1319	58:07:55	1.833	0.0838	3.1586	0.2522	2.0483	0.106
58.6331	58:37:59	1.8408	0.0845	3.1743	0.2576	2.0554	0.1079
59.3847	59:23:05	1.8575	0.0845	3.2014	0.2596	2.0615	0.112
59.8856	59:53:08	1.8668	0.0812	3.2158	0.2696	2.0654	0.1053
60.3861	60:23:10	1.8804	0.0795	3.2369	0.2721	2.0707	0.1047
60.8869	60:53:13	1.8892	0.0784	3.2576	0.277	2.0728	0.1073
61.3881	61:23:17	1.9023	0.075	3.2786	0.2789	2.0785	0.1091
62.1397	62:08:23	1.9262	0.0769	3.3075	0.2928	2.0815	0.1071
62.6408	62:38:27	1.9432	0.0763	3.3314	0.295	2.0865	0.1087
63.1417	63:08:30	1.958	0.0767	3.3517	0.3039	2.0908	0.1117
63.6422	63:38:32	1.9753	0.0772	3.379	0.3159	2.0946	0.1114
64.3936	64:23:37	1.9968	0.0851	3.4186	0.3314	2.0963	0.1101
64.8947	64:53:41	2.0136	0.0828	3.4386	0.3437	2.098	0.1129
65.3958	65:23:45	2.0316	0.0822	3.467	0.3458	2.0992	0.1144
65.8969	65:53:49	2.0468	0.0774	3.4876	0.3518	2.105	0.1135
66.6481	66:38:53	2.0649	0.0822	3.5229	0.3675	2.106	0.1114
67.1486	67:08:55	2.0762	0.0816	3.5383	0.3728	2.1092	0.112
67.6497	67:38:59	2.0867	0.0824	3.5597	0.377	2.1124	0.1138
68.1508	68:09:03	2.0971	0.0822	3.5742	0.3811	2.1133	0.1138
68.9025	68:54:09	2.1149	0.0788	3.5997	0.3914	2.1184	0.1142
69.4036	69:24:13	2.1255	0.0754	3.6157	0.3905	2.1237	0.1141
69.9047	69:54:17	2.1339	0.0768	3.6283	0.399	2.1259	0.1152
70.4058	70:24:21	2.1417	0.0772	3.6472	0.4018	2.1308	0.1183
71.1575	71:09:27	2.156	0.0795	3.6673	0.3979	2.139	0.1179
71.6586	71:39:31	2.1599	0.0812	3.677	0.3969	2.1428	0.1167
72.1597	72:09:35	2.1646	0.0822	3.6946	0.3991	2.1456	0.1147
72.6608	72:39:39	2.1735	0.0799	3.7062	0.4029	2.1531	0.114
73.4125	73:24:45	2.1915	0.0729	3.7353	0.4026	2.168	0.1187
73.9136	73:54:49	2.2008	0.073	3.7566	0.4053	2.1779	0.1203
74.4147	74:24:53	2.213	0.0729	3.7775	0.4037	2.185	0.1196
74.9158	74:54:57	2.226	0.075	3.7935	0.4039	2.1971	0.1258
75.6675	75:40:03	2.2447	0.0818	3.8214	0.3986	2.2085	0.1282
76.1686	76:10:07	2.2563	0.0881	3.8357	0.4051	2.2174	0.1282
76.6697	76:40:11	2.2721	0.0876	3.8608	0.4045	2.2311	0.1257
77.1708	77:10:15	2.2851	0.0879	3.8834	0.4044	2.2358	0.1254
77.9225	77:55:21	2.3125	0.083	3.9146	0.4064	2.2536	0.1329
78.4236	78:25:25	2.3261	0.091	3.9386	0.4064	2.2619	0.1261
78.9247	78:55:29	2.3399	0.0962	3.9685	0.4123	2.2701	0.1307
79.4258	79:25:33	2.3492	0.1067	3.9921	0.4168	2.2782	0.135
80.1775	80:10:39	2.3727	0.1173	4.0413	0.4263	2.2908	0.1356
80.6786	80:40:43	2.3857	0.1205	4.063	0.4272	2.3015	0.1345
81.1797	81:10:47	2.399	0.124	4.0927	0.433	2.3122	0.139
81.6808	81:40:51	2.4117	0.1265	4.1179	0.4375	2.315	0.138
82.4325	82:25:57	2.4326	0.1332	4.1538	0.4473	2.3328	0.1371
82.9336	82:56:01	2.448	0.1286	4.1778	0.4512	2.3384	0.1334
83.4347	83:26:05	2.461	0.1333	4.2029	0.458	2.3425	0.1364
83.9358	83:56:09	2.4706	0.1347	4.2246	0.4662	2.3587	0.1257
84.6875	84:41:15	2.4841	0.1266	4.267	0.4748	2.3606	0.1291
85.1886	85:11:19	2.4986	0.1358	4.2823	0.4729	2.3655	0.1292
85.6897	85:41:23	2.5068	0.1358	4.3038	0.4794	2.3762	0.1364
86.1908	86:11:27	2.5214	0.1351	4.3258	0.4833	2.3846	0.1365
86.9425	86:56:33	2.5347	0.1401	4.353	0.483	2.391	0.1329
87.4436	87:26:37	2.539	0.136	4.3675	0.4833	2.3957	0.1329
87.9447	87:56:41	2.5465	0.1387	4.3904	0.4953	2.4039	0.1335
88.4458	88:26:45	2.5562	0.1374	4.4132	0.4935	2.4109	0.1367
89.1975	89:11:51	2.567	0.1383	4.4397	0.5037	2.4152	0.1375
89.6986	89:41:55	2.5739	0.1356	4.4677	0.5119	2.4216	0.1414
90.1997	90:11:59	2.5857	0.1381	4.4851	0.5092	2.4266	0.1421
90.7008	90:42:03	2.593	0.138	4.5057	0.5163	2.4387	0.1421
91.4525	91:27:09	2.604	0.1351	4.5375	0.5242	2.445	0.1394
91.9536	91:57:13	2.6106	0.1354	4.5584	0.5304	2.4549	0.136
92.4547	92:27:17	2.6183	0.1342	4.5771	0.5339	2.4548	0.1374
92.9558	92:57:21	2.6273	0.135	4.5981	0.5404	2.4637	0.1406
93.7075	93:42:27	2.6373	0.133	4.6256	0.5466	2.4734	0.1344
94.2086	94:12:31	2.645	0.1336	4.6505	0.5469	2.4764	0.1402
94.7097	94:42:35	2.6536	0.1352	4.6698	0.5575	2.4833	0.1382
95.2108	95:12:39	2.6609	0.1337	4.6879	0.5584	2.4894	0.1346
95.9628	95:57:46	2.6745	0.1223	4.7257	0.5452	2.5025	0.1395
96.4636	96:27:49	2.7291	0.1319	4.8332	0.5689	2.5546	0.1384
96.9647	96:57:53	2.7261	0.1236	4.7678	0.5744	2.5243	0.1374
97.4658	97:27:57	2.7005	0.1204	4.6826	0.5904	2.4735	0.1392
98.2175	98:13:03	2.6789	0.1204	4.6471	0.617	2.4408	0.1444
98.7186	98:43:07	2.6783	0.1254	4.6805	0.6251	2.45	0.1445
99.2197	99:13:11	2.6832	0.1318	4.7241	0.6177	2.4732	0.1421
99.7208	99:43:15	2.6928	0.1382	4.7773	0.6198	2.4956	0.1414
100.472	100:28:21	2.7116	0.1439	4.843	0.6127	2.5128	0.1425
100.974	100:58:25	2.721	0.1448	4.8892	0.6122	2.5237	0.1382
101.475	101:28:29	2.7321	0.1433	4.9199	0.6018	2.5351	0.1425
101.976	101:58:33	2.7379	0.1404	4.948	0.6026	2.5358	0.1421
102.728	102:43:39	2.7478	0.1358	4.9872	0.6029	2.5487	0.14
103.229	103:13:43	2.7514	0.1306	5.0119	0.6011	2.5598	0.1418
103.73	103:43:47	2.7589	0.1286	5.0486	0.607	2.5637	0.1443
104.231	104:13:51	2.7679	0.13	5.0871	0.6163	2.5723	0.1439
104.983	104:58:57	2.7844	0.1326	5.1242	0.6131	2.5876	0.1452
105.484	105:29:01	2.7919	0.1322	5.1528	0.6143	2.5953	0.1478
105.985	105:59:05	2.7968	0.1311	5.1855	0.6264	2.6012	0.1492
106.486	106:29:09	2.8027	0.1289	5.2047	0.6169	2.6102	0.1496
107.237	107:14:15	2.813	0.1246	5.2408	0.6167	2.62	0.1528
107.739	107:44:19	2.817	0.1204	5.2647	0.6172	2.6274	0.1544
108.24	108:14:23	2.8256	0.1225	5.2883	0.6233	2.6342	0.1504
108.741	108:44:27	2.8294	0.1229	5.3053	0.614	2.6385	0.1459
109.493	109:29:33	2.8376	0.1241	5.3272	0.6071	2.6526	0.1419
109.994	109:59:37	2.846	0.1268	5.3449	0.6184	2.6525	0.1461
110.495	110:29:41	2.8514	0.1305	5.3547	0.6155	2.6529	0.1461
110.996	110:59:45	2.8576	0.133	5.369	0.6114	2.6558	0.1451
111.748	111:44:51	2.8673	0.136	5.3878	0.605	2.6623	0.1437
112.249	112:14:55	2.8756	0.1364	5.4085	0.6072	2.6654	0.1447
112.75	112:44:59	2.8868	0.1415	5.4191	0.6029	2.6665	0.1438
113.251	113:15:03	2.8921	0.1431	5.4292	0.5971	2.6681	0.1441
114.002	114:00:09	2.8804	0.1423	5.4204	0.582	2.654	0.1443
114.504	114:30:13	2.8652	0.1383	5.3862	0.5815	2.6319	0.1474
115.005	115:00:17	2.8405	0.1309	5.3633	0.565	2.6193	0.1442
115.506	115:30:21	2.8342	0.1282	5.3616	0.5495	2.6317	0.1418
116.257	116:15:27	2.8335	0.1238	5.3835	0.5435	2.6678	0.1442
116.759	116:45:31	2.844	0.1236	5.4151	0.5587	2.6905	0.141
117.26	117:15:35	2.856	0.1298	5.4464	0.5926	2.7162	0.141
117.761	117:45:39	2.8606	0.1315	5.4689	0.6181	2.7362	0.1415
118.513	118:30:45	2.8622	0.1319	5.4987	0.6352	2.7538	0.144
119.014	119:00:49	2.8601	0.1283	5.5072	0.6393	2.7639	0.146
119.515	119:30:53	2.8551	0.1275	5.5027	0.6377	2.7699	0.144
120.016	120:00:57	2.8499	0.1264	5.515	0.6625	2.7731	0.1467
120.767	120:46:03	2.8426	0.1221	5.5247	0.7155	2.7778	0.1409
121.269	121:16:07	2.8343	0.1168	5.5264	0.7409	2.7756	0.14
121.77	121:46:11	2.8224	0.1148	5.5311	0.7579	2.7731	0.1406
122.271	122:16:15	2.8079	0.1102	5.536	0.7468	2.7735	0.1382
123.022	123:01:21	2.7822	0.1045	5.5574	0.7195	2.7675	0.1323
123.524	123:31:25	2.7644	0.1021	5.5771	0.7256	2.7691	0.1299
124.025	124:01:29	2.7496	0.0998	5.5957	0.747	2.7676	0.1299
124.526	124:31:33	2.7359	0.0984	5.6031	0.7782	2.7626	0.1267

## Sheet: Message
Date Time	ID	Message
2017/07/24 21:50:48	m08	Finish Experiment.
2017/07/24 21:50:48	m07	Finish Step [Seq.2]. Time interval: 125:01:40
2017/07/19 16:53:13	m05	Start Step [Seq.2]. Time interval: 0:04:05
2017/07/19 16:53:09	m21	Plate Scanned. Connections ok.
2017/07/19 16:53:08	m31	Scan Plate (auto). (D1)
2017/07/19 16:53:08	m91	Engage Device. (D1)
2017/07/19 16:49:26	w11	No Device! (D1)
2017/07/19 16:49:18	m07	Finish Step [Seq.1]. Time interval: 0:00:10
2017/07/19 16:49:13	m00	Measure Background. Selected wells are ok.
2017/07/19 16:49:07	m22	Experiment Started. RTCA Software 2.0.0.1203
2017/07/19 16:49:07	m02	Start Experiment.
2017/07/19 16:48:29	m21	Plate Scanned. Connections ok.
2017/07/19 16:47:58	m31	Scan Plate (auto). (D1)
2017/07/19 16:47:58	m91	Engage Device. (D1)

## Sheet: Audit Trail
ID	Time	Computer	SW Version	User	Action	Old Value	New Value
