# Supplementary material for: Prevention of dsRNA‐induced interferon signaling by AGO1x is linked to breast cancer cell proliferation
Source: EMBO J. 2020 Aug 19;39(18):e103922. doi: 10.15252/embj.2019103922 (PMC7507497; doi:10.15252/embj.2019103922)
Supplement: Supplementary file 7 — Source Data for Figure 4 [file EMBJ-39-e103922-s005.zip]

Archive with 4 entries (3 files):
- source_data_fig4/
- source_data_fig4/mRNA Sequencing Data for Figure4A-D (Also used in Figure5B).xlsx
- source_data_fig4/Protein Changes Figure4E (Also used in Figure5C).xlsx
- source_data_fig4/Ruxolitinib Inhibition Experiment Figure4F.csv
