# Supplementary material for: Prevention of dsRNA‐induced interferon signaling by AGO1x is linked to breast cancer cell proliferation
Source: EMBO J. 2020 Aug 19;39(18):e103922. doi: 10.15252/embj.2019103922 (PMC7507497; doi:10.15252/embj.2019103922)
Supplement: Supplementary file 7 — Source Data for Figure 4 [file EMBJ-39-e103922-s005.zip › source_data_fig4/mRNA Sequencing Data for Figure4A-D (Also used in Figure5B).xlsx]

## Sheet: mda.mb.231.rnaseq.diff.exp.w6a.
refseq_mrna	gene_name	W1A_vs_control_log2fc	W1A_vs_control_lfcSE	W1A_vs_control_padj	W6A_vs_control_log2fc	W6A_vs_control_lfcSE	W6A_vs_control_padj
NM_000014	A2M	-1.11467	0.281789	0.000292024	-0.732573	0.276017	0.0227481
NM_000017	ACADS	-0.278391	0.166466	0.17193	-0.684218	0.197465	0.00206565
NM_000018	ACADVL	-0.271831	0.049961	3.30236e-07	-0.23283	0.0594543	0.000416721
NM_000019	ACAT1	-0.926208	0.0567462	4.62708e-58	-0.815773	0.0676769	1.00554e-31
NM_000020	ACVRL1	0.367456	0.261392	0.265671	0.398203	0.266062	0.246544
NM_000021	PSEN1	0.197451	0.0608851	0.00361321	0.0874296	0.0749988	0.392662
NM_000022	ADA	-0.33392	0.0885284	0.000585	-0.224551	0.100293	0.061176
NM_000024	ADRB2	0.635565	0.142147	3.52943e-05	0.443192	0.158513	0.015666
NM_000026	ADSL	-0.066924	0.0597312	0.395019	0.102293	0.0701465	0.261756
NM_000027	AGA	0.225375	0.0971043	0.0459963	-0.211949	0.112935	0.128304
NM_000028	AGL	0.230674	0.0656247	0.00145827	-0.0615444	0.0745415	0.574095
NM_000031	ALAD	-0.480602	0.0733514	4.89735e-10	-0.754851	0.0828247	2.07248e-18
NM_000033	ABCD1	0.36054	0.0898208	0.000233353	0.206701	0.199809	0.459729
NM_000043	FAS	0.456215	0.064013	1.03589e-11	0.203649	0.0778723	0.0251258
NM_000044	AR	0.144054	0.283079	0.734025	0.405649	0.275758	0.256634
NM_000046	ARSB	-0.145119	0.0785857	0.125104	0.170119	0.0839651	0.0958984
NM_000050	ASS1	-1.16114	0.0529079	1.35502e-104	-1.4621	0.0614631	2.18503e-122
NM_000051	ATM	-0.174283	0.0831142	0.0760057	-0.0981812	0.0895682	0.427809
NM_000052	ATP7A	0.140437	0.0852204	0.179561	0.116392	0.0996277	0.391733
NM_000053	ATP7B	0.251177	0.0993639	0.0278584	0.0260542	0.110633	0.893125
NM_000055	BCHE	-3.49156	0.222743	1.38733e-53	-3.41863	0.230358	8.05749e-48
NM_000057	BLM	-0.391213	0.0614986	1.62968e-09	-0.300844	0.0755727	0.000324824
NM_000059	BRCA2	0.310849	0.0995246	0.00526179	0.260353	0.103807	0.0328941
NM_000062	SERPING1	-0.189228	0.234693	0.56444	-0.828987	0.265102	0.00604644
NM_000063	C2	0.1082	0.24826	0.776126	-0.0469246	0.258404	0.916447
NM_000064	C3	-0.487833	0.0535103	1.34073e-18	-1.1388	0.0592084	4.11822e-80
NM_000070	CAPN3	0.182308	0.234997	0.581138	-0.0702782	0.251241	0.869288
NM_000071	CBS	-0.0267922	0.0726638	0.812391	-0.678397	0.100168	1.61523e-10
NM_000073	CD3G	-0.0524174	0.283095	0.911381	-0.0991232	0.264906	0.821701
NM_000075	CDK4	0.11262	0.056911	0.0963884	0.10624	0.068451	0.225414
NM_000076	CDKN1C	-0.790259	0.141002	1.36146e-07	-0.958258	0.154668	6.13279e-09
NM_000078	CETP	-0.0167304	0.258842	0.97052	-0.156803	0.227657	0.652274
NM_000081	LYST	0.316963	0.0932351	0.00216327	0.266347	0.105377	0.0313065
NM_000082	ERCC8	-0.350925	0.088479	0.000281259	-0.267064	0.100504	0.0225769
NM_000085	CLCNKB	-0.414948	0.251733	0.179474	0.0457331	0.264336	0.920608
NM_000088	COL1A1	-1.03151	0.097079	5.59826e-25	-1.64039	0.117106	1.17532e-42
NM_000090	COL3A1	-0.723542	0.210683	0.0019238	-1.90059	0.25026	5.14452e-13
NM_000091	COL4A3	0.333755	0.153006	0.0632051	-1.28986	0.20336	2.4998e-09
NM_000092	COL4A4	-0.427669	0.0995618	7.43176e-05	-1.27066	0.119239	6.51627e-25
NM_000093	COL5A1	0.385849	0.0537358	7.09113e-12	0.0220648	0.0804597	0.872158
NM_000094	COL7A1	-0.38438	0.151848	0.0276203	-0.367642	0.167579	0.0676647
NM_000096	CP	-0.376469	0.289167	0.309297	-0.534547	0.281688	0.123318
NM_000097	CPOX	0.152237	0.0715979	0.0712698	-0.893793	0.0861063	1.1477e-23
NM_000098	CPT2	-0.0166479	0.0640053	0.873083	-0.144836	0.0724665	0.101276
NM_000099	CST3	0.302182	0.086165	0.00149773	-0.0666436	0.104049	0.677855
NM_000100	CSTB	0.231451	0.0644408	0.00111771	-0.047077	0.0719811	0.669944
NM_000101	CYBA	-0.0105166	0.105773	0.954133	-0.24841	0.193726	0.337167
NM_000104	CYP1B1	0.866172	0.0650128	7.29391e-39	0.774747	0.0623359	1.09747e-33
NM_000106	CYP2D6	0.00256918	0.279816	0.995273	-0.423281	0.28104	0.242923
NM_000107	DDB2	-0.59977	0.0777182	1.42386e-13	-0.596585	0.0819734	5.15887e-12
NM_000108	DLD	-0.357836	0.0545041	4.48939e-10	-0.1853	0.0628303	0.0102157
NM_000110	DPYD	-0.408662	0.0749486	3.10321e-07	0.0344702	0.0820455	0.796997
NM_000112	SLC26A2	-0.28843	0.0823713	0.00152544	-0.0867087	0.0888097	0.489599
NM_000113	TOR1A	0.204674	0.0643269	0.00437624	0.224712	0.0758845	0.00987279
NM_000116	TAZ	0.16154	0.0860174	0.117571	-0.039965	0.0962975	0.799453
NM_000117	EMD	0.105093	0.0688007	0.220135	0.099757	0.0759262	0.321899
NM_000118	ENG	0.118526	0.0851476	0.271015	0.104356	0.100609	0.458121
NM_000120	EPHX1	0.000295108	0.069689	0.997255	-0.269906	0.0821518	0.00371595
NM_000121	EPOR	-0.310456	0.102542	0.00702915	-0.394744	0.114502	0.00218713
NM_000122	ERCC3	0.125331	0.0507769	0.0323094	0.116927	0.0600624	0.11206
NM_000123	ERCC5	-0.0563692	0.209897	0.868238	-0.182579	0.23782	0.607243
NM_000124	ERCC6	0.169233	0.0666495	0.0270901	0.58418	0.0737747	4.41723e-14
NM_000126	ETFA	-0.415628	0.0539495	1.56583e-13	-0.28226	0.0646748	6.97825e-05
NM_000127	EXT1	0.592893	0.0637627	2.59591e-19	0.462333	0.0733145	3.13259e-09
NM_000130	F5	-0.0204896	0.125935	0.923161	0.0906644	0.133476	0.657433
NM_000132	F8	-0.0427032	0.158485	0.867753	-0.272344	0.167044	0.198446
NM_000134	FABP2	-0.423125	0.289011	0.242846	-0.157118	0.280046	0.721466
NM_000135	FANCA	-0.0856138	0.0593286	0.250897	-0.310577	0.0669406	2.122e-05
NM_000136	FANCC	0.281879	0.0662309	8.76023e-05	0.127284	0.0760277	0.184084
NM_000137	FAH	-0.147499	0.086383	0.161525	0.0585153	0.093784	0.68568
NM_000138	FBN1	0.288258	0.0723945	0.000264603	0.168784	0.0817278	0.0885011
NM_000139	MS4A2	-0.225521	0.289052	0.578656	-0.0331973	0.281183	0.945861
NM_000143	FH	-0.326889	0.051797	2.23232e-09	-0.181286	0.0645872	0.0152119
NM_000146	FTL	-0.138738	0.0613757	0.0529059	-0.195472	0.0701795	0.0161094
NM_000147	FUCA1	-0.351936	0.110849	0.00447477	-0.634967	0.132084	9.89744e-06
NM_000148	FUT1	0.527006	0.158825	0.00282805	0.123672	0.178419	0.649739
NM_000150	FUT6	-0.0545417	0.284027	0.907405	-0.258465	0.281315	0.520467
NM_000151	G6PC	-0.152951	0.242395	0.663047	-0.00378642	0.246942	0.994653
NM_000152	GAA	-0.412124	0.125959	0.00328714	-0.379169	0.154038	0.0369095
NM_000154	GALK1	0.106913	0.134728	0.571735	-0.299475	0.261527	0.402958
NM_000155	GALT	-0.373031	0.113055	0.00300518	-0.657192	0.128909	2.45073e-06
NM_000156	GAMT	-0.164405	0.097223	0.166327	-0.480272	0.12309	0.000438215
NM_000158	GBE1	-0.00932437	0.0632959	0.931535	0.13453	0.0730449	0.136591
NM_000159	GCDH	-0.32367	0.0945027	0.00198397	-0.370072	0.115728	0.00488238
NM_000160	GCGR	-0.916796	0.286074	0.00407958	-0.566981	0.274243	0.0880768
NM_000161	GCH1	0.400902	0.0871804	2.01559e-05	0.0896945	0.10412	0.552932
NM_000163	GHR	-0.0774208	0.289868	0.86926	-0.00137782	0.281396	0.998329
NM_000164	GIPR	-0.327734	0.26784	0.345124	-0.202696	0.253028	0.588548
NM_000165	GJA1	-0.194496	0.262071	0.601088	-0.337214	0.231735	0.263079
NM_000168	GLI3	0.0953215	0.161764	0.688062	-0.327786	0.175571	0.130604
NM_000169	GLA	0.00781617	0.0638326	0.942779	0.0229247	0.0804609	0.866865
NM_000170	GLDC	0.85455	0.234125	0.000909466	0.320624	0.253501	0.34503
NM_000173	GP1BA	-0.593169	0.240997	0.0328435	-0.789293	0.249584	0.00544343
NM_000174	GP9	-0.208775	0.27732	0.594503	-0.146244	0.261823	0.722595
NM_000178	GSS	-0.120085	0.059215	0.0875724	-0.123026	0.0705168	0.162484
NM_000179	MSH6	0.239197	0.0511762	1.43278e-05	0.184935	0.0642583	0.0125087
NM_000181	GUSB	0.119852	0.0613548	0.101389	0.0780777	0.0707746	0.424056
NM_000182	HADHA	-0.560766	0.0497725	5.25862e-28	-0.47511	0.0611429	1.37578e-13
NM_000183	HADHB	-0.447338	0.0577857	1.18641e-13	-0.333353	0.0730239	2.93968e-05
NM_000186	CFH	-1.85131	0.148286	3.27813e-34	-1.19581	0.144196	2.26256e-15
NM_000189	HK2	0.112229	0.0542667	0.0808252	0.364806	0.06154	2.93296e-08
NM_000190	HMBS	0.102382	0.0732452	0.268734	-0.12043	0.0838239	0.270621
NM_000191	HMGCL	-0.19453	0.0961504	0.0883611	-0.528953	0.111084	1.22065e-05
NM_000192	TBX5	-0.130105	0.279244	0.758322	-0.233328	0.25101	0.514883
NM_000194	HPRT1	-0.202719	0.0592574	0.00201054	0.00499521	0.0704257	0.966029
NM_000195	HPS1	0.0699743	0.104152	0.639927	-0.155716	0.121756	0.338374
NM_000196	HSD11B2	0.248153	0.175522	0.26238	-0.0652593	0.198246	0.843976
NM_000197	HSD17B3	0.272588	0.244733	0.397974	0.390973	0.237388	0.192878
NM_000199	SGSH	0.725912	0.0880207	2.25291e-15	0.308401	0.114492	0.0205775
NM_000201	ICAM1	0.894414	0.0608683	3.85322e-47	1.1671	0.0768557	4.63126e-50
NM_000202	IDS	0.601089	0.0802244	7.57507e-13	0.791783	0.0878644	5.10902e-18
NM_000203	IDUA	0.226266	0.288259	0.576041	0.234768	0.281835	0.569692
NM_000204	CFI	-3.19641	0.154595	7.39722e-93	-3.61413	0.177578	1.09431e-89
NM_000206	IL2RG	2.80442	0.154418	9.57268e-72	1.86105	0.183004	9.53022e-23
NM_000208	INSR	0.518372	0.0812152	1.42499e-09	0.296957	0.090868	0.00392703
NM_000209	PDX1	0.0550488	0.263598	0.898374	-0.119398	0.230036	0.743341
NM_000210	ITGA6	0.291057	0.0569913	1.8378e-06	0.438971	0.062302	2.58413e-11
NM_000211	ITGB2	-0.473118	0.22179	0.0702056	-0.353088	0.234921	0.243987
NM_000212	ITGB3	-0.199487	0.264719	0.594075	-0.0257593	0.254904	0.953479
NM_000213	ITGB4	0.830516	0.217007	0.000475536	1.13445	0.227774	4.35988e-06
NM_000214	JAG1	0.843169	0.0727102	1.25708e-29	0.840994	0.0819234	3.63529e-23
NM_000215	JAK3	-0.80209	0.138411	4.70625e-08	-1.00596	0.155585	1.16523e-09
NM_000216	ANOS1	-0.314036	0.25786	0.347844	-0.197998	0.245678	0.58548
NM_000217	KCNA1	-0.0455281	0.265005	0.918658	0.0716171	0.254845	0.868667
NM_000218	KCNQ1	0.340019	0.285046	0.35955	0.368586	0.280944	0.322879
NM_000222	KIT	0.136845	0.269722	0.734876	0.153896	0.247274	0.686494
NM_000224	KRT18	1.00261	0.0626201	6.92399e-56	0.651598	0.0700546	3.84782e-19
NM_000226	KRT9	2.15691	0.278428	1.1378e-13	1.37201	0.281762	7.39744e-06
NM_000229	LCAT	0.166031	0.18508	0.51207	-0.149861	0.206532	0.631263
NM_000230	LEP	0.0342602	0.25038	0.936574	0.181053	0.242354	0.618708
NM_000232	SGCB	-0.244909	0.281053	0.526584	-0.061087	0.277715	0.899439
NM_000234	LIG1	-0.0476143	0.06605	0.612289	-0.281584	0.0848754	0.00335634
NM_000237	LPL	-5.04898	0.219622	1.04046e-114	-0.49233	0.119038	0.000176397
NM_000239	LYZ	-0.25438	0.211899	0.355894	-0.111312	0.208813	0.73606
NM_000240	MAOA	0.0669749	0.275034	0.881001	0.422801	0.2679	0.21585
NM_000243	MEFV	-0.170867	0.209824	0.559718	0.00788852	0.21378	0.983296
NM_000246	CIITA	-0.0953872	0.288872	0.832819	-0.0542847	0.281733	0.911465
NM_000249	MLH1	0.0126947	0.0549077	0.887313	-0.129678	0.0711707	0.141426
NM_000251	MSH2	0.21837	0.0502928	6.12789e-05	0.227734	0.0618092	0.000964942
NM_000252	MTM1	-0.23055	0.0983607	0.0435382	-0.0772344	0.105093	0.625527
NM_000253	MTTP	-0.32439	0.267332	0.34989	-0.0213134	0.26575	0.961629
NM_000254	MTR	0.0769103	0.0671362	0.382525	0.0186573	0.0742703	0.884523
NM_000255	MMUT	-0.435902	0.0636472	6.95017e-11	-0.636572	0.0796128	2.41772e-14
NM_000259	MYO5A	-0.00837778	0.0706729	0.944987	0.0678579	0.0765596	0.538695
NM_000260	MYO7A	-0.655259	0.28257	0.0462231	-0.684544	0.2807	0.0389276
NM_000262	NAGA	-0.554007	0.078597	1.77943e-11	-0.588543	0.0940781	4.27129e-09
NM_000263	NAGLU	-0.208672	0.0970973	0.0678716	-0.743019	0.12611	3.61505e-08
NM_000265	NCF1	-0.107608	0.289172	0.810546	-0.0590412	0.273081	0.900887
NM_000270	PNP	0.288299	0.054445	7.0614e-07	0.301158	0.0639031	1.52722e-05
NM_000271	NPC1	0.505738	0.0575855	2.51683e-17	0.353051	0.0710618	4.6218e-06
NM_000272	NPHP1	-0.432691	0.259445	0.173365	0.553088	0.237891	0.0507142
NM_000274	OAT	-0.3202	0.0571781	1.3935e-07	-0.351349	0.0693532	2.88137e-06
NM_000276	OCRL	-0.222219	0.0545137	0.000181792	0.0309069	0.0635737	0.761081
NM_000280	PAX6	0.07705	0.082293	0.489834	-0.419432	0.0951905	5.83576e-05
NM_000281	PCBD1	-0.109954	0.0719596	0.220031	-0.126352	0.0813117	0.224673
NM_000282	PCCA	-0.602906	0.0914183	3.70724e-10	-0.867772	0.103528	1.08657e-15
NM_000283	PDE6B	0.149962	0.277764	0.715849	0.176706	0.278829	0.680636
NM_000285	PEPD	0.103	0.0740703	0.271542	-0.0875587	0.0861237	0.468705
NM_000286	PEX12	0.152311	0.0899418	0.165607	-0.0253024	0.101151	0.885361
NM_000287	PEX6	0.0157806	0.0967905	0.92313	-0.0169652	0.105037	0.925274
NM_000288	PEX7	-0.397915	0.157478	0.0279223	-0.469614	0.176159	0.0220902
NM_000290	PGAM2	-0.265665	0.279639	0.482643	-0.0966299	0.263556	0.825802
NM_000291	PGK1	-0.347259	0.0457154	3.5098e-13	-0.281967	0.0606679	2.04283e-05
NM_000292	PHKA2	0.310251	0.058925	8.25411e-07	0.178338	0.0688831	0.0267726
NM_000294	PHKG2	-0.0884263	0.0871471	0.449266	-0.221016	0.103383	0.0761729
NM_000297	PKD2	-0.0526302	0.0790099	0.643139	0.108618	0.0864207	0.348891
NM_000301	PLG	-0.468415	0.287265	0.184782	-0.686847	0.263261	0.0254649
NM_000302	PLOD1	-0.0117744	0.0510072	0.887383	-0.222238	0.0610874	0.00113978
NM_000303	PMM2	0.172809	0.0584042	0.00860584	0.306495	0.0679263	3.70543e-05
NM_000304	PMP22	-0.2748	0.0513939	5.40724e-07	-0.321054	0.0663402	8.52041e-06
NM_000305	PON2	-0.693871	0.0520555	6.76054e-39	-0.756067	0.0695927	7.1751e-26
NM_000310	PPT1	-0.458232	0.0556685	2.54937e-15	-0.131177	0.0712307	0.136622
NM_000311	PRNP	-0.0537729	0.0549903	0.468223	0.258203	0.0669421	0.00051616
NM_000313	PROS1	-2.405	0.165165	2.64156e-46	-1.11868	0.151539	2.43503e-12
NM_000314	PTEN	-0.142728	0.0577504	0.0320816	-0.00749315	0.0629899	0.94583
NM_000317	PTS	-0.302091	0.0701524	7.11337e-05	0.0973215	0.0776274	0.350119
NM_000318	PEX2	-0.0909043	0.0682156	0.295937	0.01674	0.0785648	0.902126
NM_000320	QDPR	0.0300493	0.0876672	0.825358	0.126323	0.0942304	0.311054
NM_000321	RB1	-0.215162	0.0594178	0.00100686	-0.0650977	0.0677042	0.497366
NM_000327	ROM1	-0.218598	0.211715	0.439895	-0.333053	0.223852	0.250021
NM_000330	RS1	0.48091	0.286693	0.170445	-0.0801834	0.251462	0.84949
NM_000331	SAA1	1.17002	0.273754	8.13119e-05	-0.0204351	0.279903	0.965047
NM_000332	ATXN1	-0.874239	0.109959	2.37637e-14	-0.708325	0.115155	8.02475e-09
NM_000333	ATXN7	0.0926844	0.0888758	0.43444	0.150808	0.0960355	0.218566
NM_000334	SCN4A	-0.457895	0.191217	0.0386244	-0.178541	0.194439	0.520749
NM_000337	SGCD	-0.0572309	0.28317	0.901758	-0.182051	0.281434	0.673939
NM_000339	SLC12A3	-2.26973	0.0677376	1.88112e-243	-2.57676	0.0767458	4.44367e-244
NM_000342	SLC4A1	0.0376896	0.243627	0.927324	-0.054043	0.256179	0.902927
NM_000343	SLC5A1	0.414795	0.282142	0.240484	0.0758662	0.246112	0.854733
NM_000345	SNCA	-1.5166	0.105864	7.54919e-45	-0.980946	0.113424	1.16701e-16
NM_000349	STAR	-0.147919	0.270642	0.71199	-0.244794	0.27532	0.537126
NM_000350	ABCA4	0.00875204	0.140333	0.971416	-0.43181	0.161149	0.0213174
NM_000351	STS	1.03963	0.0553444	1.02505e-76	0.475511	0.0668758	1.68029e-11
NM_000353	TAT	-0.167488	0.278304	0.680409	-0.0119068	0.275991	0.980295
NM_000355	TCN2	0.553395	0.274244	0.0892384	0.332226	0.24361	0.301245
NM_000358	TGFBI	-1.28015	0.0640854	1.05833e-86	-1.02859	0.0785822	2.57575e-37
NM_000359	TGM1	1.82237	0.145174	1.40521e-34	0.236461	0.194959	0.370178
NM_000361	THBD	0.877791	0.249586	0.00144969	0.452344	0.264508	0.172529
NM_000362	TIMP3	0.228038	0.0489951	1.5666e-05	0.0616174	0.0625344	0.484765
NM_000363	TNNI3	0.283727	0.289976	0.467948	0.0172447	0.274237	0.969866
NM_000367	TPMT	-0.152653	0.0565583	0.0178437	-0.206966	0.071728	0.0122559
NM_000368	TSC1	0.0531459	0.0664229	0.56797	0.0175543	0.0753862	0.894157
NM_000370	TTPA	0.523492	0.279067	0.118088	-0.391775	0.281327	0.288693
NM_000373	UMPS	-0.0519573	0.0542378	0.478619	0.175184	0.0643247	0.0190066
NM_000374	UROD	-0.0806121	0.0534289	0.226558	0.147173	0.0634451	0.0513019
NM_000375	UROS	-0.0511342	0.0772497	0.645421	-0.130476	0.0861824	0.239851
NM_000377	WAS	-0.00716165	0.262355	0.987138	0.124637	0.248634	0.752667
NM_000379	XDH	-0.0553101	0.290052	0.90798	-0.0247774	0.280777	0.958866
NM_000380	XPA	0.605402	0.0815131	1.22541e-12	0.420797	0.0917639	2.69192e-05
NM_000381	MID1	0.171941	0.0601147	0.0114261	0.356632	0.0679719	1.17092e-06
NM_000383	AIRE	-0.144906	0.246715	0.689295	-0.0314909	0.238438	0.940354
NM_000384	APOB	0.148588	0.264883	0.703953	0.130315	0.268628	0.761631
NM_000386	BLMH	-0.288858	0.0587987	4.71851e-06	-0.049579	0.0678589	0.628461
NM_000387	SLC25A20	-0.430183	0.0857465	2.8664e-06	-0.261985	0.0999044	0.0246917
NM_000390	CHM	-0.155131	0.0831208	0.120477	-0.0509779	0.0888214	0.714399
NM_000391	TPP1	-0.0387695	0.0555556	0.625584	-0.24408	0.0631934	0.000506576
NM_000392	ABCC2	0.126834	0.0544803	0.0451947	0.275811	0.0626321	5.8913e-05
NM_000393	COL5A2	-0.810556	0.0531327	8.95953e-51	-0.601472	0.0614812	4.23521e-21
NM_000396	CTSK	-0.240014	0.274478	0.525073	-0.121962	0.272668	0.782164
NM_000397	CYBB	0.417139	0.130502	0.00419104	0.922342	0.129504	1.54793e-11
NM_000400	ERCC2	-0.181672	0.0869891	0.0773881	0.0696001	0.115419	0.697713
NM_000402	G6PD	-0.624252	0.0685921	1.53821e-18	-0.875854	0.08623	1.07241e-22
NM_000403	GALE	0.530635	0.0719097	1.73191e-12	0.0494471	0.0925747	0.735551
NM_000404	GLB1	-0.219278	0.0548245	0.000246812	-0.244367	0.065954	0.000897306
NM_000405	GM2A	-0.632921	0.0695541	1.55406e-18	-0.44013	0.07623	7.00406e-08
NM_000406	GNRHR	-0.104245	0.289758	0.816724	0.120521	0.281819	0.792543
NM_000410	HFE	-0.341196	0.0791056	6.90974e-05	-0.571509	0.0997811	9.04603e-08
NM_000411	HLCS	0.329349	0.0733432	3.24324e-05	0.100822	0.0840443	0.376608
NM_000413	HSD17B1	-0.0673729	0.128717	0.725644	-0.0745381	0.145996	0.747659
NM_000415	IAPP	-0.0439695	0.263886	0.921311	0.00456068	0.271137	0.993747
NM_000416	IFNGR1	0.277793	0.0616482	3.03557e-05	0.160197	0.0808007	0.104584
NM_000417	IL2RA	0.129835	0.276623	0.756551	0.101891	0.256477	0.80924
NM_000418	IL4R	0.820075	0.0740995	4.78294e-27	0.606334	0.0907981	2.9836e-10
NM_000419	ITGA2B	-0.997833	0.271912	0.000848965	-1.78977	0.281707	2.34165e-09
NM_000421	KRT10	-0.188581	0.0814251	0.0464873	-0.357405	0.0925894	0.000510045
NM_000422	KRT17	4.34887	0.0762622	0	1.6513	0.118369	2.54942e-42
NM_000425	L1CAM	0.257643	0.0551411	1.44139e-05	0.1051	0.0766554	0.297996
NM_000426	LAMA2	-0.0797681	0.217382	0.8135	0.0216919	0.222783	0.955319
NM_000428	LTBP2	0.126252	0.198849	0.661183	0.302901	0.200329	0.240568
NM_000430	PAFAH1B1	-0.291363	0.0500339	4.00898e-08	-0.122969	0.061917	0.103882
NM_000431	MVK	-0.408153	0.103138	0.00029064	-0.665841	0.132148	3.28904e-06
NM_000433	NCF2	5.58624	0.0931563	0	4.65192	0.10363	0
NM_000434	NEU1	-0.286477	0.0801508	0.0011881	-0.141441	0.090561	0.221737
NM_000435	NOTCH3	0.106908	0.269734	0.798469	0.19303	0.259251	0.62009
NM_000436	OXCT1	-0.35626	0.0454611	5.74377e-14	-0.547281	0.0571724	3.11923e-20
NM_000437	PAFAH2	0.101584	0.0914781	0.399441	0.00856549	0.101092	0.96032
NM_000439	PCSK1	-0.76863	0.0796704	1.01111e-20	-1.03098	0.0882573	7.98583e-30
NM_000440	PDE6A	-0.0980339	0.184583	0.721099	-0.0940804	0.189921	0.75607
NM_000441	SLC26A4	-0.552222	0.248177	0.0573126	-0.420266	0.251798	0.185725
NM_000442	PECAM1	0.195487	0.140484	0.271161	0.0161652	0.158312	0.952895
NM_000444	PHEX	-0.672863	0.287823	0.0441908	-0.341434	0.280994	0.368918
NM_000446	PON1	-0.447815	0.265905	0.168382	-0.587728	0.271867	0.0723041
NM_000447	PSEN2	0.0768123	0.0733545	0.432257	0.024466	0.0816249	0.859538
NM_000448	RAG1	-0.235158	0.249923	0.487551	-0.075446	0.245854	0.855568
NM_000449	RFX5	-0.308815	0.0487072	1.8595e-09	-0.440751	0.0576241	3.44468e-13
NM_000451	SHOX	0.0610716	0.266771	0.888191	0.0763708	0.249018	0.855594
NM_000453	SLC5A5	0.116349	0.23019	0.735923	0.098999	0.238593	0.799453
NM_000454	SOD1	-0.24941	0.0636839	0.000339633	-0.39072	0.0706042	2.60412e-07
NM_000455	STK11	0.781458	0.271136	0.0107431	0.607165	0.27478	0.0653172
NM_000456	SUOX	-0.0938367	0.0846514	0.400194	-0.200993	0.0909782	0.0653721
NM_000457	HNF4A	0.126164	0.221762	0.699358	-0.342693	0.247827	0.293024
NM_000460	THPO	-0.7894	0.275404	0.0112362	-0.253107	0.276255	0.522129
NM_000462	UBE3A	-0.232486	0.0600721	0.0004055	0.0568791	0.0651339	0.546203
NM_000465	BARD1	0.146627	0.0791022	0.123478	0.0404177	0.0874534	0.774243
NM_000466	PEX1	0.116065	0.0704709	0.179758	0.0965043	0.0770719	0.350911
NM_000476	AK1	-0.0834589	0.072878	0.382695	-0.35152	0.0920307	0.000591735
NM_000479	AMH	-0.332129	0.258908	0.317776	-0.0169242	0.25744	0.968541
NM_000481	AMT	-0.319078	0.260253	0.343974	-0.645178	0.270248	0.0440202
NM_000484	APP	0.121427	0.0466433	0.0229424	0.0127187	0.0561387	0.89689
NM_000485	APRT	0.103187	0.157078	0.648072	-0.130408	0.115493	0.410804
NM_000487	ARSA	-0.261677	0.118297	0.0590062	-0.330531	0.151852	0.0701264
NM_000488	SERPINC1	0.700715	0.284629	0.0327997	0.174115	0.245235	0.640504
NM_000489	ATRX	-0.140571	0.073508	0.109925	-0.11511	0.0770961	0.24789
NM_000492	CFTR	-0.219739	0.25724	0.536591	-0.102348	0.244905	0.798105
NM_000494	COL17A1	3.38427	0.173133	4.9016e-83	2.84928	0.191315	3.72467e-48
NM_000496	CRYBB2	0.175962	0.110241	0.196287	0.0616077	0.116973	0.739549
NM_000497	CYP11B1	-0.168709	0.266036	0.661604	-0.161039	0.238424	0.659082
NM_000499	CYP1A1	-0.103847	0.223692	0.759297	1.49553	0.187162	2.52049e-14
NM_000504	F10	-0.440696	0.248136	0.142837	-0.158705	0.250153	0.680439
NM_000505	F12	0.625944	0.278812	0.054777	0.375625	0.281089	0.312571
NM_000507	FBP1	0.109275	0.286576	0.806574	-0.00783132	0.281848	0.988312
NM_000511	FUT2	-0.0844515	0.226898	0.810546	0.106987	0.238697	0.781764
NM_000512	GALNS	-0.1918	0.0850486	0.053521	-0.450445	0.0962855	1.78155e-05
NM_000520	HEXA	-0.176655	0.0596276	0.00851096	-0.321317	0.071349	3.84161e-05
NM_000521	HEXB	-0.0371351	0.0532757	0.625957	-0.112066	0.0716333	0.220794
NM_000522	HOXA13	-0.181659	0.162236	0.395377	-0.223583	0.174843	0.338424
NM_000525	KCNJ11	-0.337903	0.266232	0.32423	-0.107364	0.261922	0.802318
NM_000526	KRT14	3.47986	0.266904	3.01658e-37	3.13642	0.26806	6.43937e-30
NM_000527	LDLR	0.618292	0.0544564	1.99416e-28	0.579241	0.0732613	4.84859e-14
NM_000530	MPZ	0.0668758	0.289778	0.887383	0.497535	0.281691	0.156345
NM_000534	PMS1	-0.0687522	0.0720994	0.480679	-0.0750963	0.076199	0.484677
NM_000535	PMS2	-0.252467	0.0559773	2.98279e-05	-0.10582	0.0654646	0.202988
NM_000538	RFXAP	-0.250247	0.130661	0.109294	-0.348749	0.145459	0.0429805
NM_000540	RYR1	-0.295714	0.286252	0.439661	-0.608461	0.25599	0.0451039
NM_000541	SAG	-0.205216	0.279473	0.604999	-0.192557	0.262294	0.626058
NM_000542	SFTPB	-0.392573	0.207279	0.11395	-0.291158	0.215805	0.307444
NM_000543	SMPD1	-0.55503	0.104977	7.35827e-07	-0.14636	0.110748	0.318897
NM_000544	TAP2	0.3933	0.0534398	1.98949e-12	0.534916	0.0660542	1.07315e-14
NM_000545	HNF1A	0.454187	0.242932	0.11964	0.265781	0.256757	0.459365
NM_000548	TSC2	0.076381	0.0739	0.439353	-0.0492215	0.109858	0.781776
NM_000550	TYRP1	-0.220217	0.25281	0.526676	0.155179	0.258848	0.699979
NM_000551	VHL	-0.0718115	0.0666424	0.416115	-0.0813559	0.0774989	0.4521
NM_000552	VWF	0.477153	0.288061	0.176954	0.268815	0.270254	0.479703
NM_000553	WRN	0.126136	0.0728472	0.154903	0.0192672	0.0870194	0.899045
NM_000554	CRX	-0.120111	0.211572	0.699959	0.000854252	0.222985	0.998329
NM_000555	DCX	-0.032363	0.285132	0.947108	-0.0920751	0.265538	0.83518
NM_000562	C8A	0.0656544	0.258309	0.875962	0.109682	0.24178	0.778898
NM_000564	IL5RA	-0.0760171	0.289588	0.871681	0.0712553	0.279829	0.882511
NM_000565	IL6R	0.0424291	0.107124	0.798571	0.227145	0.110403	0.0899649
NM_000572	IL10	-0.251043	0.284241	0.520001	-0.159336	0.280117	0.717065
NM_000575	IL1A	0.559599	0.282761	0.0963605	0.536616	0.266269	0.0979983
NM_000576	IL1B	0.586544	0.289933	0.0883713	0.225359	0.271154	0.570729
NM_000578	SLC11A1	-0.188468	0.289687	0.651856	0.0102668	0.281826	0.983567
NM_000584	CXCL8	0.260651	0.282566	0.497819	0.493715	0.274177	0.147004
NM_000587	C7	-0.250318	0.289104	0.529885	0.0487628	0.280792	0.920474
NM_000593	TAP1	1.10458	0.0599434	7.59288e-74	0.643172	0.0665405	1.29709e-20
NM_000599	IGFBP5	-0.313314	0.290071	0.414683	-0.477345	0.277167	0.168971
NM_000600	IL6	4.49183	0.170159	3.74264e-151	3.79799	0.185447	8.30351e-91
NM_000602	SERPINE1	1.14688	0.117298	2.88707e-21	1.77633	0.115738	3.9937e-51
NM_000610	CD44	0.852952	0.0452384	2.76436e-77	0.984755	0.0570704	1.54433e-64
NM_000614	CNTF	0.00213195	0.172084	0.993974	0.179936	0.176919	0.468705
NM_000616	CD4	-0.399652	0.267937	0.232704	-0.02514	0.266012	0.956438
NM_000621	HTR2A	-0.123152	0.288918	0.781246	0.0449908	0.281639	0.926187
NM_000623	BDKRB2	-0.885441	0.270886	0.00332238	-1.42921	0.280989	2.60078e-06
NM_000625	NOS2	-0.116931	0.267899	0.775838	-0.104636	0.249197	0.79707
NM_000628	IL10RB	0.395718	0.0882544	3.33903e-05	-0.105138	0.101538	0.459246
NM_000629	IFNAR1	0.311297	0.0568769	2.78518e-07	0.327374	0.0682974	1.05773e-05
NM_000633	BCL2	-0.266512	0.0898371	0.00841128	-0.284685	0.100662	0.0143558
NM_000635	RFX2	-0.0414713	0.196513	0.897398	-0.128567	0.21996	0.708243
NM_000636	SOD2	1.24693	0.0555333	1.81474e-109	0.544653	0.0653161	1.55865e-15
NM_000637	GSR	-0.0839071	0.0538084	0.208699	0.0358977	0.0687905	0.741852
NM_000638	VTN	-1.52049	0.0882264	1.18311e-64	-2.08519	0.0980326	6.57573e-98
NM_000639	FASLG	-0.238089	0.28985	0.555534	-0.0586818	0.280715	0.903769
NM_000641	IL11	0.153682	0.269347	0.698421	0.455546	0.263915	0.167805
NM_000651	CR1	-0.245241	0.289962	0.541677	-0.184651	0.281031	0.668594
NM_000660	TGFB1	0.758909	0.12416	7.43833e-09	0.38206	0.133039	0.012715
NM_000663	ABAT	-0.529015	0.283019	0.119727	-0.493226	0.281503	0.160562
NM_000666	ACY1	-1.14969	0.0957457	1.03008e-31	-1.03282	0.107165	1.6899e-20
NM_000668	ADH1B	-0.0660745	0.271551	0.881001	0.0610028	0.25519	0.891012
NM_000670	ADH4	-0.170886	0.276063	0.670371	-0.120714	0.276247	0.787458
NM_000671	ADH5	0.0605162	0.0509149	0.361673	-0.0404145	0.0683739	0.704845
NM_000674	ADORA1	0.0956314	0.151772	0.663491	0.600977	0.154157	0.000442942
NM_000675	ADORA2A	-0.303542	0.289445	0.431522	-0.188952	0.281689	0.661401
NM_000676	ADORA2B	0.167187	0.27803	0.680709	0.128353	0.275982	0.772934
NM_000684	ADRB1	0.207392	0.238693	0.528123	0.283546	0.244953	0.396951
NM_000686	AGTR2	-0.146864	0.247463	0.685526	-0.101076	0.232445	0.788557
NM_000688	ALAS1	0.367649	0.0561682	5.10729e-10	0.324971	0.0655815	4.92246e-06
NM_000690	ALDH2	-0.414283	0.276082	0.229414	-0.458894	0.276211	0.188232
NM_000692	ALDH1B1	-0.131644	0.0617094	0.0701966	0.104261	0.0680939	0.233438
NM_000693	ALDH1A3	-0.772682	0.0736945	2.42481e-24	0.17755	0.0735746	0.0413997
NM_000696	ALDH9A1	-0.249098	0.0515305	6.82533e-06	-0.296453	0.0661488	4.2097e-05
NM_000697	ALOX12	-0.428387	0.2693	0.197752	-0.353468	0.271064	0.326712
NM_000700	ANXA1	0.363958	0.046523	6.35083e-14	0.489914	0.0558082	3.81484e-17
NM_000702	ATP1A2	0.0880448	0.277416	0.840071	0.132492	0.26167	0.750008
NM_000706	AVPR1A	0.0503383	0.250274	0.902507	0.132701	0.255424	0.743181
NM_000709	BCKDHA	-0.229428	0.0881661	0.0230036	-0.539848	0.109741	5.85499e-06
NM_000710	BDKRB1	0.0856815	0.286669	0.851506	0.169733	0.275456	0.69026
NM_000712	BLVRA	0.084835	0.0647286	0.30534	-0.187649	0.0802885	0.0493395
NM_000713	BLVRB	0.0550243	0.0838857	0.648533	-0.525563	0.118336	5.01342e-05
NM_000714	TSPO	0.170562	0.196454	0.528518	-0.239002	0.237402	0.473513
NM_000715	C4BPA	-0.530888	0.0467189	1.79071e-28	-0.680813	0.0595114	1.25246e-28
NM_000716	C4BPB	0.127004	0.0514006	0.0321138	0.333512	0.0659121	2.96662e-06
NM_000720	CACNA1D	-1.22213	0.275339	4.05805e-05	-0.720664	0.26835	0.0209997
NM_000723	CACNB1	0.506817	0.275753	0.127153	0.497319	0.260957	0.12145
NM_000724	CACNB2	-0.891335	0.0668937	7.16707e-39	-1.79065	0.0850427	5.83799e-96
NM_000725	CACNB3	0.0480382	0.0919498	0.726159	0.0971541	0.111462	0.547093
NM_000735	CGA	-4.80032	0.214134	4.05859e-109	-4.34439	0.206789	1.51129e-95
NM_000740	CHRM3	-0.220494	0.162134	0.284311	-0.15131	0.174008	0.54814
NM_000743	CHRNA3	-0.19813	0.256667	0.583509	0.0920677	0.255269	0.828126
NM_000744	CHRNA4	-0.0339463	0.206775	0.9226	-0.0416063	0.213239	0.910327
NM_000745	CHRNA5	0.102186	0.0678614	0.227567	0.13864	0.0743384	0.130988
NM_000747	CHRNB1	-0.100312	0.137122	0.606556	-0.340233	0.156256	0.070045
NM_000748	CHRNB2	0.106605	0.289782	0.812904	0.118815	0.279292	0.793864
NM_000750	CHRNB4	-0.17956	0.271558	0.645652	-0.0234118	0.25944	0.958087
NM_000751	CHRND	-1.47694	0.184653	1.63164e-14	-1.27297	0.188912	2.0124e-10
NM_000754	COMT	0.28532	0.163508	0.151188	0.00133665	0.216567	0.998099
NM_000755	CRAT	-0.300847	0.104636	0.0109527	-0.737712	0.121869	1.42764e-08
NM_000761	CYP1A2	-0.274585	0.251271	0.408267	-0.129756	0.253168	0.746553
NM_000765	CYP3A7	0.866157	0.281293	0.00602649	0.282608	0.232496	0.368726
NM_000767	CYP2B6	0.0147229	0.28897	0.976549	0.229381	0.279816	0.577563
NM_000772	CYP2C18	-0.435586	0.276532	0.203258	-0.482553	0.246793	0.110249
NM_000773	CYP2E1	-0.449175	0.272305	0.179104	-0.0241098	0.270274	0.958536
NM_000774	CYP2F1	-0.0780223	0.288038	0.867082	-0.334259	0.266144	0.349237
NM_000777	CYP3A5	-0.723125	0.243125	0.00822971	-0.648588	0.249405	0.026013
NM_000778	CYP4A11	0.108239	0.276222	0.800601	0.00521835	0.278487	0.993
NM_000780	CYP7A1	0.218422	0.28218	0.582228	0.111023	0.25766	0.790632
NM_000782	CYP24A1	-1.32717	0.250232	6.7542e-07	-0.931287	0.250724	0.000867379
NM_000784	CYP27A1	0.00949582	0.286217	0.983847	-0.267859	0.281718	0.503406
NM_000785	CYP27B1	0.40126	0.139679	0.0110288	0.424101	0.153199	0.0168422
NM_000786	CYP51A1	0.13424	0.0511358	0.0216992	-0.0368711	0.0678983	0.731485
NM_000788	DCK	0.0141019	0.0657121	0.895218	0.114608	0.0709104	0.203028
NM_000791	DHFR	-0.663003	0.0546029	2.05847e-32	-0.758944	0.0599786	6.7676e-35
NM_000801	FKBP1A	-0.0575534	0.0573246	0.454456	-0.0628226	0.0699313	0.53231
NM_000804	FOLR3	1.10199	0.289718	0.000519075	0.127469	0.235744	0.732386
NM_000808	GABRA3	0.0473136	0.117496	0.794831	-0.129205	0.131501	0.486139
NM_000809	GABRA4	-0.015519	0.289552	0.975282	0.207107	0.280855	0.624101
NM_000812	GABRB1	-0.0686495	0.264069	0.873083	0.19317	0.25839	0.618391
NM_000814	GABRB3	-0.549982	0.271495	0.0879512	-0.182165	0.268075	0.657288
NM_000821	GGCX	-0.249659	0.0592308	0.000103667	-0.294323	0.0785552	0.000771989
NM_000824	GLRB	0.227198	0.160974	0.26337	-3.50788	0.261902	4.74425e-39
NM_000825	GNRH1	0.0746375	0.221502	0.828669	-0.0779357	0.228181	0.837695
NM_000831	GRIK3	-0.0621462	0.268821	0.887313	-0.0799079	0.247675	0.847251
NM_000835	GRIN2C	-0.187146	0.239444	0.578015	-0.0237508	0.248694	0.956127
NM_000836	GRIN2D	0.683917	0.127945	5.44844e-07	0.56453	0.145076	0.000454876
NM_000837	GRINA	0.331197	0.0676497	5.10861e-06	0.0844481	0.0810488	0.455663
NM_000841	GRM4	-0.181681	0.265255	0.632883	-0.240155	0.241051	0.478898
NM_000843	GRM6	-0.0740273	0.238608	0.844728	-0.17655	0.249019	0.641093
NM_000849	GSTM3	-0.355005	0.0539894	4.20345e-10	0.128899	0.0712076	0.144493
NM_000850	GSTM4	-0.599806	0.100509	1.75905e-08	0.406743	0.101575	0.000297417
NM_000853	GSTT1	-0.756828	0.0817439	3.72701e-19	-0.816895	0.0914081	9.77932e-18
NM_000855	GUCY1A2	-1.5686	0.118088	1.23055e-38	-1.37928	0.122453	9.09658e-28
NM_000858	GUK1	0.661334	0.203065	0.00345457	0.27263	0.24651	0.422754
NM_000859	HMGCR	0.26599	0.0531057	2.98186e-06	0.0765357	0.06342	0.3733
NM_000864	HTR1D	-0.102904	0.0949564	0.413047	0.163182	0.103536	0.216649
NM_000867	HTR2B	-0.0613082	0.244914	0.877521	0.276619	0.250532	0.423522
NM_000875	IGF1R	-0.0621389	0.0640586	0.472248	-0.105698	0.0712682	0.251889
NM_000876	IGF2R	-0.211044	0.0674203	0.0051466	-0.0443404	0.0752585	0.705674
NM_000877	IL1R1	0.434285	0.13588	0.00419429	0.675481	0.140928	1.05852e-05
NM_000878	IL2RB	-0.134373	0.275384	0.745371	-0.112808	0.276875	0.803405
NM_000883	IMPDH1	0.213684	0.0795473	0.0184673	0.199578	0.0957519	0.0851218
NM_000884	IMPDH2	-0.289442	0.0550996	8.78715e-07	-0.0782378	0.0624077	0.350119
NM_000887	ITGAX	-0.25927	0.269114	0.475756	-0.116254	0.267113	0.788439
NM_000888	ITGB6	0.14241	0.242766	0.689572	0.64044	0.235143	0.0190013
NM_000889	ITGB7	0.0371583	0.287673	0.940291	0.0552113	0.27427	0.907211
NM_000890	KCNJ5	-0.289916	0.256557	0.389803	-0.276896	0.263302	0.450943
NM_000891	KCNJ2	-1.36828	0.233883	3.44883e-08	-0.507441	0.220837	0.0538153
NM_000895	LTA4H	-0.293222	0.0541387	3.75513e-07	-0.144002	0.0661381	0.0700469
NM_000899	KITLG	-0.48008	0.0549964	3.98518e-17	-0.355183	0.0628478	1.3768e-07
NM_000901	NR3C2	-0.282002	0.289637	0.470216	-0.276685	0.277182	0.477853
NM_000903	NQO1	0.0204837	0.0580718	0.820568	0.0934672	0.0707284	0.318897
NM_000904	NQO2	0.161124	0.0649924	0.0314851	-0.234002	0.0765723	0.00748312
NM_000906	NPR1	-0.701488	0.0593614	9.72981e-31	-0.969327	0.0692446	1.32769e-42
NM_000909	NPY1R	-0.0953583	0.271848	0.821378	-0.104548	0.245131	0.793152
NM_000912	OPRK1	-0.241201	0.281932	0.535961	-0.376924	0.25601	0.256178
NM_000916	OXTR	0.0879108	0.149404	0.688531	0.178975	0.157314	0.406182
NM_000918	P4HB	0.506917	0.050642	2.99923e-22	-0.000241228	0.0589474	0.998329
NM_000919	PAM	-0.533239	0.0506442	1.52829e-24	-0.367169	0.0668777	3.2848e-07
NM_000921	PDE3A	-0.0643639	0.0632448	0.447644	-0.0392787	0.0703574	0.722646
NM_000922	PDE3B	-0.240978	0.0664236	0.000983873	-0.0682466	0.0772946	0.540653
NM_000923	PDE4C	-0.223885	0.209957	0.422079	-0.146195	0.211837	0.651338
NM_000925	PDHB	-0.522708	0.0625574	9.30371e-16	-0.487955	0.0747208	7.67621e-10
NM_000926	PGR	-0.0255951	0.282111	0.95786	-0.0464585	0.264797	0.919661
NM_000930	PLAT	0.164674	0.168502	0.468584	0.0916647	0.182402	0.752023
NM_000932	PLCB3	-0.187796	0.0804941	0.0446739	-0.310274	0.101124	0.00720581
NM_000937	POLR2A	0.140024	0.136698	0.444403	0.326222	0.0941153	0.00205824
NM_000938	POLR2B	-0.400926	0.0489503	3.56228e-15	-0.131049	0.0597277	0.0676299
NM_000941	POR	-0.372481	0.073657	2.35118e-06	-0.52816	0.0964707	3.56135e-07
NM_000942	PPIB	0.591706	0.0598135	9.40231e-22	0.112955	0.0706528	0.208865
NM_000943	PPIC	-0.140713	0.114529	0.342951	-0.458446	0.126253	0.00116703
NM_000944	PPP3CA	-0.276982	0.0648962	8.3366e-05	-0.0525067	0.0723294	0.631205
NM_000945	PPP3R1	0.044737	0.0591153	0.592047	0.186757	0.0657359	0.0138766
NM_000946	PRIM1	-0.226953	0.0657269	0.00180517	-0.285076	0.0809362	0.00169861
NM_000947	PRIM2	-0.0531325	0.0622882	0.537348	-0.21219	0.0776246	0.0184919
NM_000949	PRLR	-0.201463	0.259889	0.581391	-0.035535	0.260804	0.93839
NM_000951	PRRG2	0.0941743	0.277519	0.827372	-0.182824	0.280381	0.670965
NM_000952	PTAFR	-0.138722	0.243885	0.699358	0.200018	0.243247	0.575957
NM_000954	PTGDS	0.0664408	0.278557	0.88393	-0.0754695	0.251985	0.85962
NM_000958	PTGER4	2.11018	0.0771949	4.53085e-162	1.50447	0.0919553	4.63171e-58
NM_000961	PTGIS	-0.108269	0.26755	0.793919	-0.216354	0.275671	0.598006
NM_000962	PTGS1	0.622457	0.114082	3.04473e-07	0.236456	0.124483	0.122969
NM_000963	PTGS2	0.185698	0.0779959	0.0399228	0.538013	0.0873715	7.70306e-09
NM_000965	RARB	0.0274801	0.282856	0.954751	0.304841	0.275947	0.42335
NM_000966	RARG	0.273292	0.0635204	7.22058e-05	0.079454	0.0762696	0.455673
NM_000967	RPL3	-0.198479	0.0583655	0.00215766	-0.340517	0.0681948	4.10475e-06
NM_000968	RPL4	-0.347402	0.0476684	3.31454e-12	-0.256599	0.0633208	0.000246325
NM_000969	RPL5	-0.499974	0.0518346	1.02998e-20	-0.338009	0.0629781	6.30385e-07
NM_000971	RPL7	-0.345267	0.0540445	1.37544e-09	-0.257873	0.0673068	0.000567181
NM_000972	RPL7A	-0.199718	0.0501453	0.000263541	-0.22716	0.0685334	0.00338607
NM_000975	RPL11	-0.354295	0.0515051	5.68099e-11	-0.308502	0.0592478	1.42703e-06
NM_000976	RPL12	-0.293184	0.0558888	9.12366e-07	-0.413911	0.0642318	1.33765e-09
NM_000978	RPL23	-0.717638	0.0442899	3.17066e-57	-0.481324	0.0550592	5.23414e-17
NM_000979	RPL18	0.0857743	0.0726615	0.365468	-0.0485309	0.0847289	0.715188
NM_000980	RPL18A	0.172124	0.180052	0.47964	-0.0957223	0.20942	0.776809
NM_000981	RPL19	0.0229443	0.0613344	0.809589	-0.203861	0.076491	0.0221304
NM_000982	RPL21	-0.369802	0.0586511	2.31196e-09	-0.288807	0.0689888	0.000144481
NM_000983	RPL22	-0.518645	0.0524523	9.81371e-22	-0.420274	0.0618911	1.43815e-10
NM_000984	RPL23A	-0.334661	0.0473963	1.63548e-11	-0.387774	0.0609291	2.19115e-09
NM_000985	RPL17	-0.405436	0.0573169	1.50105e-11	-0.314351	0.0645849	7.4674e-06
NM_000986	RPL24	-0.210105	0.0516083	0.000185613	-0.70848	0.0676593	4.48291e-24
NM_000987	RPL26	-0.261032	0.0511735	1.89513e-06	-0.26472	0.0641883	0.000185407
NM_000988	RPL27	-0.319307	0.0531993	1.44256e-08	-0.35233	0.0610199	7.00097e-08
NM_000989	RPL30	-0.24102	0.0565519	8.54896e-05	-0.222819	0.0665694	0.00305664
NM_000990	RPL27A	-0.0791842	0.0687174	0.379166	-0.53968	0.0769394	3.19337e-11
NM_000992	RPL29	-0.204178	0.0513812	0.000272736	-0.284765	0.0614091	2.14501e-05
NM_000996	RPL35A	-0.399981	0.053178	6.12606e-13	-0.371345	0.0663745	1.88001e-07
NM_000997	RPL37	-0.163551	0.0503084	0.00352115	-0.566281	0.0584164	9.93115e-21
NM_000998	RPL37A	-0.289744	0.0453087	1.32353e-09	-0.236911	0.0648112	0.00107039
NM_000999	RPL38	-0.159977	0.0645016	0.0314088	-0.173213	0.0712928	0.0398059
NM_001000	RPL39	-0.373371	0.0536832	3.37778e-11	-0.309291	0.0644534	1.03093e-05
NM_001001	RPL36AL	-0.281147	0.0541811	1.21959e-06	-0.228132	0.0636647	0.00137532
NM_001001323	ATP2B1	0.305165	0.0537307	8.9892e-08	0.323343	0.0617658	1.24395e-06
NM_001001330	REEP3	0.271563	0.0617809	4.88416e-05	0.225248	0.0702043	0.00472729
NM_001001331	ATP2B2	0.195662	0.273317	0.615056	0.128004	0.24966	0.746467
NM_001001342	BLOC1S2	-0.0500261	0.0714617	0.624673	0.0627971	0.0788887	0.591343
NM_001001346	CLDN20	-0.00545154	0.25971	0.990031	0.0747638	0.25238	0.861348
NM_001001396	ATP2B4	-0.184409	0.0717408	0.0249641	-0.0967808	0.079591	0.368495
NM_001001410	TSR3	0.547661	0.10997	3.42375e-06	0.245921	0.135591	0.143624
NM_001001411	ZNF676	0.380599	0.150994	0.0283737	0.485295	0.160161	0.00806694
NM_001001412	CALHM1	0.0189623	0.289259	0.970051	0.0204789	0.27697	0.964502
NM_001001414	NCCRP1	-1.84301	0.151607	1.73672e-32	-1.51163	0.159632	8.07383e-20
NM_001001415	ZNF429	-0.0220405	0.222657	0.954167	-0.0604032	0.225472	0.875074
NM_001001419	SMAD5	-0.448473	0.072077	3.85418e-09	-0.194109	0.0781662	0.0349583
NM_001001433	STX16	-0.124548	0.0674534	0.12513	-0.0126759	0.076095	0.922951
NM_001001436	C16orf87	0.067907	0.0760353	0.514413	0.0651099	0.0861091	0.613529
NM_001001479	SLC35E4	0.50509	0.192962	0.0221248	0.40696	0.215441	0.125457
NM_001001481	UBE2W	-0.25912	0.0683699	0.000546246	-0.0641933	0.0786672	0.579579
NM_001001484	PTER	0.0824679	0.0697872	0.364907	0.160638	0.0785062	0.0920231
NM_001001520	HDGFL2	-0.0387295	0.0911574	0.781841	-0.237323	0.107061	0.0643016
NM_001001522	TAGLN	0.212999	0.244226	0.52618	0.617241	0.238402	0.0267712
NM_001001548	CD36	-0.587392	0.233176	0.0284873	-0.345154	0.233019	0.252588
NM_001001551	IDNK	0.146983	0.198912	0.602833	-0.232902	0.216243	0.437745
NM_001001555	GRB10	1.08922	0.0588941	2.20107e-74	0.566715	0.0702539	1.37216e-14
NM_001001556	GALK2	-0.0303705	0.0682087	0.770427	-0.187433	0.0785059	0.0440106
NM_001001563	TIMM50	0.0133092	0.0726968	0.912368	0.00700481	0.0812287	0.959871
NM_001001660	ETFRF1	-0.73011	0.0911164	1.45716e-14	-0.680091	0.0971656	3.5348e-11
NM_001001661	ZNF425	0.30791	0.178583	0.156912	0.379653	0.185601	0.0921387
NM_001001662	ZNF782	0.0902187	0.154866	0.691585	0.14886	0.165136	0.530668
NM_001001664	SPOPL	-0.372885	0.080214	1.60543e-05	-0.126303	0.0873147	0.266477
NM_001001665	CYP27C1	-0.086017	0.232525	0.811819	-0.0469647	0.241059	0.910352
NM_001001668	ZNF470	-0.270549	0.27239	0.460265	-0.277424	0.274661	0.471883
NM_001001669	ARHGEF37	0.249438	0.137134	0.131734	-0.350827	0.162109	0.0719684
NM_001001670	SPATA31D1	-0.220878	0.260561	0.540439	-0.106564	0.2458	0.789157
NM_001001671	MAP3K15	-0.826464	0.26096	0.00459318	-0.640894	0.26694	0.0426483
NM_001001683	MED11	-0.0484626	0.0885042	0.711294	-0.256256	0.0998209	0.0283202
NM_001001694	IL17REL	-0.554575	0.278056	0.0933681	-0.547717	0.257195	0.0775101
NM_001001788	RAET1G	0.0130251	0.273588	0.977534	0.109043	0.266428	0.802627
NM_001001794	DENND6B	0.130269	0.277935	0.756787	-0.365118	0.281526	0.329961
NM_001001795	C8orf82	0.264154	0.129468	0.0853437	-0.321275	0.164192	0.109975
NM_001001852	PIM3	-0.00901807	0.0928284	0.954751	-0.100327	0.114825	0.545943
NM_001001890	RUNX1	0.361891	0.0933756	0.000397342	0.587455	0.0975598	1.71764e-08
NM_001001912	OR4E2	0.207941	0.290032	0.614476	-0.296635	0.268559	0.423381
NM_001001924	MTUS1	-0.616755	0.066296	2.49845e-19	-0.55533	0.0797367	4.46965e-11
NM_001001936	AFAP1L2	0.658591	0.287447	0.0492495	0.19497	0.259211	0.615972
NM_001001937	ATP5F1A	-0.639424	0.0540624	8.64657e-31	-0.521267	0.0683171	3.96088e-13
NM_001001938	S1PR3	-0.0275588	0.260898	0.950961	-0.299107	0.269293	0.420527
NM_001001967	OR5D13	0.31573	0.282712	0.396757	0.338596	0.280357	0.372849
NM_001001973	ATP5F1C	-0.373993	0.0553989	1.33526e-10	-0.266094	0.0679071	0.000412918
NM_001001976	ATE1	-0.101477	0.0641083	0.200622	-0.0115621	0.0746055	0.929044
NM_001001995	GPM6B	-1.7388	0.169199	2.06081e-23	-2.68539	0.204855	2.02465e-37
NM_001001998	EXOSC10	0.107739	0.0518943	0.0794612	-0.0103252	0.0616134	0.922822
NM_001002000	GMPR2	-0.294064	0.0685528	7.61365e-05	-0.316726	0.0755123	0.000139998
NM_001002010	NT5C3A	0.327653	0.0612661	5.37681e-07	0.250914	0.0747906	0.00298249
NM_001002030	ECHDC1	-0.224779	0.057047	0.00030952	-0.178723	0.0696785	0.0284762
NM_001002031	ATP5MC2	-0.233963	0.0471874	3.80325e-06	-0.297494	0.0602668	5.39327e-06
NM_001002033	JPT1	0.0246294	0.0737007	0.830567	0.421676	0.0809141	1.39554e-06
NM_001002034	PHETA2	-0.0954143	0.101247	0.486681	-0.332353	0.115625	0.0126234
NM_001002244	ANAPC11	0.141389	0.203794	0.627728	-0.149853	0.238894	0.684065
NM_001002252	ARL6IP4	-0.177316	0.0825229	0.0679145	-0.403224	0.101022	0.000311935
NM_001002264	EPSTI1	-0.0721203	0.278608	0.873609	-0.23549	0.244983	0.497445
NM_001002295	GATA3	0.145869	0.281533	0.728793	0.141641	0.26334	0.733446
NM_001002296	GOLGA7	0.0323802	0.0716978	0.766944	0.053184	0.0835915	0.679612
NM_001002762	DNAJB12	0.140728	0.0635792	0.0588319	0.176282	0.0755149	0.049654
NM_001002814	RAB11FIP1	-0.466737	0.0678277	5.60558e-11	-0.238243	0.0763979	0.00620862
NM_001002836	ZNF787	0.52791	0.172847	0.00649721	0.234266	0.197737	0.383945
NM_001002837	INPP5J	-1.44392	0.152681	6.02875e-20	-1.73175	0.161534	3.2919e-25
NM_001002860	BTBD7	-0.711664	0.099436	8.36571e-12	-0.235956	0.104978	0.0600621
NM_001002878	THOC5	-0.0741634	0.0650141	0.384804	0.0119013	0.0769617	0.929178
NM_001002880	CBY1	-0.325848	0.0950305	0.00195881	-0.333893	0.108293	0.00690108
NM_001002901	FCRLB	0.223556	0.272301	0.555653	0.341921	0.262333	0.327027
NM_001002909	GPATCH8	0.0700112	0.0667704	0.431577	0.1327	0.072986	0.142467
NM_001002913	PTRH1	0.406399	0.228326	0.141863	-0.312231	0.270946	0.399296
NM_001002914	KCTD11	-0.0163432	0.132527	0.942695	-0.187075	0.14734	0.342637
NM_001002915	IGFL2	1.17705	0.24701	9.45603e-06	0.70901	0.264518	0.0212902
NM_001002926	TWISTNB	0.0490861	0.0578885	0.540326	0.245126	0.0665463	0.000968195
NM_001003	RPLP1	0.290225	0.173474	0.171763	0.0298114	0.199838	0.93262
NM_001003395	TPD52L1	0.234797	0.0727408	0.00378483	-0.295304	0.0853298	0.00209489
NM_001003652	SMAD2	-0.525493	0.0502766	3.38069e-24	-0.478382	0.0697931	9.36524e-11
NM_001003674	LDLRAD4	-0.386478	0.290023	0.295937	-0.330335	0.279254	0.384699
NM_001003676	C11orf49	0.0308704	0.0784219	0.799663	-0.22717	0.0906658	0.0330995
NM_001003679	LEPR	-0.476856	0.0830846	6.43805e-08	-0.211817	0.0910953	0.0506884
NM_001003681	HMGXB4	0.104385	0.0630371	0.177066	0.1315	0.0736256	0.150844
NM_001003684	UQCR10	-0.501543	0.0913846	2.56403e-07	-0.434934	0.107527	0.000253596
NM_001003690	MAD2L1BP	0.146015	0.0609514	0.0385529	-0.000681324	0.0740485	0.996901
NM_001003694	BRPF1	0.261888	0.0700699	0.000663101	0.279779	0.0804901	0.00199271
NM_001003699	RREB1	0.161135	0.081173	0.0951913	-0.103324	0.0952332	0.433581
NM_001003702	ARHGEF35	0.19793	0.104643	0.114493	-0.0200979	0.120597	0.922951
NM_001003703	ATP5PF	-0.37817	0.0610464	4.55088e-09	-0.479685	0.0709677	1.75695e-10
NM_001003722	GLE1	0.0225102	0.0512593	0.774197	-0.0774567	0.061731	0.349728
NM_001003760	KLHL31	0.0245019	0.184185	0.938273	-0.196712	0.205758	0.500414
NM_001003793	RBMS3	0.231819	0.170292	0.2838	0.359434	0.181493	0.104981
NM_001003800	BICD2	-0.18354	0.0611187	0.00756652	0.0408831	0.0690718	0.704341
NM_001003803	DMAC2L	-0.372786	0.138829	0.0185146	-0.436751	0.151997	0.0126575
NM_001003806	TRGC1	-0.477115	0.125921	0.00054797	-0.883327	0.1482	2.44895e-08
NM_001003811	TEX11	-0.0274623	0.284025	0.954988	-0.0252638	0.268788	0.956635
NM_001003818	TRIM6	-0.450717	0.104889	7.38341e-05	-0.277744	0.113681	0.0385428
NM_001003828	PARVB	-0.19969	0.0728975	0.0159679	-0.219803	0.0807032	0.0190013
NM_001003841	SLC6A19	-0.149226	0.282662	0.722964	-0.30486	0.260235	0.390288
NM_001003891	MED15	0.391364	0.0825617	1.05706e-05	0.187727	0.118028	0.211661
NM_001003940	BMF	-2.37294	0.255307	2.68795e-19	-1.9482	0.258074	7.19591e-13
NM_001004	RPLP2	0.0548979	0.0779886	0.622218	-0.0947865	0.157782	0.699067
NM_001004023	DYRK3	0.128512	0.0818591	0.20517	0.319336	0.0872861	0.00105917
NM_001004067	NOMO3	0.0461303	0.202656	0.888721	-0.054416	0.218379	0.8859
NM_001004125	TUSC1	-0.0116897	0.110073	0.950908	0.0997823	0.120318	0.571688
NM_001004127	ALG11	0.159426	0.116299	0.279687	0.0204608	0.129089	0.926864
NM_001004298	C10orf90	0.467572	0.194544	0.0379018	0.691329	0.206545	0.00305664
NM_001004301	ZNF813	-0.0995749	0.207604	0.749811	0.0215771	0.214881	0.953794
NM_001004303	FYB2	-0.421004	0.254493	0.177625	-0.00431819	0.259543	0.993822
NM_001004304	ZNF740	-0.14727	0.0553899	0.0198388	-0.377354	0.06509	6.13859e-08
NM_001004308	RTL4	-0.360782	0.286706	0.329477	-0.0403343	0.278484	0.934572
NM_001004309	ZNF774	-0.28723	0.191695	0.230232	-0.385663	0.213161	0.144694
NM_001004313	TMEM220	-0.0808638	0.126883	0.659862	-0.544858	0.146811	0.000877259
NM_001004316	LEKR1	-0.219872	0.270034	0.559742	-0.0724375	0.257558	0.868667
NM_001004317	LIN28B	-0.0493511	0.280393	0.916154	0.125304	0.270423	0.773881
NM_001004318	ACP7	-0.277447	0.186167	0.233195	-0.238538	0.198527	0.375572
NM_001004320	AGMO	0.124279	0.288725	0.778975	0.108057	0.276546	0.812896
NM_001004323	C7orf61	-0.146832	0.271999	0.715849	0.0182514	0.262288	0.966562
NM_001004328	ZNF705A	-0.0134109	0.2662	0.976549	-0.0323521	0.241507	0.939655
NM_001004333	RNASEK	0.382247	0.0804459	1.00542e-05	0.0539246	0.0952979	0.718773
NM_001004334	GPR179	0.316696	0.276135	0.381995	0.122121	0.244997	0.754518
NM_001004339	ZYG11A	-0.0112993	0.0714424	0.925405	0.198203	0.0783261	0.0310698
NM_001004343	MAP1LC3C	0.020182	0.248846	0.962394	0.0486239	0.258578	0.913358
NM_001004351	SPDYE3	0.0208908	0.196049	0.950908	0.116649	0.20504	0.717065
NM_001004354	NRARP	-0.74054	0.100283	1.66677e-12	-0.364263	0.10805	0.00282862
NM_001004356	FGFRL1	0.348162	0.104775	0.00278276	0.335615	0.124849	0.0208574
NM_001004419	CLEC2D	-0.161879	0.135443	0.358421	-0.116133	0.138226	0.565367
NM_001004431	METRNL	0.466201	0.146817	0.00446831	-0.442955	0.207676	0.0769458
NM_001004441	ANKRD34B	0.0996654	0.27054	0.812533	-0.00281889	0.244202	0.996249
NM_001004700	OR4C11	-0.389505	0.25423	0.21864	0.00135747	0.26105	0.998318
NM_001005	RPS3	-0.292501	0.0495513	2.55297e-08	-0.287117	0.0611597	1.65537e-05
NM_001005165	OR52E4	-0.265921	0.286933	0.4956	-0.101029	0.275644	0.825836
NM_001005209	TMEM198	0.446055	0.207466	0.0677533	0.142146	0.228666	0.68677
NM_001005271	CHD3	-0.491707	0.0557576	1.84234e-17	-0.610625	0.0649118	1.4505e-19
NM_001005291	SREBF1	-0.397832	0.0805685	4.18801e-06	-0.827543	0.107829	2.8342e-13
NM_001005336	DNM1	0.368232	0.21262	0.154818	-0.0790364	0.257575	0.855568
NM_001005339	RGS10	-0.2015	0.0939463	0.0684587	0.0399972	0.106653	0.821612
NM_001005340	GPNMB	-0.376065	0.17499	0.0678716	1.78363	0.136737	4.57054e-37
NM_001005353	AK4	-2.59688	0.142416	2.53317e-72	1.04207	0.101028	2.21347e-23
NM_001005360	DNM2	-0.120787	0.0591242	0.0848802	-0.125055	0.0779088	0.206739
NM_001005368	ZNF32	0.413772	0.112613	0.000834445	0.232144	0.13295	0.162114
NM_001005369	MTIF2	0.0901673	0.0540819	0.173525	0.117357	0.0654777	0.149187
NM_001005386	ACTR2	-0.0457001	0.0512875	0.5155	0.132607	0.0579267	0.0548796
NM_001005404	YPEL2	-0.849981	0.13895	7.23573e-09	-1.31586	0.154935	4.32242e-16
NM_001005473	PLCXD3	-0.0455366	0.281432	0.923398	0.201203	0.273313	0.624563
NM_001005489	OR5B17	-0.0863429	0.247709	0.822469	0.124906	0.245897	0.749089
NM_001005735	CHEK2	1.19421	0.0579451	2.85959e-92	0.292995	0.079571	0.00097274
NM_001005741	GBA	0.0636847	0.0489476	0.309576	-0.0652101	0.0627768	0.457245
NM_001005743	NUMB	0.0262366	0.0681324	0.804476	-0.111638	0.0748524	0.248549
NM_001005747	CACNB4	-0.0178256	0.277049	0.97062	-0.0484884	0.264455	0.915889
NM_001005751	WASHC2A	0.220024	0.0689563	0.00426402	0.143863	0.0791002	0.142327
NM_001005850	ZNF835	0.166813	0.269868	0.670685	0.119691	0.274531	0.78793
NM_001005851	ZNF780B	-0.0404784	0.0870756	0.758882	-0.18348	0.10341	0.154039
NM_001005861	RYK	-0.145695	0.0563659	0.024043	0.107048	0.0686319	0.222507
NM_001005862	ERBB2	0.228346	0.0691684	0.00298765	-0.202508	0.0865362	0.0490426
NM_001005920	JMJD8	-0.00239218	0.0956872	0.988074	-0.283959	0.120866	0.0480253
NM_001006	RPS3A	-0.351891	0.0567332	4.34596e-09	-0.34608	0.0686679	3.26976e-06
NM_001006109	HMCES	-0.164682	0.0585915	0.0131273	-0.153035	0.070763	0.072179
NM_001006114	YBEY	0.170778	0.0873809	0.101185	-0.0781583	0.103121	0.612526
NM_001006605	DIPK1A	-0.429011	0.105976	0.00020359	-0.596409	0.119427	4.09698e-06
NM_001006607	LRRC37A2	0.0257438	0.165645	0.927001	-0.17567	0.18626	0.507017
NM_001006610	SIAH1	-0.0849238	0.0771809	0.404391	-0.195683	0.0879332	0.0630738
NM_001006617	MAPKAP1	-0.733153	0.0625864	3.23379e-30	-0.374053	0.0688	4.3725e-07
NM_001006634	ARHGAP17	-0.144508	0.0674224	0.0686772	0.104242	0.0750842	0.290529
NM_001006636	GTDC1	0.0842115	0.148856	0.70131	0.189981	0.157885	0.374864
NM_001006641	SLC25A25	0.260697	0.0907825	0.0110642	0.446167	0.10977	0.00023443
NM_001006657	WDR35	-0.288093	0.0724084	0.000267578	-0.0605373	0.0786722	0.606282
NM_001006681	SPIN2B	-0.897698	0.153297	3.34482e-08	-0.645404	0.167402	0.000519263
NM_001006941	ALG3	0.381747	0.0734945	1.18846e-06	0.132526	0.0843585	0.218402
NM_001006946	SDC1	0.249432	0.0758284	0.0031064	0.0850581	0.0952696	0.535222
NM_001007	RPS4X	-0.203392	0.0488681	0.000128635	-0.120319	0.061999	0.113424
NM_001007022	ODF2L	0.0821312	0.0712477	0.378931	0.0644739	0.0817805	0.595783
NM_001007024	GOSR1	0.182453	0.0621747	0.00924133	0.18958	0.0706741	0.0211723
NM_001007026	ATN1	0.0682577	0.0690183	0.462536	0.148567	0.0955381	0.224237
NM_001007027	ALG8	-0.178489	0.0621257	0.0110205	-0.149994	0.0772269	0.113081
NM_001007074	RPL32	-0.287608	0.0495944	4.59634e-08	-0.256796	0.0635089	0.000254881
NM_001007090	C8orf48	0.219965	0.279692	0.575401	0.262561	0.266498	0.484794
NM_001007094	ZNF37A	0.53012	0.0735609	5.89255e-12	0.370107	0.0816192	3.35441e-05
NM_001007122	FSD2	-0.499451	0.126572	0.00030277	-0.210993	0.134672	0.219883
NM_001007176	PPDPFL	-2.28886	0.104904	2.1853e-103	-1.81086	0.108601	2.70719e-60
NM_001007189	IGIP	-0.731407	0.156042	1.34605e-05	-0.758501	0.160911	1.51991e-05
NM_001007226	SPOP	0.199707	0.0618315	0.00376329	0.0555449	0.0780946	0.63969
NM_001007240	GP2	-0.0539521	0.28794	0.909731	0.0223652	0.276491	0.96153
NM_001007245	IFRD1	0.103847	0.0530941	0.100858	0.49043	0.0601674	7.05275e-15
NM_001007248	ZNF599	-0.326485	0.267408	0.346451	-0.425445	0.271637	0.220068
NM_001007253	ERV3-1	-0.27777	0.170791	0.186179	-0.0349338	0.174798	0.90779
NM_001007467	SFI1	-0.209199	0.0968059	0.0661357	-0.29253	0.109372	0.0215957
NM_001007471	TRPM3	-0.35554	0.263745	0.289266	-0.209635	0.243631	0.553482
NM_001007525	NWD1	-0.000246046	0.240562	0.999184	0.060538	0.246744	0.887831
NM_001007527	LMBRD2	0.243327	0.082255	0.00862058	-0.346627	0.0929343	0.000821295
NM_001007530	CDRT15	-0.119795	0.287485	0.786511	-0.0230997	0.274185	0.960428
NM_001007538	SHISA2	0.154884	0.271137	0.698049	0.089687	0.271851	0.843487
NM_001007540	CDHR4	-0.973194	0.286016	0.00214421	-0.319605	0.273972	0.392484
NM_001007544	RHEX	0.176935	0.281887	0.664713	0.357084	0.276035	0.33155
NM_001007559	SS18	-0.103708	0.0590145	0.147899	0.14079	0.0624636	0.0592158
NM_001007561	IRGQ	-0.0930441	0.078416	0.362516	-0.041882	0.0869423	0.763421
NM_001007563	IGFBPL1	-0.0802691	0.290009	0.864229	-0.209366	0.275712	0.611834
NM_001007794	CEPT1	-0.0626976	0.0581987	0.416245	-0.16767	0.070156	0.0437596
NM_001008211	OPTN	0.138482	0.0747569	0.123794	-0.266522	0.0878982	0.00802681
NM_001008215	COA5	-0.553322	0.0846236	5.33163e-10	-0.597405	0.0953137	3.96411e-09
NM_001008222	ZDHHC9	0.175329	0.0591144	0.00842701	0.124857	0.0677269	0.136189
NM_001008223	C1QL4	-0.550453	0.282788	0.102728	-0.73922	0.254618	0.0116639
NM_001008224	UACA	-0.0890427	0.0660164	0.289054	0.418214	0.0719329	5.58432e-08
NM_001008226	SAXO2	-0.293301	0.290041	0.451138	0.0193254	0.281668	0.967133
NM_001008237	TTC32	-0.0122549	0.104504	0.945531	0.0699272	0.113894	0.691566
NM_001008274	TRIM72	-0.0671173	0.287764	0.886189	0.15082	0.277246	0.730949
NM_001008388	CISD2	-0.0263432	0.0686021	0.805139	0.0990831	0.081029	0.365057
NM_001008390	CGGBP1	-0.258797	0.0609233	9.04793e-05	-0.188785	0.0666496	0.0141958
NM_001008391	CCDC73	-0.145762	0.227097	0.657348	0.289899	0.231158	0.349994
NM_001008392	CTDSPL	-0.139476	0.0592484	0.0425476	-0.285414	0.0716218	0.000319842
NM_001008393	C4orf46	-0.115402	0.0774391	0.233202	-0.0097805	0.0831913	0.946197
NM_001008394	EID3	0.0334774	0.285692	0.945531	0.47669	0.276891	0.169131
NM_001008395	LAMTOR4	-0.406303	0.0808811	2.77533e-06	-0.464514	0.112303	0.000176262
NM_001008397	GPX8	0.356453	0.0600196	2.07483e-08	0.14875	0.0691622	0.0740661
NM_001008401	ZNF761	0.113219	0.0922983	0.343676	0.215452	0.105468	0.0926538
NM_001008491	SEPTIN2	-0.15814	0.047878	0.00297176	-0.112479	0.0567009	0.104366
NM_001008493	ENAH	-0.269201	0.0598751	3.1693e-05	0.0916281	0.0677236	0.305976
NM_001008495	TMEM64	-0.0430717	0.0652463	0.646215	0.156493	0.0721566	0.0712504
NM_001008496	PIWIL3	0.0918138	0.278853	0.833561	0.148855	0.275619	0.732775
NM_001008528	MXRA7	-0.857657	0.0977094	2.61952e-17	-0.974129	0.110191	2.25693e-17
NM_001008530	LGMN	0.149044	0.0642058	0.0459553	-0.03227	0.0725439	0.783198
NM_001008537	NEXMIF	-0.0583002	0.290023	0.902534	-0.081124	0.27747	0.863482
NM_001008539	SLC7A2	-0.393843	0.0682811	5.48677e-08	-0.856534	0.0785494	4.62788e-26
NM_001008540	CXCR4	-0.258459	0.0574737	3.15652e-05	-0.227049	0.0789108	0.0125283
NM_001008566	TPST2	-0.0274609	0.127614	0.89493	-0.00533846	0.141692	0.983134
NM_001008661	KYAT3	-0.149018	0.0635568	0.0434734	-0.337322	0.0704012	1.06644e-05
NM_001008697	TFIP11	0.518051	0.0626202	1.82509e-15	0.443107	0.0712752	5.39752e-09
NM_001008701	ADGRL1	0.0519702	0.0860134	0.679026	-0.0899077	0.114471	0.597645
NM_001008707	EML1	0.163518	0.078797	0.0796103	0.382591	0.0859679	4.81724e-05
NM_001008708	CHAC2	-0.0439012	0.0735188	0.683454	0.228567	0.0789642	0.0119428
NM_001008709	PPP1CA	0.0529527	0.0673572	0.575484	-0.106735	0.0757683	0.281847
NM_001008723	CFAP58	-0.1813	0.251959	0.613104	-0.195943	0.258004	0.611834
NM_001008726	WDR89	-0.173201	0.079281	0.0627688	-0.130005	0.0805357	0.203673
NM_001008727	ZNF121	0.00716916	0.0814148	0.959142	0.0271622	0.0843378	0.847531
NM_001008777	FBXO47	0.103441	0.274767	0.808673	0.0964361	0.258126	0.821983
NM_001008781	FAT3	-0.2185	0.227669	0.477816	-0.0453963	0.237152	0.912069
NM_001008895	CUL4A	-0.429104	0.0475842	3.23408e-18	-0.386244	0.0591454	7.67621e-10
NM_001008910	STK16	-0.0831357	0.102746	0.56288	-0.432812	0.117309	0.000947242
NM_001008938	CKAP5	-0.198008	0.0496417	0.000257932	0.16527	0.0622003	0.0225854
NM_001009	RPS5	-0.101745	0.0642815	0.200639	-0.244328	0.0779668	0.00592476
NM_001009185	ACSL6	0.097539	0.276613	0.820568	-0.116417	0.279612	0.798769
NM_001009552	PPP2CB	0.115787	0.0539652	0.0683515	0.305419	0.0666246	2.70749e-05
NM_001009555	SH3D19	0.0849736	0.0689561	0.341251	0.252593	0.0791868	0.00500126
NM_001009562	SLCO1B7	-0.254954	0.252482	0.451714	0.0485773	0.254474	0.912232
NM_001009566	CLSTN1	-0.235397	0.0552529	8.60159e-05	-0.217605	0.0660594	0.0036181
NM_001009608	SLX4IP	0.19365	0.209302	0.496533	0.16442	0.214563	0.608158
NM_001009612	C20orf202	0.0334738	0.287758	0.945914	-0.343603	0.254152	0.306314
NM_001009881	TUT4	-0.226588	0.0698494	0.00360278	-0.318713	0.0803452	0.000342951
NM_001009894	C12orf29	0.01536	0.0651012	0.88477	0.301213	0.0748886	0.000277735
NM_001009899	USF3	-0.241235	0.114472	0.0742883	-0.482281	0.122574	0.000388644
NM_001009909	LUZP2	-0.104159	0.282444	0.812391	0.162171	0.27528	0.705674
NM_001009921	VPS8	-0.129884	0.0665247	0.101542	-0.20863	0.0795819	0.0247357
NM_001009924	TMEM230	-0.397499	0.0663634	1.54639e-08	-0.575741	0.0809834	1.68893e-11
NM_001009939	SEPTIN5	-0.50659	0.274061	0.124715	-0.296589	0.272173	0.430867
NM_001009944	PKD1	0.45579	0.189703	0.0379665	0.232018	0.260063	0.535371
NM_001009955	SSBP3	-0.580825	0.0731542	2.58623e-14	-0.773354	0.0797402	9.54087e-21
NM_001009984	C20orf194	0.0292587	0.27695	0.950961	0.205119	0.273251	0.616723
NM_001009991	SYTL3	0.0694337	0.261364	0.869963	-0.275758	0.2764	0.478181
NM_001009993	FAM168B	-0.4572	0.0592751	1.46363e-13	-0.138024	0.0678554	0.0943418
NM_001009997	C10orf62	0.134661	0.266214	0.735721	0.080905	0.244168	0.842529
NM_001009999	KDM1A	-0.0914721	0.0528078	0.154803	0.241788	0.0665626	0.00116279
NM_001010	RPS6	-0.266619	0.0534556	3.30503e-06	-0.238905	0.0657329	0.0011542
NM_001010000	ARHGAP28	-0.444182	0.119595	0.00072236	0.0958133	0.111621	0.55449
NM_001010844	IRAK1BP1	-0.927692	0.28689	0.00371905	-0.797741	0.281789	0.0142533
NM_001010846	SHE	-0.344004	0.284152	0.351021	-0.154353	0.279808	0.726167
NM_001010847	LRRC38	-0.00525234	0.260647	0.990289	0.0233272	0.243165	0.95591
NM_001010848	NRG3	-0.358618	0.266437	0.290165	-0.173121	0.258463	0.662027
NM_001010851	ZNF766	0.573147	0.0741442	1.29073e-13	0.236425	0.0857033	0.0172991
NM_001010853	PM20D2	-0.274155	0.0717084	0.000482428	-0.146438	0.0814698	0.147888
NM_001010854	TTC7B	0.336499	0.237603	0.261288	0.338131	0.250026	0.306195
NM_001010858	RNF187	0.558013	0.0592442	8.59103e-20	0.21917	0.0793053	0.0170662
NM_001010860	SAMD15	0.282619	0.254861	0.400017	0.111829	0.263713	0.7947
NM_001010862	SPIN3	-0.503446	0.101304	3.60276e-06	-0.239746	0.110091	0.0700334
NM_001010866	TMEM201	0.870043	0.129261	1.52778e-10	0.652616	0.16835	0.000480875
NM_001010867	IBA57	-0.0815997	0.0853285	0.479453	-0.0261237	0.0917766	0.867028
NM_001010870	TDRD6	-0.124655	0.289069	0.778561	0.0336657	0.278328	0.945255
NM_001010872	FAM83B	0.434568	0.0765381	9.07591e-08	0.0287483	0.0895283	0.848144
NM_001010874	TECRL	-0.153566	0.237288	0.654225	0.095523	0.238349	0.807178
NM_001010875	SLC25A30	0.230709	0.0866127	0.019591	0.307522	0.092337	0.00322355
NM_001010877	ZNF311	0.72326	0.147644	5.04252e-06	0.62697	0.161591	0.000474755
NM_001010883	FAM102B	-0.929365	0.0615807	1.05999e-49	-0.663186	0.0692615	3.0475e-20
NM_001010887	ACER2	0.387611	0.124664	0.00549793	-0.398205	0.148996	0.0217147
NM_001010888	ZC3H12B	-0.331994	0.159349	0.0782481	-0.177407	0.183412	0.494227
NM_001010892	RSPH4A	0.597411	0.284921	0.0760161	0.264784	0.256307	0.46039
NM_001010893	SLC10A5	0.0558154	0.251128	0.891226	-0.00459653	0.257463	0.993278
NM_001010895	ERCC6L2	0.221856	0.114552	0.104663	0.28547	0.124142	0.0536076
NM_001010903	BNIP5	-0.555218	0.250757	0.0587375	-0.300849	0.246161	0.36537
NM_001010906	NUGGC	-0.365793	0.231376	0.201261	-0.348034	0.236515	0.2565
NM_001010908	C1QL3	-0.488074	0.233567	0.0772057	-0.253938	0.236289	0.439014
NM_001010909	MUC21	-0.291535	0.263717	0.401514	0.0213059	0.26648	0.961629
NM_001010917	GOLGA7B	-0.0252114	0.287917	0.959336	0.102444	0.275125	0.822454
NM_001010922	BCL2L15	-0.0136103	0.227609	0.972356	0.0843441	0.233079	0.827607
NM_001010935	RAP1A	-0.2727	0.0576473	1.10385e-05	-0.0895436	0.0693678	0.33309
NM_001010971	SAMD13	-0.90643	0.241071	0.000610847	-0.629734	0.244645	0.0278321
NM_001010978	LDLRAD1	0.132653	0.289072	0.762687	-0.0339352	0.279832	0.945198
NM_001010980	NCMAP	-0.193177	0.217121	0.51621	-0.104677	0.226618	0.774325
NM_001010983	GLT8D1	-0.0725591	0.0648266	0.39562	-0.0820686	0.0789158	0.45665
NM_001010984	SPRTN	-0.22863	0.0729677	0.00510011	-0.0361198	0.079013	0.776809
NM_001010987	IFIT1B	0.140129	0.289787	0.74757	0.289465	0.280532	0.460965
NM_001011	RPS7	-0.350375	0.0478294	2.53344e-12	-0.261021	0.0605529	8.68768e-05
NM_001011543	MAGEA10	-0.465531	0.274895	0.165607	-0.200953	0.270533	0.62117
NM_001011544	MAGEA11	-1.83822	0.26376	3.07027e-11	-2.27069	0.275159	3.12647e-15
NM_001011546	DSTN	-0.12061	0.0550038	0.061715	-0.0443676	0.067251	0.667421
NM_001011552	SLC9A4	-0.158657	0.272773	0.692111	0.102588	0.269655	0.818496
NM_001011657	ZMAT1	-0.219794	0.285663	0.585139	-0.0616077	0.274494	0.897912
NM_001011658	TRAPPC2	-0.178589	0.0699162	0.0260092	-0.208857	0.0810136	0.027552
NM_001011663	PCGF6	0.205216	0.0679176	0.00714797	0.554914	0.0804415	6.9916e-11
NM_001011667	CHCHD7	-0.265278	0.0749835	0.00135045	-0.338333	0.0895453	0.000689214
NM_001011709	PNLIPRP3	0.131725	0.275845	0.751087	-0.0253454	0.248052	0.952895
NM_001011713	NAA30	0.0553146	0.0807233	0.632691	0.262827	0.0891148	0.0102157
NM_001011720	XKR9	-0.22574	0.204908	0.403603	0.111482	0.203142	0.727955
NM_001011724	HNRNPA1L2	-0.221422	0.076076	0.00989999	0.0773086	0.0823326	0.509554
NM_001012	RPS8	-0.184571	0.0648491	0.0118902	-0.212292	0.072171	0.0104438
NM_001012241	MSL1	0.0337838	0.0648422	0.727045	0.0613477	0.0749319	0.578195
NM_001012267	CENPP	-0.170658	0.125239	0.283172	-0.0772192	0.134379	0.713938
NM_001012271	BIRC5	-0.361258	0.0703088	1.57876e-06	-0.140258	0.0772718	0.143234
NM_001012301	ARSI	0.99343	0.280411	0.00132787	1.31279	0.273043	9.87223e-06
NM_001012361	WDR31	-0.285034	0.150557	0.114112	-0.726562	0.170774	0.000109855
NM_001012398	AKTIP	-0.0484864	0.0997596	0.74605	-0.00199859	0.113965	0.99346
NM_001012414	TRIM61	0.440787	0.211698	0.0784385	0.276248	0.225416	0.363811
NM_001012418	MYLK4	-0.341812	0.225179	0.223326	-0.447842	0.237781	0.126736
NM_001012419	ANKRD20A3	-0.0451638	0.268652	0.920549	-0.121017	0.271613	0.782993
NM_001012426	FOXP4	0.408595	0.113536	0.0010896	0.191749	0.139938	0.29834
NM_001012454	FAM71F2	-0.196856	0.158066	0.335049	0.0368782	0.165015	0.898315
NM_001012455	ZSCAN23	0.0402905	0.254642	0.925405	0.161573	0.246395	0.669248
NM_001012502	CFAP157	0.304312	0.210834	0.250772	0.145705	0.22055	0.667037
NM_001012507	CENPW	-0.451747	0.0959649	1.22612e-05	-0.0942951	0.103204	0.523398
NM_001012508	SPRN	-0.00699647	0.178561	0.98128	-0.216139	0.204622	0.448499
NM_001012515	FECH	-0.682651	0.0667254	3.28911e-23	-0.682737	0.0742854	1.04241e-18
NM_001012614	CTBP1	0.082807	0.086652	0.479691	-0.0408849	0.112702	0.827348
NM_001012631	IL32	1.98856	0.164219	3.05327e-32	1.88111	0.174288	1.53595e-25
NM_001012642	GRAMD2A	-1.58049	0.214618	1.93016e-12	-1.62653	0.224798	6.9284e-12
NM_001012643	MYPOP	0.350546	0.150084	0.0444113	0.220024	0.164587	0.312532
NM_001012659	ARGFX	0.105495	0.182591	0.694325	-0.0301066	0.203516	0.932999
NM_001012662	SLC3A2	-0.720216	0.0587357	4.91184e-33	-0.690672	0.0667281	1.54269e-23
NM_001012709	KRTAP5-4	-0.0720164	0.260672	0.864392	0.117816	0.262952	0.781776
NM_001012716	TYMSOS	-0.997592	0.242374	0.000155366	-0.641322	0.245625	0.0253547
NM_001012729	DUXA	0.0219086	0.105221	0.898556	0.187134	0.118355	0.214913
NM_001012732	DCTD	0.256535	0.0649272	0.000297081	0.410711	0.0713634	7.77113e-08
NM_001012753	ZNF763	0.0164723	0.288042	0.973917	-0.0845436	0.271403	0.853406
NM_001012754	NHLRC3	0.342368	0.0945159	0.00100335	0.139127	0.103402	0.3089
NM_001012755	SLC25A53	-0.181986	0.245642	0.601781	-0.170282	0.247813	0.653278
NM_001012756	ZNF260	-0.136228	0.0700754	0.103196	0.077867	0.0760948	0.465366
NM_001012758	NUDT17	0.214523	0.251051	0.536527	0.0866257	0.264106	0.84472
NM_001012759	CTU2	0.495119	0.133649	0.000747861	0.540843	0.167533	0.00444699
NM_001012761	RGMB	0.159892	0.0796353	0.0909392	0.241097	0.0908945	0.0228411
NM_001012967	DDX60L	1.25873	0.0608932	8.11832e-93	0.869067	0.0736171	1.92651e-30
NM_001012968	SPIN4	-0.204974	0.0883986	0.0462264	-0.0526042	0.0962887	0.729598
NM_001012974	LRRC73	-0.237947	0.272802	0.526163	-0.127028	0.258279	0.758118
NM_001012980	SATL1	-0.286737	0.284152	0.452066	-0.194559	0.262177	0.621453
NM_001012981	ZKSCAN2	0.30919	0.102126	0.00702915	0.357511	0.112102	0.00500961
NM_001012984	C16orf86	-0.0591014	0.266266	0.89127	-0.184975	0.235419	0.597454
NM_001012989	UBE2NL	-0.208874	0.267634	0.578634	0.17499	0.267823	0.670294
NM_001012991	KNOP1	0.0299639	0.0660708	0.765786	0.0812548	0.0752087	0.435957
NM_001012993	C9orf152	0.581138	0.223319	0.0230036	-1.00966	0.267278	0.000690952
NM_001012994	SNX30	-0.281713	0.0814602	0.00177231	-0.177316	0.0886103	0.100792
NM_001013	RPS9	-0.0317152	0.0564751	0.703495	-0.146376	0.0810808	0.145728
NM_001013254	LSP1	0.183521	0.289477	0.661604	-0.0580076	0.279533	0.90416
NM_001013398	IGFBP3	-0.442879	0.0602248	2.07321e-12	0.0515345	0.0663968	0.60283
NM_001013439	FXR1	-0.233715	0.0477558	5.152e-06	-0.0913431	0.0622585	0.25801
NM_001013615	LURAP1	-0.329167	0.29006	0.387752	-0.169498	0.281179	0.697762
NM_001013619	HYKK	-0.466464	0.165548	0.0128727	-0.429699	0.189816	0.0579263
NM_001013620	ALG10B	-0.309304	0.0822587	0.000610839	-0.352279	0.0905313	0.000454876
NM_001013622	FAM53A	-0.0168679	0.262822	0.970637	0.0628667	0.263597	0.891341
NM_001013625	CFAP126	-0.711186	0.209472	0.00219638	-0.554142	0.218799	0.0309147
NM_001013627	NHSL2	-0.59803	0.260687	0.0489153	-0.0164362	0.268899	0.970699
NM_001013642	TRNP1	-1.86145	0.267314	3.18961e-11	0.264167	0.225292	0.389771
NM_001013647	FAM227A	-0.160865	0.10064	0.195592	-0.368411	0.114815	0.00472389
NM_001013649	C2orf68	-0.376155	0.082923	2.66262e-05	-0.652343	0.100239	8.90152e-10
NM_001013657	GDPGP1	0.132414	0.201945	0.648623	0.156086	0.211622	0.624101
NM_001013659	ZNF793	-0.0920209	0.141767	0.653017	0.00499555	0.148286	0.985338
NM_001013660	FRRS1	-0.0242601	0.100921	0.882734	-0.07314	0.103601	0.642538
NM_001013661	VSIG8	-0.168189	0.262158	0.657439	-0.173242	0.240237	0.633904
NM_001013663	PTRHD1	-0.268577	0.122435	0.0616166	-0.315479	0.134519	0.0484639
NM_001013672	C17orf97	-0.210644	0.176254	0.358421	-0.454943	0.201516	0.0587407
NM_001013694	SRRD	-0.0396698	0.0850449	0.758028	-0.209536	0.100169	0.0838209
NM_001013698	SMCO3	0.0945191	0.288581	0.834298	-0.0958153	0.280917	0.837834
NM_001013699	H3-5	0.416952	0.284646	0.242608	0.422379	0.271621	0.224237
NM_001013703	EIF2AK4	0.145579	0.051702	0.0129419	0.210669	0.0636753	0.0034506
NM_001013706	PLIN5	0.00547163	0.272744	0.990289	-0.424872	0.279001	0.236574
NM_001013734	RFPL4B	1.2501	0.287574	5.9955e-05	1.13181	0.281842	0.000284476
NM_001013742	DGKK	-0.128763	0.268176	0.749762	-0.0280368	0.251708	0.94894
NM_001013842	C8orf58	0.139018	0.141111	0.464161	0.0783286	0.152729	0.746467
NM_001013845	CXorf40B	0.183971	0.0912126	0.0894156	0.188303	0.0950946	0.105028
NM_001014279	ANXA2R	-0.309746	0.229197	0.288005	-0.920369	0.249262	0.000938014
NM_001014283	DCUN1D2	-0.326986	0.0859073	0.00051427	-0.125486	0.0931744	0.308464
NM_001014286	SUPT20H	0.0607123	0.0611287	0.460265	0.0195533	0.0733046	0.87562
NM_001014342	FLG2	-0.281583	0.287475	0.4673	-0.147122	0.2813	0.741331
NM_001014440	ODF3B	1.22759	0.260597	1.20753e-05	0.124325	0.281791	0.785053
NM_001014442	PCOTH	0.460675	0.282075	0.183931	0.514117	0.278597	0.135736
NM_001014443	USP21	0.133909	0.0776513	0.156871	0.0222106	0.0901071	0.887208
NM_001014445	NLE1	0.082974	0.0845251	0.466212	0.257439	0.0893002	0.0123398
NM_001014446	OCIAD2	0.181948	0.0932649	0.101836	0.0828588	0.103503	0.588864
NM_001014448	CPZ	-1.15484	0.276179	0.000118907	-1.82525	0.281825	1.08906e-09
NM_001014763	ETFB	-0.20312	0.0982933	0.081076	-0.25919	0.208809	0.356136
NM_001014764	EMC6	-0.238586	0.0993881	0.0381436	-0.137916	0.110632	0.35376
NM_001014765	FBXO44	0.181788	0.144555	0.329862	-0.162183	0.155713	0.455728
NM_001014795	ILK	0.0033262	0.0540184	0.971649	-0.110931	0.0641591	0.166982
NM_001014796	DDR2	-0.0983079	0.0750725	0.305775	-0.10476	0.0876534	0.378961
NM_001014797	KCNMA1	0.0133291	0.275608	0.977432	0.26328	0.271738	0.493536
NM_001014809	CRMP1	0.199973	0.215755	0.495592	0.0561984	0.233887	0.890578
NM_001014831	PAK4	0.405798	0.100222	0.000203144	0.116761	0.115736	0.472495
NM_001014979	CCDC189	-0.00585494	0.289925	0.990289	-0.176516	0.280811	0.683588
NM_001015	RPS11	-0.248798	0.052947	1.2752e-05	-0.287647	0.0641535	4.17649e-05
NM_001015001	CKMT1A	-1.22824	0.268381	2.22829e-05	-1.51163	0.275765	3.43615e-07
NM_001015049	BAG5	-0.133639	0.0616936	0.0654012	-0.0197724	0.0678258	0.863655
NM_001015053	HDAC5	-0.440519	0.0990574	3.91368e-05	-0.821293	0.11585	1.92652e-11
NM_001015072	UFSP1	-0.0287633	0.229659	0.941984	0.127956	0.235791	0.731586
NM_001015878	AURKC	0.081725	0.280091	0.855858	0.0670069	0.262058	0.881917
NM_001015880	PAPSS2	-0.161197	0.0571723	0.012815	-0.0445078	0.0659839	0.659517
NM_001015882	DNAJC25	0.404234	0.0811172	3.37226e-06	0.373382	0.0882037	0.000119738
NM_001015885	RAE1	-0.254854	0.070577	0.00104438	0.0320951	0.0804889	0.808236
NM_001015892	TAF9	-0.760843	0.0545362	1.4815e-42	-0.408681	0.0638524	1.75832e-09
NM_001016	RPS12	-0.063337	0.0556006	0.385516	-0.0967355	0.0632194	0.233796
NM_001017	RPS13	-0.264839	0.0602779	4.92673e-05	-0.198893	0.0693218	0.0128018
NM_001017368	RFFL	0.125171	0.0849577	0.239394	-0.0941351	0.0950644	0.482175
NM_001017390	SULT1A4	0.153097	0.265278	0.694665	0.219819	0.25089	0.544536
NM_001017392	SUGP2	-0.273503	0.0612071	3.56605e-05	-0.0345844	0.0686739	0.751652
NM_001017395	TMCC1	-0.158344	0.0891954	0.143023	-0.336181	0.101248	0.00332566
NM_001017402	LAMB3	1.04788	0.071511	6.92979e-47	0.0300591	0.0982992	0.856053
NM_001017405	MAEA	-0.406428	0.0805161	2.46041e-06	-0.0510983	0.0913978	0.722416
NM_001017420	ESCO2	0.406101	0.0643699	2.26152e-09	0.291696	0.072375	0.000268879
NM_001017437	CCDC157	0.086254	0.256068	0.828706	-0.505004	0.27473	0.137372
NM_001017440	CALN1	-0.139766	0.245631	0.699358	0.073845	0.246965	0.859952
NM_001017536	VDR	0.589352	0.0734218	1.30868e-14	0.701579	0.0847633	2.56594e-15
NM_001017915	INPP5D	-0.433409	0.211291	0.0835591	0.000394163	0.213412	0.999103
NM_001017916	CYB561	0.0269187	0.0646533	0.786696	0.133172	0.076843	0.165733
NM_001017921	VMAC	-0.0538762	0.245113	0.89241	-0.221506	0.254516	0.547888
NM_001017922	ERMAP	0.280507	0.119429	0.043071	0.31203	0.127121	0.0374712
NM_001017923	C14orf28	0.0349428	0.193853	0.913976	-0.336908	0.21459	0.218681
NM_001017926	ZHX1	0.037738	0.0598612	0.663283	0.121658	0.0644944	0.126072
NM_001017927	C2orf76	-0.240026	0.128826	0.121204	-0.208926	0.1508	0.291967
NM_001017928	CCDC58	0.170985	0.0674463	0.0273698	0.24893	0.0774982	0.00467301
NM_001017963	HSP90AA1	0.115697	0.0478262	0.0364677	0.301341	0.0612628	5.86547e-06
NM_001017964	YDJC	0.01703	0.106748	0.924604	0.000468196	0.118744	0.998329
NM_001017967	MARVELD3	0.177138	0.242399	0.606773	0.0855544	0.254164	0.839942
NM_001017969	KIAA2026	-0.160807	0.0862273	0.120797	-0.050204	0.0964833	0.742728
NM_001017971	ATP6AP1L	-0.118537	0.163743	0.610983	-0.318187	0.180972	0.158762
NM_001017978	CT83	-0.409555	0.0902875	2.66262e-05	-0.408683	0.0976925	0.000146092
NM_001017980	VMA21	-0.586052	0.0544261	1.23776e-25	-0.242319	0.0672753	0.00128932
NM_001017981	RNF215	0.0185322	0.14481	0.940849	-0.202117	0.160354	0.347104
NM_001017995	SH3PXD2B	-0.685589	0.0707454	6.65058e-21	-0.653311	0.0805766	9.95464e-15
NM_001017998	GNG10	-0.00418764	0.214151	0.99041	0.00730328	0.230092	0.986274
NM_001018	RPS15	0.0216228	0.0801521	0.867545	-0.145279	0.0978166	0.251019
NM_001018006	TPM1	-0.175795	0.0680941	0.0242516	0.302832	0.0771979	0.000406405
NM_001018024	CMC4	-0.327762	0.093729	0.00155132	-0.302924	0.110076	0.0176228
NM_001018025	MTCP1	-0.155674	0.118167	0.302327	-0.12038	0.129756	0.515659
NM_001018050	POLR3H	0.494273	0.0766469	9.45826e-10	0.454468	0.0952793	1.17631e-05
NM_001018065	NTRK2	-0.0701593	0.28619	0.880136	0.0420362	0.274219	0.930016
NM_001018067	SERBP1	-0.0300666	0.0474205	0.661604	0.130779	0.0559303	0.0492269
NM_001018077	NR3C1	0.37593	0.0660978	8.60028e-08	0.257358	0.0738741	0.00194103
NM_001018088	VPS13C	-0.116328	0.100595	0.377021	0.041764	0.109592	0.818009
NM_001018090	GCOM1	-0.277369	0.216006	0.31721	0.269533	0.218454	0.359524
NM_001018104	FAHD1	-0.00392108	0.139821	0.986728	-0.00717205	0.15249	0.978505
NM_001018111	PODXL	1.13663	0.0501998	2.65487e-111	0.923442	0.058432	3.41882e-54
NM_001018113	FANCB	0.305483	0.0693274	4.66298e-05	0.31179	0.083958	0.000869712
NM_001018116	CAVIN4	-0.376089	0.252971	0.234492	0.0815329	0.246308	0.842743
NM_001018136	NME1-NME2	-0.254302	0.100197	0.0271742	-0.349355	0.11923	0.0107858
NM_001018137	NME2	0.0240268	0.290078	0.961826	-0.20125	0.276018	0.629455
NM_001018159	NAE1	0.0372975	0.0552758	0.638374	0.234637	0.0649595	0.00124505
NM_001019	RPS15A	-0.374143	0.0524055	9.48173e-12	-0.311445	0.0655225	1.26783e-05
NM_001020	RPS16	-0.111301	0.14357	0.581391	-0.286819	0.154552	0.133252
NM_001020658	PUM1	-0.0554146	0.0613186	0.508171	0.0453969	0.0701679	0.673914
NM_001020818	MYADM	0.482159	0.0651378	1.46743e-12	0.580923	0.0800622	6.01339e-12
NM_001021	RPS17	-0.314536	0.049254	1.39552e-09	-0.278499	0.055453	3.56169e-06
NM_001022	RPS19	-0.07202	0.0672755	0.420039	-0.195339	0.0837853	0.0499856
NM_001023560	ZSCAN26	0.337654	0.107006	0.00476606	0.317154	0.117459	0.0202194
NM_001023561	ZNF749	0.0941722	0.0945519	0.458805	0.18683	0.10455	0.150581
NM_001023563	ZNF805	0.245722	0.107965	0.0510744	0.0331734	0.119509	0.870383
NM_001023567	GOLGA8B	-0.254609	0.0952156	0.0190683	-0.170426	0.107226	0.21208
NM_001023570	IQCB1	0.150397	0.0714665	0.0747696	0.212786	0.0787289	0.0200818
NM_001024	RPS21	-0.0637703	0.139098	0.762924	-0.179752	0.176632	0.468403
NM_001024210	S100A13	-0.355941	0.0609226	3.59417e-08	-0.115444	0.0755851	0.234775
NM_001024227	ARF1	0.0276074	0.0588913	0.75678	0.110543	0.0738669	0.24658
NM_001024401	SBK1	-0.422842	0.287241	0.239719	-0.21459	0.276641	0.602905
NM_001024457	RGPD1	0.097089	0.279887	0.823189	-0.0812428	0.238457	0.837981
NM_001024593	MSS51	-0.295444	0.248189	0.360764	-0.0984759	0.249808	0.810998
NM_001024594	C1orf53	0.19463	0.191464	0.448258	-0.0965493	0.206318	0.770987
NM_001024596	ZNF772	0.0261442	0.132735	0.904499	0.289017	0.134148	0.0734536
NM_001024599	H2BC18	-0.162859	0.280116	0.692188	-0.0631076	0.279854	0.897238
NM_001024660	KALRN	-0.291503	0.282924	0.441119	0.182502	0.27342	0.663498
NM_001024662	RPL6	-0.379166	0.0552975	6.60158e-11	-0.243376	0.0696974	0.00188594
NM_001024674	LIN52	0.390166	0.106491	0.00086558	0.289426	0.121253	0.044056
NM_001024680	FBXO48	0.369476	0.15421	0.0385337	0.0559522	0.179122	0.852943
NM_001024732	MECR	-0.349513	0.101489	0.0018611	-0.273379	0.110752	0.0363068
NM_001024736	CD276	1.28289	0.0548961	1.60959e-118	0.563498	0.0661068	3.33275e-16
NM_001024807	APLP1	-2.09553	0.170724	4.22598e-33	-0.875513	0.155546	1.56217e-07
NM_001024809	RARA	0.350759	0.12516	0.0134276	0.197085	0.146811	0.310239
NM_001024847	TGFBR2	0.398109	0.057749	5.14542e-11	0.664604	0.0679999	4.63697e-21
NM_001024858	SPTB	-0.607825	0.173507	0.00151813	-0.618794	0.185793	0.0032235
NM_001024916	CBWD5	0.0210402	0.179737	0.945531	0.16504	0.187967	0.543626
NM_001024921	RPL9	-0.286695	0.0571004	2.81052e-06	-0.306447	0.0714557	9.53964e-05
NM_001024924	EXOC1	0.0446377	0.0697252	0.658202	-0.0111977	0.0828045	0.939026
NM_001024943	ASL	-0.125221	0.118544	0.427476	-0.306447	0.140742	0.070045
NM_001024947	YIPF5	-0.0800148	0.0548424	0.244785	-0.0374202	0.0723714	0.744383
NM_001024948	FNBP1L	-0.191765	0.0530604	0.00103307	-0.47645	0.0657254	6.30203e-12
NM_001024956	SC5D	-0.0141622	0.0663347	0.895944	-0.0349904	0.0818179	0.792543
NM_001025	RPS23	-0.353526	0.0515911	6.79348e-11	-0.27711	0.0669272	0.000173484
NM_001025071	RPS14	-0.283769	0.0495862	7.06238e-08	-0.325018	0.058084	1.87072e-07
NM_001025077	CELF2	0.223406	0.28397	0.575299	0.104731	0.264154	0.809633
NM_001025091	ABCF1	0.346296	0.0533425	7.17716e-10	0.460933	0.0615541	1.12918e-12
NM_001025100	MBP	0.036603	0.0936413	0.801101	0.03155	0.107421	0.862689
NM_001025105	CSNK1A1	0.226933	0.0511612	4.10825e-05	0.338124	0.061912	3.83099e-07
NM_001025195	CES1	-0.20696	0.179524	0.378925	-1.40345	0.222531	3.12332e-09
NM_001025204	U2AF1	0.230747	0.0583275	0.000291632	0.129095	0.0675496	0.120224
NM_001025237	TSPAN4	0.167485	0.204903	0.558004	-0.0283468	0.250941	0.948578
NM_001025247	TAF5L	-0.0291362	0.0737909	0.799332	0.159044	0.0794791	0.100792
NM_001025248	DUT	-0.149276	0.0573033	0.0228373	-0.244308	0.0687858	0.00153498
NM_001025252	TPD52	-0.136053	0.0524839	0.0235798	0.122064	0.0627629	0.112453
NM_001025266	C3orf70	-0.135381	0.272254	0.740266	0.0219101	0.267157	0.961382
NM_001025300	RAB12	0.0820183	0.0673256	0.34771	0.185626	0.0793274	0.0490505
NM_001025357	AARD	0.146473	0.289751	0.735923	-0.082155	0.272314	0.858353
NM_001025390	AMPD3	-0.539893	0.225785	0.038927	0.0488207	0.221569	0.899289
NM_001025579	NDEL1	0.135007	0.0688743	0.0999798	0.18924	0.0811484	0.0499233
NM_001025595	ARFIP1	-0.281428	0.071049	0.000286631	-0.0720064	0.0785368	0.521748
NM_001025598	ARHGAP30	-0.299005	0.289994	0.440665	0.152184	0.281841	0.732775
NM_001025604	ARRDC2	0.150086	0.0798638	0.117261	0.00237845	0.0907968	0.988945
NM_001025616	ARHGAP24	-0.230171	0.16137	0.257226	-0.834995	0.182633	2.85644e-05
NM_001025780	ABHD17B	-0.364704	0.0641004	8.49964e-08	-0.123913	0.0821668	0.242139
NM_001025930	TTLL3	-0.373784	0.242926	0.21621	-0.315597	0.246731	0.338299
NM_001028	RPS25	-0.367246	0.0524044	2.35539e-11	-0.301198	0.0639599	1.55066e-05
NM_001029	RPS26	-0.136099	0.0527985	0.0245	0.00487092	0.0615643	0.962051
NM_001029858	SLC35F1	-0.126943	0.285148	0.770427	-0.0803503	0.280655	0.866305
NM_001029859	KCTD21	0.216971	0.0954182	0.0513159	0.0483519	0.104612	0.774243
NM_001029860	FBXO43	-0.724982	0.104781	4.33403e-11	-0.457715	0.108468	0.000126502
NM_001029863	C6orf120	-0.293428	0.0921861	0.00436075	-0.294803	0.110095	0.0214206
NM_001029864	KIAA1755	-0.337066	0.28996	0.37411	0.249872	0.281041	0.537126
NM_001029869	PLAC8L1	0.0730677	0.288335	0.87613	0.14845	0.275825	0.733222
NM_001029874	REP15	-0.11783	0.268311	0.774197	0.142012	0.262025	0.731825
NM_001029880	SFMBT2	-0.0732586	0.0625298	0.36988	0.183425	0.07014	0.0251258
NM_001029882	AHDC1	0.40047	0.135344	0.00860584	0.391393	0.164423	0.0447018
NM_001029884	PLEKHG1	-0.505958	0.0910372	1.75802e-07	-1.59761	0.110517	2.20522e-45
NM_001029885	CPTP	0.536144	0.168512	0.0043776	0.333891	0.190637	0.160745
NM_001029891	PGAM4	-0.206498	0.290075	0.617495	-0.333871	0.280016	0.380227
NM_001029939	ZFAT	0.0922634	0.0985003	0.489687	-0.0128909	0.109149	0.945861
NM_001029954	CDNF	0.0705843	0.192434	0.813515	-0.306557	0.217359	0.281186
NM_001029955	DCAF4L1	0.606258	0.203087	0.00797606	0.75781	0.209045	0.00118981
NM_001029976	ZNF16	0.157611	0.101259	0.20973	0.134759	0.114792	0.389003
NM_001029991	METTL17	-0.106552	0.0651388	0.183273	-0.186671	0.0727304	0.0283529
NM_001029997	ZNF181	0.126255	0.089815	0.265671	-0.202562	0.102207	0.104686
NM_001029998	SLC10A7	0.229939	0.106203	0.0655582	0.0482221	0.120857	0.808109
NM_001030	RPS27	-0.181331	0.0473971	0.000478015	-0.186627	0.0559031	0.00314234
NM_001030001	RPS29	-0.476847	0.0598995	2.19382e-14	-0.296128	0.0603066	6.0888e-06
NM_001030005	CPLX3	-1.05188	0.287475	0.000880913	-0.960315	0.269286	0.00145674
NM_001030006	AP2B1	-0.178275	0.0459354	0.000389241	-0.0395663	0.0549613	0.634446
NM_001030007	AP1G1	-0.106506	0.0533161	0.0927762	0.0190458	0.06431	0.861348
NM_001030013	NPS	-0.517674	0.262107	0.0971209	-0.471384	0.265026	0.152949
NM_001030015	OPN4	-0.363407	0.287087	0.325917	-0.311301	0.281808	0.42335
NM_001030019	SUN3	-0.177895	0.24953	0.616918	-0.0297279	0.238307	0.943814
NM_001030055	ARHGAP5	-0.0675352	0.0779664	0.52971	-0.0377768	0.0860065	0.78614
NM_001030060	SAMD5	-0.182775	0.283164	0.655224	-0.0331967	0.277888	0.945727
NM_001030273	ARNTL	-0.616598	0.0731682	5.12717e-16	-0.90546	0.0900503	2.9878e-22
NM_001030288	SPN	-0.224633	0.196877	0.384687	-0.13278	0.214845	0.689087
NM_001031	RPS28	-0.0595898	0.195981	0.848657	-0.185122	0.270716	0.654987
NM_001031617	COX19	0.926362	0.0807283	5.05021e-29	0.537948	0.0929941	6.60255e-08
NM_001031623	ZNF451	-0.133984	0.065418	0.0840555	-0.145773	0.071469	0.093237
NM_001031628	SMAGP	0.927221	0.0978273	4.9493e-20	0.977413	0.10758	2.67122e-18
NM_001031665	ZNF816	0.265965	0.109722	0.0360296	0.26833	0.119122	0.0593684
NM_001031672	CYB5RL	-0.211196	0.109616	0.106808	-0.214378	0.122029	0.159165
NM_001031677	RAB24	0.454935	0.0933624	5.68583e-06	-0.366321	0.114458	0.00484249
NM_001031680	RUNX3	0.217036	0.160191	0.286517	0.510631	0.164973	0.00665368
NM_001031684	SRSF7	-0.218417	0.0502058	5.90906e-05	-0.0936185	0.0580886	0.204617
NM_001031689	PLAA	0.307093	0.0629403	5.52071e-06	0.372975	0.0693922	6.05418e-07
NM_001031690	FAM131B	-0.133713	0.284956	0.756555	-0.266188	0.281818	0.506348
NM_001031695	RBFOX2	-0.082785	0.0640911	0.313664	-0.00909181	0.0720099	0.943344
NM_001031701	NT5DC3	-0.169762	0.10535	0.191107	0.0460585	0.112747	0.802812
NM_001031703	ELP6	0.105081	0.0750549	0.26785	-0.0583193	0.0847914	0.652889
NM_001031711	ERGIC1	-0.232371	0.0478037	6.0106e-06	-0.0958661	0.0570735	0.182312
NM_001031712	TRMT11	-0.176775	0.0721673	0.0338322	-0.11098	0.0828253	0.311341
NM_001031713	MCUR1	-0.322015	0.0590156	3.04292e-07	-0.133857	0.0671613	0.10238
NM_001031715	IQCH	0.250342	0.163573	0.219179	0.240444	0.178141	0.3073
NM_001031716	NABP1	-0.460735	0.0715451	9.97752e-10	-0.191483	0.0868799	0.0661398
NM_001031721	ZNF613	0.468344	0.21004	0.0566964	0.416219	0.221389	0.127459
NM_001031723	DNAJB14	0.0538635	0.0707131	0.58957	0.100942	0.0821966	0.362494
NM_001031725	DDX59	-0.15887	0.0640561	0.0314088	-0.21657	0.0729914	0.00969697
NM_001031727	MRI1	-0.205843	0.0687215	0.00773969	-0.140929	0.0724463	0.112371
NM_001031732	YTHDC1	-0.0207085	0.0555289	0.810133	0.0890993	0.0625272	0.275099
NM_001031734	FDX2	0.422066	0.108988	0.000401958	0.271142	0.140672	0.116432
NM_001031737	CCDC78	-0.705071	0.18548	0.000523553	-0.638931	0.198824	0.00465265
NM_001031738	TMEM150A	0.215974	0.152364	0.260733	0.176485	0.168811	0.454146
NM_001031743	CFAP206	-0.200474	0.271171	0.602694	-0.0344665	0.270149	0.942672
NM_001031746	VSTM4	-0.0118838	0.209268	0.974087	0.245551	0.213122	0.399388
NM_001031749	LYPD5	-0.180531	0.259349	0.626604	0.115237	0.258797	0.782993
NM_001031803	LLGL2	0.0545863	0.116723	0.757365	-0.573509	0.263509	0.0701405
NM_001031806	ALDH3A2	-0.284101	0.0553014	1.58505e-06	-0.177774	0.0676599	0.0243813
NM_001031835	PHKB	-0.536624	0.051243	2.76674e-24	-0.493442	0.0643092	2.86652e-13
NM_001031836	KCNU1	-2.88375	0.243733	8.2554e-31	-2.07056	0.231944	1.06316e-17
NM_001031855	LONRF3	0.0856008	0.0883459	0.472768	0.327939	0.097427	0.00287741
NM_001032280	TFAP2A	-0.142947	0.0576468	0.0314397	-0.233576	0.0709548	0.00364266
NM_001032282	KLF10	0.359215	0.0574013	3.0907e-09	0.478789	0.0683579	3.42129e-11
NM_001032283	TMPO	0.0233381	0.0506164	0.761465	0.0693793	0.0601631	0.399084
NM_001032291	PSRC1	-0.247284	0.0700408	0.00138403	0.133128	0.0776585	0.171312
NM_001032296	STK24	0.224339	0.0527224	8.79075e-05	0.264678	0.0616829	9.45118e-05
NM_001032372	ZNF226	-0.124516	0.0923648	0.289266	-0.187826	0.101456	0.134264
NM_001032410	USP16	0.0371985	0.0582449	0.65911	0.153514	0.0737214	0.0854062
NM_001032726	RAB41	-0.149546	0.280434	0.719835	-0.0917652	0.26031	0.832377
NM_001033	RRM1	-0.254243	0.0469634	3.8026e-07	-0.179048	0.0572158	0.00600662
NM_001033026	TMEM259	0.327428	0.0866447	0.000569483	0.246033	0.183954	0.312256
NM_001033030	FAIM	-0.25307	0.0734284	0.00184565	0.0506383	0.0813606	0.686494
NM_001033045	GPR155	-0.156976	0.168117	0.491433	-0.193782	0.178409	0.432891
NM_001033050	MTERF2	-0.444744	0.085832	1.2673e-06	-0.407662	0.0958515	0.000110454
NM_001033081	MYCL	-0.632739	0.204278	0.00570022	-0.677575	0.216141	0.00590854
NM_001033088	NGRN	0.208876	0.0576477	0.00100026	0.267751	0.0728524	0.00099772
NM_001033112	PAIP2	-0.370019	0.0547659	1.28829e-10	-0.41762	0.0714426	4.70486e-08
NM_001033503	SAR1B	0.0554987	0.0575747	0.475529	0.0885986	0.0664436	0.313902
NM_001033549	BABAM1	0.00871534	0.0674222	0.940291	-0.0554383	0.0790357	0.644772
NM_001033553	SPECC1	-0.135426	0.050512	0.0187189	-0.135515	0.0654318	0.0873971
NM_001033561	PHF12	0.155294	0.0730864	0.0715015	0.0820565	0.0839269	0.488849
NM_001033564	FAM229B	-0.350025	0.126001	0.0143856	-0.198582	0.135345	0.25801
NM_001033568	RHOT1	-0.631227	0.0621864	7.3514e-23	-0.617283	0.0760249	9.10349e-15
NM_001033575	DUSP28	0.162981	0.234726	0.6275	-0.0821911	0.247741	0.842446
NM_001033602	MTUS2	-1.64909	0.188218	3.00795e-17	-1.74435	0.205501	4.49292e-16
NM_001033714	NOP2	0.394386	0.0485984	6.53177e-15	0.539808	0.0626496	1.52917e-16
NM_001033719	ZNF404	-0.162835	0.282774	0.695479	-0.0664212	0.269752	0.88736
NM_001033723	ZNF704	0.788528	0.101533	9.79485e-14	0.0725144	0.116188	0.685659
NM_001033858	DCLRE1C	0.227258	0.0826781	0.0155629	0.0816457	0.095674	0.557451
NM_001033910	TRAF5	-0.432513	0.0854963	2.32997e-06	-0.139928	0.0900192	0.22448
NM_001033925	TIAL1	0.0723698	0.0524537	0.27601	0.280961	0.0637771	5.8522e-05
NM_001033930	UBA52	-0.250914	0.0516205	6.01463e-06	-0.162465	0.0640069	0.030486
NM_001034077	H4C15	-0.493848	0.178654	0.0149168	-0.321645	0.22182	0.265201
NM_001034116	EIF2B4	0.14929	0.0739314	0.0890427	0.0538507	0.0911183	0.704845
NM_001034173	ALDH1L2	0.0178218	0.08971	0.903556	-1.18397	0.112718	3.20295e-24
NM_001034194	EXOSC9	0.0998158	0.0594068	0.169613	0.14097	0.0777469	0.143742
NM_001034841	ITPRIPL2	0.276994	0.0615204	3.07998e-05	0.0684852	0.0693303	0.483421
NM_001034842	PTCHD3	0.180247	0.24997	0.612249	0.253005	0.253268	0.477454
NM_001034845	GALNTL6	-2.73201	0.262618	5.60005e-24	-2.38552	0.258936	8.54082e-19
NM_001034850	RETREG1	-0.957424	0.148467	9.45826e-10	-0.955243	0.158114	1.52991e-08
NM_001034852	SMOC1	0.135377	0.0500673	0.0175999	-0.117021	0.0600746	0.111823
NM_001034853	RPGR	0.353559	0.100234	0.00140021	0.493528	0.109956	4.09441e-05
NM_001034954	SORBS1	0.0146484	0.118623	0.942695	-0.463627	0.139211	0.00322355
NM_001034996	RPL14	-0.161378	0.0483865	0.0026716	-0.102006	0.0597683	0.173642
NM_001035	RYR2	1.16542	0.0832483	7.5635e-43	1.01307	0.0940293	1.87376e-25
NM_001035003	KCNIP4	-0.302013	0.234586	0.315769	-0.0871109	0.232474	0.821612
NM_001035235	SRA1	0.487193	0.0777828	2.98785e-09	0.317777	0.0884023	0.00132182
NM_001035254	FAM102A	0.710436	0.0743729	2.46431e-20	0.601981	0.10146	2.84516e-08
NM_001035267	RPL41	-0.250879	0.0508751	4.31581e-06	-0.200968	0.0617683	0.00410947
NM_001036	RYR3	-0.172409	0.237832	0.610242	-0.0953949	0.244807	0.813543
NM_001036645	HHLA3	0.542956	0.0842202	9.56236e-10	0.0257305	0.0990537	0.879263
NM_001037	SCN1B	-0.153871	0.276661	0.706548	-0.0481502	0.258247	0.914415
NM_001037131	AGAP1	-0.547811	0.0693349	3.48648e-14	-0.294217	0.0768261	0.000570639
NM_001037144	CNTROB	-0.00677243	0.0738753	0.957502	0.0605776	0.0808526	0.617618
NM_001037161	ACOT1	-0.505766	0.193985	0.0227174	-0.873084	0.219944	0.000339435
NM_001037163	FAM220A	0.0309327	0.0933011	0.831955	-0.0810854	0.101408	0.589331
NM_001037165	FOXK1	-0.0683569	0.0728057	0.488671	0.0835135	0.0874592	0.500909
NM_001037171	ACOT9	-0.00607068	0.0550275	0.948504	0.236331	0.0651372	0.00117735
NM_001037232	ZNF829	-0.0518287	0.151311	0.825455	0.0217902	0.161484	0.939127
NM_001037277	GGPS1	0.283159	0.0585623	6.78972e-06	0.0720196	0.0714621	0.473038
NM_001037283	EIF3B	-0.0992534	0.0561537	0.144958	0.101516	0.0644733	0.217183
NM_001037317	PLPPR5	0.112428	0.288943	0.802229	-0.157298	0.263644	0.701471
NM_001037330	TRIM16L	1.02524	0.0809416	3.43103e-35	0.736125	0.0933902	5.85046e-14
NM_001037335	HELZ2	1.24398	0.133748	2.54144e-19	0.296804	0.172085	0.168211
NM_001037341	PDE4B	0.48171	0.0808942	1.89286e-08	0.885964	0.0853878	1.19782e-23
NM_001037442	RUFY3	-0.0163588	0.116104	0.934749	-0.188313	0.115525	0.198543
NM_001037494	DYNLL1	0.135993	0.0654057	0.0789213	0.155227	0.0729509	0.0777691
NM_001037537	PHYH	-0.00598432	0.0818455	0.966139	0.0789557	0.0908997	0.548707
NM_001037540	SCML1	-0.142476	0.0604991	0.0424593	0.201249	0.0673698	0.00914124
NM_001037582	SCD5	-0.23307	0.252879	0.49819	-0.260729	0.261674	0.478898
NM_001037633	SIL1	0.181898	0.0798828	0.0509562	-0.069057	0.107797	0.677815
NM_001037637	BTF3	-0.0932396	0.0517285	0.135945	-0.0318986	0.0609922	0.741331
NM_001037666	CASTOR1	0.0757368	0.249094	0.848657	-0.560096	0.268747	0.085141
NM_001037675	NBPF9	0.0759833	0.0714381	0.423492	0.0728231	0.0903907	0.585524
NM_001037806	NCKAP5L	0.0458918	0.113528	0.794224	-0.0371412	0.160311	0.894598
NM_001037813	ZNF284	-0.00159908	0.169248	0.995271	-0.0554455	0.179541	0.854514
NM_001037954	DIXDC1	0.0718494	0.0683395	0.430301	0.0579405	0.0786425	0.624377
NM_001037984	SLC38A10	0.430917	0.0908069	1.03271e-05	-0.121409	0.113728	0.442742
NM_001038603	MARVELD2	0.119934	0.192358	0.667447	0.171459	0.196112	0.545573
NM_001038618	NARF	-0.128323	0.0700078	0.128367	-0.192261	0.0795756	0.0411113
NM_001038628	B3GALNT1	0.0934207	0.268658	0.822749	0.114837	0.251205	0.776809
NM_001038707	CDC42SE1	0.0675601	0.057942	0.372443	0.244313	0.0652838	0.000784586
NM_001039	SCNN1G	0.139784	0.265269	0.723539	-0.00113642	0.239455	0.998329
NM_001039083	ARL17B	-0.699277	0.176708	0.000290645	-0.422397	0.182349	0.0516445
NM_001039091	PRPS2	-0.273793	0.0552957	3.92267e-06	-0.201184	0.061141	0.00365595
NM_001039127	ZNF718	-0.323342	0.268072	0.35306	0.0160528	0.264766	0.970911
NM_001039140	C20orf27	0.399581	0.114299	0.00155637	0.313624	0.136213	0.0532445
NM_001039141	TRIOBP	0.243317	0.0755775	0.00388864	-0.182973	0.0925694	0.105745
NM_001039211	ATAD3C	-0.132256	0.230163	0.696019	-0.0475093	0.240118	0.909002
NM_001039348	EFEMP1	-0.192435	0.0475276	0.000203144	0.320785	0.057234	1.77895e-07
NM_001039355	SLC25A29	0.757118	0.106167	1.00337e-11	0.362958	0.121415	0.00908504
NM_001039360	ZBTB7C	-0.147546	0.286185	0.73033	0.0392433	0.276349	0.93602
NM_001039362	ATP6V1C2	0.249419	0.18234	0.280936	-0.0633855	0.201649	0.852007
NM_001039374	CCDC183	0.238686	0.285226	0.546156	0.038586	0.28153	0.937861
NM_001039395	SPATA6L	-0.00994938	0.281606	0.982845	0.101794	0.271767	0.821612
NM_001039465	SRSF5	-0.0759837	0.0510015	0.233355	-0.0323098	0.0600045	0.733134
NM_001039469	MARK2	0.353748	0.0794759	3.8456e-05	0.37559	0.0961747	0.000433084
NM_001039476	NPRL3	0.307585	0.072538	9.34536e-05	0.234174	0.0920273	0.0299764
NM_001039479	AREL1	0.209252	0.0656585	0.00431127	0.215279	0.0740439	0.0115296
NM_001039500	VWA5B1	-0.188915	0.247702	0.589189	0.0797994	0.249009	0.848625
NM_001039503	PRSS53	0.113697	0.247956	0.762924	0.155901	0.261292	0.701471
NM_001039535	SKA1	0.214794	0.0704964	0.00663929	0.338581	0.082972	0.000220011
NM_001039547	GK5	-0.0657001	0.0764547	0.533602	0.164012	0.0838346	0.11004
NM_001039548	KLHL35	0.294523	0.200414	0.240728	0.269877	0.213931	0.346581
NM_001039569	AP1S3	-0.447246	0.063935	2.56842e-11	-0.192318	0.0762374	0.0317052
NM_001039570	KREMEN1	-0.529525	0.11155	1.0265e-05	-0.814215	0.121425	2.49395e-10
NM_001039580	MAP9	0.0519996	0.290047	0.914379	-0.225381	0.273499	0.575058
NM_001039590	USP9X	-0.0102641	0.0676331	0.929079	0.122137	0.075982	0.206062
NM_001039613	IAH1	-0.322201	0.0953107	0.00230614	-0.115759	0.10355	0.416989
NM_001039614	INSYN1	0.0192299	0.286589	0.969213	0.11895	0.281431	0.795427
NM_001039615	ZNF705D	-0.346636	0.267828	0.312525	-0.237881	0.256203	0.515366
NM_001039618	CREBZF	-0.593516	0.0577012	1.87392e-23	-0.447662	0.0728913	8.47699e-09
NM_001039619	PRMT5	0.421482	0.0518705	6.02127e-15	0.426086	0.0616304	6.31313e-11
NM_001039651	SAPCD1	-0.734945	0.213526	0.0018735	-0.731244	0.224978	0.00415282
NM_001039656	TESMIN	-0.510862	0.200703	0.0266456	-0.0205172	0.19983	0.952686
NM_001039661	TIRAP	0.304523	0.116904	0.0228409	-0.0289029	0.135252	0.901934
NM_001039675	UNC45A	0.0209541	0.0735134	0.859585	-0.0548852	0.0903414	0.695421
NM_001039690	CHTF8	-0.115805	0.0565139	0.0839366	-0.155546	0.0616904	0.0318029
NM_001039693	TYW5	0.0305007	0.0929207	0.834129	0.190986	0.0953509	0.100483
NM_001039697	SNAPC3	-0.210619	0.0700199	0.00744643	0.0371187	0.0789751	0.769898
NM_001039703	NBPF10	0.109616	0.125137	0.524074	0.319943	0.131813	0.0400493
NM_001039706	CFAP69	0.0183642	0.274583	0.969315	-0.264197	0.278532	0.504718
NM_001039707	ENTR1	-0.116711	0.0637718	0.129042	-0.00885549	0.0705567	0.943538
NM_001039717	ABHD18	-0.164016	0.11996	0.281224	-0.259183	0.131048	0.105514
NM_001039753	EML6	-0.237889	0.106654	0.0566136	-0.361442	0.118734	0.0077566
NM_001039763	TMEM232	0.0194483	0.268549	0.966553	0.0226919	0.249357	0.957747
NM_001039770	TMPPE	0.310856	0.162155	0.108923	0.17271	0.175415	0.485165
NM_001039771	CBLN3	0.449993	0.210849	0.0700703	0.0800719	0.2307	0.835175
NM_001039775	CRYBG2	0.354435	0.289308	0.344436	0.637037	0.281206	0.057705
NM_001039792	HRCT1	-0.0365261	0.167308	0.893251	-0.420622	0.180726	0.0504516
NM_001039802	CDC42	-0.163452	0.051816	0.00478114	-0.0465951	0.0630413	0.623365
NM_001039803	CDK20	-0.217581	0.203764	0.421316	-0.124181	0.213575	0.709954
NM_001039840	CHIC1	0.106083	0.289659	0.813651	-0.0640842	0.272423	0.893125
NM_001039841	ARHGAP11B	-0.136538	0.208221	0.648623	0.223061	0.206626	0.436348
NM_001039842	OXLD1	0.190566	0.15251	0.333383	-0.317571	0.26726	0.382177
NM_001039844	ACBD7	-0.0090916	0.180625	0.976549	0.362202	0.177166	0.0923395
NM_001039845	MDH1B	-0.291023	0.279238	0.434746	0.18804	0.277409	0.657992
NM_001039846	IZUMO4	0.194261	0.274616	0.620005	0.080493	0.247666	0.846112
NM_001039848	GPX4	-0.47693	0.0666386	8.36571e-12	-0.598452	0.0774411	1.90549e-13
NM_001039877	STRN4	0.217762	0.0884367	0.0327593	-0.0325106	0.122644	0.876057
NM_001039885	FKRP	0.321707	0.116082	0.014657	0.27925	0.129685	0.0736314
NM_001039886	ZNF808	0.0678674	0.245975	0.864558	0.552594	0.239754	0.0529862
NM_001039887	PROSER3	0.381068	0.145788	0.0223212	0.254153	0.16175	0.218335
NM_001039888	ANKRD34A	-0.146108	0.182739	0.568254	0.259857	0.176756	0.257001
NM_001039891	ZNF674	0.00448354	0.133483	0.983758	0.0359933	0.14311	0.884409
NM_001039948	SGSM1	-0.295271	0.223672	0.301111	-0.153698	0.23398	0.668606
NM_001039958	MESP2	-0.195315	0.288539	0.637143	-0.329539	0.280349	0.388297
NM_001039960	SLC4A8	-0.0674727	0.150344	0.768645	0.0889436	0.159726	0.723406
NM_001039966	GPER1	1.14022	0.123579	4.97874e-19	0.448605	0.153036	0.0107468
NM_001039999	FAM83G	0.410133	0.118075	0.00168457	0.285076	0.165104	0.167676
NM_001040	SHBG	0.0960588	0.28887	0.831373	-0.109585	0.270611	0.804759
NM_001040000	AFDN	-1.66649	0.183677	1.97514e-18	-1.48997	0.199443	1.28358e-12
NM_001040011	SWI5	-0.0540824	0.0887119	0.675907	0.119656	0.101114	0.38458
NM_001040025	ARL16	0.359814	0.0988096	0.000937204	0.323943	0.107792	0.00868134
NM_001040033	CD53	0.841107	0.278226	0.00711562	0.249453	0.281759	0.539287
NM_001040056	MAPK3	0.160927	0.0808282	0.0940227	-0.823494	0.0921439	9.77436e-18
NM_001040057	FAM133B	0.0273406	0.0676778	0.79426	0.27724	0.0717392	0.000502799
NM_001040061	FOXL2NB	-0.344466	0.102972	0.00258579	-0.490803	0.115734	0.00011615
NM_001040084	ANXA8	0.776521	0.283876	0.0161435	1.03358	0.276436	0.000794005
NM_001040105	MUC17	0.753043	0.286332	0.0214341	0.337523	0.25774	0.323986
NM_001040108	MLH3	-0.0672352	0.0688406	0.468777	-0.0404015	0.0784661	0.745847
NM_001040113	MYH11	0.110309	0.290056	0.806848	0.485091	0.281595	0.168843
NM_001040118	ARAP1	0.149532	0.0706982	0.0730478	-0.156879	0.0958807	0.196582
NM_001040125	SLC66A1	0.63844	0.134616	1.04567e-05	0.474171	0.148896	0.00508093
NM_001040129	SPINK13	0.296753	0.144054	0.0820678	0.371363	0.155123	0.0433543
NM_001040152	PEG10	-1.28282	0.0710993	8.12836e-71	-1.04874	0.0764815	6.70997e-41
NM_001040157	CEP44	-0.65226	0.0806576	8.18188e-15	-0.493756	0.101476	7.52053e-06
NM_001040167	LFNG	-0.0290424	0.142043	0.900601	-0.178478	0.169817	0.451327
NM_001040179	MCHR2	-0.034022	0.272919	0.942152	-0.149197	0.246242	0.696171
NM_001040185	ZNF765	-0.0110442	0.0960061	0.946382	0.0332676	0.109111	0.856644
NM_001040197	AGTRAP	0.411628	0.114663	0.00112454	-0.0569517	0.145502	0.812587
NM_001040199	CLDND1	-0.228423	0.0676266	0.00232552	-1.03902	0.0839565	2.09679e-33
NM_001040202	PAQR3	0.368896	0.0735583	2.89207e-06	0.404666	0.086074	1.60531e-05
NM_001040261	DCLK2	0.298918	0.118926	0.0289156	0.384439	0.124078	0.00659157
NM_001040272	ADAMTSL1	0.968995	0.173249	1.44862e-07	0.190887	0.206937	0.518481
NM_001040284	TENT4B	0.0531849	0.081579	0.65119	0.347376	0.0835439	0.000161748
NM_001040402	DCUN1D4	-0.14171	0.0628135	0.0534372	-0.081702	0.0738116	0.422272
NM_001040424	PRDM15	-0.029614	0.0712833	0.787279	-0.0699001	0.0847572	0.574661
NM_001040425	U2AF1L4	0.411749	0.179976	0.0496411	0.26846	0.194898	0.295288
NM_001040427	HAGH	-0.298225	0.084445	0.00137937	-0.422967	0.107054	0.000364327
NM_001040429	PCDH17	-0.366422	0.0774114	1.09058e-05	-0.438673	0.0863845	2.70869e-06
NM_001040431	COA3	0.141595	0.0839073	0.167336	0.048428	0.0922309	0.740099
NM_001040432	ZCWPW2	-0.852121	0.28646	0.00822135	-0.371606	0.278064	0.312571
NM_001040436	YARS2	0.00888284	0.0667458	0.938273	0.11505	0.0751946	0.233822
NM_001040441	ZBTB8A	-0.18352	0.0730184	0.0289218	-0.171415	0.0813729	0.0813656
NM_001040443	PHF11	0.317957	0.118818	0.018981	0.269117	0.136445	0.106638
NM_001040445	ASB1	-0.600899	0.0764879	4.94571e-14	-0.468386	0.0862718	4.53974e-07
NM_001040446	MTMR12	-0.155158	0.0567511	0.0162041	-0.214706	0.0650302	0.00353135
NM_001040450	MINDY2	0.358743	0.110436	0.00355144	0.190704	0.117112	0.199059
NM_001040454	SLC26A6	0.276973	0.0759086	0.000913379	-0.0154682	0.087676	0.919288
NM_001040455	SIDT2	-0.778166	0.0833552	1.85853e-19	-0.9219	0.0905305	8.3272e-23
NM_001040457	RHBDD2	-0.341798	0.0799219	8.04629e-05	-0.717097	0.0907664	5.08242e-14
NM_001040613	TMEM70	-0.211089	0.0663354	0.00437175	-0.0805711	0.0792245	0.468705
NM_001040616	LINS1	-0.0609711	0.0962142	0.66165	0.137872	0.102534	0.309274
NM_001040653	ZXDC	0.0700987	0.0838127	0.546347	0.231208	0.0957616	0.0412853
NM_001040661	SLC29A4	-0.679466	0.289373	0.0431409	-0.587514	0.278204	0.0804204
NM_001040667	HSF4	-0.195393	0.208828	0.490131	-0.30141	0.228844	0.320604
NM_001040694	INCENP	0.158328	0.0707418	0.0556827	0.262024	0.0992903	0.023646
NM_001040697	UEVLD	0.215159	0.0812095	0.0203418	0.147642	0.0918367	0.206027
NM_001040708	HEY1	-1.04179	0.0900946	1.8316e-29	-0.890063	0.0968186	1.02156e-18
NM_001040709	SYPL2	-0.215883	0.0894584	0.0369949	-0.159612	0.0992548	0.205927
NM_001040715	KIAA0895L	-0.370861	0.110802	0.00257059	-0.249863	0.120085	0.0856078
NM_001040716	PC	-1.089	0.0756462	2.79465e-45	-1.27753	0.188066	1.41655e-10
NM_001042	SLC2A4	-1.04725	0.233062	3.2028e-05	-1.11057	0.246658	3.85624e-05
NM_001042353	FAM110A	0.00227813	0.247224	0.995273	0.0627398	0.252617	0.886179
NM_001042368	RALGDS	-0.175743	0.0965297	0.131388	-0.309798	0.123265	0.0324756
NM_001042371	PGP	-0.139988	0.0856758	0.183737	-0.250202	0.108448	0.0527265
NM_001042388	PPP4R1	0.572124	0.053246	1.58148e-25	0.493948	0.0663764	1.57957e-12
NM_001042413	GLIS3	-0.0125594	0.213077	0.972875	1.02341	0.193279	9.19482e-07
NM_001042414	PSPC1	-0.640858	0.0778318	2.50292e-15	-0.555008	0.0864658	1.56978e-09
NM_001042416	ZNF596	0.980355	0.263175	0.000693831	1.02048	0.264281	0.000507953
NM_001042432	CLN3	0.208917	0.0895464	0.0446739	-0.101487	0.103419	0.486774
NM_001042440	CAST	0.249988	0.0479961	1.10453e-06	0.113429	0.0573002	0.105164
NM_001042463	TMEM80	-0.486676	0.136948	0.0012768	-0.700206	0.153216	2.87662e-05
NM_001042465	PSAP	-0.0995944	0.0525727	0.113858	-0.363094	0.0625363	5.83966e-08
NM_001042472	ABHD12	-0.218167	0.0719353	0.00692523	-0.297248	0.0822987	0.00124542
NM_001042474	ZNF565	0.0138654	0.14477	0.95539	0.0980048	0.153386	0.678561
NM_001042475	CEP85L	-0.218047	0.161167	0.287364	0.147021	0.167379	0.54358
NM_001042476	CARHSP1	-0.260442	0.0558726	1.51703e-05	-0.53284	0.0673212	4.53857e-14
NM_001042481	FRMD6	0.332695	0.0818945	0.000192225	0.645972	0.0885095	4.46846e-12
NM_001042483	NUPR1	0.418481	0.112347	0.000694075	-0.353676	0.14645	0.0412275
NM_001042490	GTF2H2C_2	0.333741	0.261954	0.321786	0.293756	0.270139	0.432216
NM_001042492	NF1	-0.016819	0.150036	0.947692	0.0213956	0.0991779	0.901218
NM_001042493	SMIM8	-0.416243	0.128583	0.003682	-0.240711	0.138104	0.162948
NM_001042496	SLC12A6	0.562959	0.0665711	4.01998e-16	0.280714	0.0768054	0.00107231
NM_001042498	SLC35A2	0.684183	0.0587223	6.66801e-30	0.595238	0.0718321	2.38139e-15
NM_001042510	ZNF706	0.202902	0.0608477	0.00267611	0.322521	0.0701487	2.55403e-05
NM_001042517	DIAPH3	-0.189958	0.0561869	0.00230415	-0.0119192	0.0622984	0.912081
NM_001042519	C2orf88	-0.420082	0.289882	0.248783	-0.224015	0.280098	0.589249
NM_001042522	SPRED3	-0.250884	0.184088	0.283104	-0.00912244	0.19107	0.978218
NM_001042533	RIOX2	-0.002598	0.0621048	0.980542	-0.737425	0.078878	2.47498e-19
NM_001042537	SLC9A6	-0.000489747	0.0618821	0.995864	0.0149947	0.0705163	0.902349
NM_001042539	MAZ	-0.0720474	0.0572538	0.329477	-0.0209993	0.0649545	0.846866
NM_001042544	LTBP4	0.10359	0.118306	0.524294	-0.288692	0.149969	0.116948
NM_001042548	FEZ2	0.103343	0.0686646	0.227847	0.12717	0.0715234	0.153042
NM_001042549	NSL1	-0.279082	0.0584905	9.18032e-06	-0.400032	0.0698238	8.97006e-08
NM_001042550	SMC2	0.452504	0.0504124	4.66259e-18	0.112841	0.0615131	0.13824
NM_001042573	ENGASE	0.0592425	0.093093	0.660392	-0.127553	0.119609	0.443227
NM_001042576	RRBP1	0.776073	0.0607629	9.08146e-36	0.398162	0.10023	0.000335597
NM_001042590	TMEM8B	-0.176753	0.156189	0.388929	-0.612296	0.184586	0.00336092
NM_001042601	TTC14	-0.125429	0.0658921	0.111769	-0.180564	0.0763076	0.0462023
NM_001042603	KDM5A	0.117019	0.0687334	0.162937	-0.0307007	0.0739367	0.799396
NM_001042610	DBNDD1	-0.150626	0.156332	0.475749	-0.608402	0.176285	0.00216296
NM_001042616	PIGY	-0.232103	0.0726252	0.00419429	0.053515	0.0872901	0.692133
NM_001042631	SDHAF1	-0.274047	0.139779	0.0999361	-0.0564607	0.146658	0.8159
NM_001042633	SNX21	0.284047	0.128829	0.0599921	-0.10061	0.146998	0.654669
NM_001042646	TRAK1	-0.0783459	0.0726738	0.415839	0.0549506	0.0809564	0.657529
NM_001042683	SHPRH	0.10185	0.0976414	0.434323	0.0633385	0.108611	0.709124
NM_001042697	ZSWIM7	0.419056	0.0997872	0.000110475	0.184894	0.114289	0.202586
NM_001042702	PJVK	0.256118	0.21787	0.367871	0.143837	0.235688	0.69379
NM_001042724	NECTIN2	0.769051	0.0952653	9.17163e-15	0.411964	0.123815	0.00325572
NM_001042749	STAG2	-0.320073	0.0602147	6.35547e-07	-0.341092	0.0668351	2.38937e-06
NM_001042762	FIGNL1	-0.00557607	0.059736	0.956689	0.123158	0.0746163	0.191656
NM_001043229	CSKMT	-0.101537	0.201622	0.736983	-1.24592	0.241998	1.90834e-06
NM_001044264	MSMP	0.0434514	0.156885	0.8642	-0.296873	0.177981	0.18608
NM_001044305	SMAP1	0.242005	0.0628361	0.000434641	-0.0228475	0.077551	0.862193
NM_001044385	TMEM237	-0.129624	0.0642301	0.0892161	-0.204691	0.079125	0.0269173
NM_001044723	CSNK1G3	-0.0674139	0.064239	0.431206	-0.0586581	0.0760312	0.605296
NM_001045	SLC6A4	-0.0903272	0.235541	0.805376	-0.158046	0.24822	0.679522
NM_001045477	NUTM2G	-0.109024	0.27133	0.79542	-0.0323925	0.272916	0.945861
NM_001046	SLC12A2	0.501023	0.0713487	2.13319e-11	0.655287	0.0787201	1.75336e-15
NM_001047	SRD5A1	-0.167812	0.0568876	0.00883339	-0.435392	0.0778593	1.90547e-07
NM_001047160	NET1	0.0564617	0.0566926	0.458805	0.198998	0.0651502	0.00751111
NM_001047980	NBPF7	-0.164089	0.197639	0.549979	-0.176739	0.207837	0.559229
NM_001048166	STIL	0.136663	0.0577391	0.0412665	0.220046	0.0659776	0.00317314
NM_001048183	PHACTR4	0.249318	0.065145	0.000475536	0.263305	0.0730671	0.00128206
NM_001048199	RCC1	-0.066491	0.0573385	0.375626	0.117177	0.0644911	0.142787
NM_001048205	REC8	0.00307459	0.280694	0.99463	-0.174525	0.280679	0.68677
NM_001048210	CLCC1	-0.0473783	0.0552343	0.534577	-0.0585865	0.0656678	0.535371
NM_001048212	CEMP1	0.0311141	0.230466	0.937328	-0.261095	0.250147	0.454796
NM_001048226	DBNDD2	0.729667	0.193819	0.000600934	0.362061	0.213081	0.175973
NM_001048249	SMIM15	-0.140068	0.0566893	0.0321138	0.0772136	0.0659806	0.390814
NM_001048265	C9orf116	0.117697	0.168291	0.62482	0.150273	0.170579	0.541908
NM_001049	SSTR1	-0.0915479	0.255387	0.817369	0.170394	0.253547	0.66072
NM_001050	SSTR2	-0.0283365	0.239512	0.945086	-0.274373	0.25378	0.435531
NM_001053	SSTR5	0.180545	0.286902	0.663873	-0.299053	0.280361	0.443149
NM_001057	TACR2	0.183702	0.266903	0.631026	0.105093	0.24091	0.787848
NM_001060	TBXA2R	0.620994	0.106124	3.42689e-08	-0.213417	0.13912	0.232293
NM_001062	TCN1	2.24981	0.256118	2.4775e-17	0.756211	0.281586	0.0209997
NM_001065	TNFRSF1A	0.696103	0.0576083	4.15467e-32	0.49405	0.0656423	8.53783e-13
NM_001066	TNFRSF1B	0.251427	0.279564	0.510638	-0.026347	0.280527	0.956635
NM_001067	TOP2A	-0.466219	0.050419	4.12911e-19	-0.153069	0.058997	0.0263986
NM_001068	TOP2B	-0.236096	0.0540857	5.56059e-05	-0.172543	0.0613295	0.014952
NM_001069	TUBB2A	0.784802	0.187469	0.000116649	0.909237	0.193579	1.6373e-05
NM_001070	TUBG1	0.356637	0.0607492	3.07828e-08	0.246252	0.0707627	0.00196631
NM_001071	TYMS	-0.12345	0.0575115	0.0682011	-0.0598837	0.0646525	0.516525
NM_001071775	MZT1	-0.495578	0.0568197	4.23464e-17	-0.0980297	0.0638453	0.231789
NM_001076552	ACSS2	0.0510534	0.0687123	0.600579	-0.30536	0.0910721	0.00299862
NM_001076675	ZNF626	0.0116461	0.257308	0.978829	0.0925376	0.260699	0.830842
NM_001076678	ZNF493	-0.00415317	0.124464	0.983796	0.137195	0.124172	0.423344
NM_001076680	LYRM9	-0.627484	0.158467	0.000287998	-0.342394	0.167923	0.0933741
NM_001076683	UBTF	0.118546	0.0545601	0.0644298	0.097114	0.0677191	0.271517
NM_001076781	ZNF391	-0.267922	0.281454	0.481583	-0.301231	0.263668	0.404266
NM_001076785	SLC7A6	-0.061873	0.0503867	0.343217	0.109931	0.0592377	0.133252
NM_001076786	QSER1	-0.429003	0.0873391	4.73276e-06	-0.00451447	0.0930946	0.977823
NM_001077	UGT2B17	-0.533096	0.267896	0.0941997	-0.266256	0.253667	0.45215
NM_001077182	FSCN2	-0.0730216	0.289861	0.876998	-0.328077	0.275706	0.381354
NM_001077188	HS6ST2	-0.190382	0.282913	0.639276	-0.180699	0.278439	0.672641
NM_001077195	ZNF436	0.148025	0.076668	0.105949	0.181025	0.0863268	0.0829872
NM_001077198	ATG9A	-0.206308	0.0694438	0.00831418	-0.302127	0.0807989	0.000793277
NM_001077238	SPPL2B	0.132311	0.135768	0.469678	-0.186637	0.170605	0.428812
NM_001077239	RNF214	-0.0366295	0.0853074	0.779617	-0.0113775	0.09438	0.945438
NM_001077243	GRIA4	0.557855	0.286212	0.1022	0.37514	0.266477	0.282224
NM_001077268	ZFYVE19	-0.184199	0.0824455	0.0561873	-0.422509	0.0949888	4.8674e-05
NM_001077269	WIPF1	-0.876469	0.109828	1.88242e-14	-0.720893	0.116744	6.93357e-09
NM_001077351	RBM23	0.103189	0.0584772	0.145785	-0.000752835	0.0693548	0.996298
NM_001077394	DPH5	-0.0621856	0.0557366	0.397243	0.00114695	0.0707025	0.994083
NM_001077482	NR1I3	-0.0213512	0.282868	0.964962	-0.072167	0.264914	0.872942
NM_001077490	GNAS	-0.468686	0.0441092	5.59826e-25	-0.56544	0.0560674	2.2088e-22
NM_001077494	NFKB2	1.7598	0.0570136	1.33618e-206	1.45205	0.0836735	2.88074e-65
NM_001077525	MTMR14	0.466604	0.0767257	8.95434e-09	0.231817	0.0873423	0.0227481
NM_001077594	EXOC3L4	-1.11805	0.286965	0.000366892	-1.0688	0.281567	0.000646925
NM_001077619	UBXN2B	-0.251714	0.0659882	0.000498145	-0.230376	0.0758465	0.00790601
NM_001077624	ZNF846	0.345863	0.199594	0.154671	0.18908	0.213581	0.539287
NM_001077653	TBX20	0.773564	0.22044	0.00148663	0.536924	0.241461	0.0632958
NM_001077657	SMCO1	-0.40309	0.264366	0.220954	0.134631	0.26737	0.751652
NM_001077664	URGCP	0.508506	0.0657722	1.28027e-13	0.389383	0.081498	1.13483e-05
NM_001077665	AGAP6	-0.182939	0.116676	0.205824	0.0644704	0.128819	0.753073
NM_001077691	ALG9	-1.01376	0.0563374	1.89568e-70	-1.68145	0.076975	3.22429e-103
NM_001077706	ECT2L	0.119199	0.284981	0.785584	0.214939	0.280055	0.607332
NM_001077710	FAM110C	-0.0856171	0.146328	0.690267	-0.077791	0.157026	0.75607
NM_001078	VCAM1	-0.292015	0.249101	0.369531	-0.122418	0.239186	0.746906
NM_001078166	SRSF1	-0.117058	0.0452186	0.0237941	0.134015	0.0568828	0.0472828
NM_001078171	RTL8C	-0.219212	0.0808796	0.0172867	-0.23615	0.0871576	0.0197163
NM_001078172	RTL8A	-0.212156	0.0737518	0.0109127	-0.245894	0.0840386	0.0109149
NM_001078173	RTL8B	-0.291083	0.113347	0.0251299	0.0740144	0.118306	0.684899
NM_001078177	SLC29A1	0.19762	0.0610861	0.00370373	0.301903	0.0693071	7.1947e-05
NM_001078645	CDC16	-0.093582	0.0549626	0.162907	-0.197599	0.0653589	0.00822802
NM_001079512	TVP23A	-0.223106	0.232903	0.478619	0.202836	0.230951	0.543606
NM_001079515	TBCE	0.0299298	0.0686327	0.776039	0.0646336	0.0786223	0.576061
NM_001079516	ASAH2B	0.272798	0.290021	0.487696	0.165824	0.279543	0.70349
NM_001079519	FAM177A1	-0.0253276	0.0674438	0.808959	0.0534311	0.0775812	0.652274
NM_001079525	PAICS	-0.253363	0.0480771	8.05052e-07	-0.197851	0.0573366	0.00216562
NM_001079526	IKZF2	-0.176495	0.273925	0.655818	-0.230883	0.249996	0.517803
NM_001079537	TRAPPC6B	-0.0445146	0.0743873	0.682688	0.11991	0.0846507	0.278582
NM_001079559	HNRNPUL2	-0.131131	0.053211	0.0326005	-0.50331	0.0621394	1.06095e-14
NM_001079673	FNDC3A	1.03709	0.0604357	4.12894e-64	0.685673	0.0664716	2.21073e-23
NM_001079675	ETV4	0.56496	0.0733864	1.63139e-13	0.455845	0.0826479	2.8685e-07
NM_001079802	FKTN	-0.152404	0.075274	0.088142	0.126218	0.0797318	0.214347
NM_001079839	OCIAD1	-0.049631	0.0544926	0.504417	0.0388856	0.0684619	0.717534
NM_001079843	CASZ1	0.422231	0.172799	0.0343348	0.0993491	0.191735	0.743768
NM_001079858	ADGRG2	-0.528069	0.0717259	1.95335e-12	-0.177325	0.0791705	0.0610773
NM_001079910	LRRIQ1	-0.313904	0.266096	0.365875	-0.102513	0.256429	0.807766
NM_001079935	OR7E24	-0.070399	0.16458	0.78052	-0.231508	0.180746	0.337767
NM_001080125	CASP8	0.113282	0.0646799	0.149501	0.105996	0.0748569	0.278796
NM_001080391	SP100	0.485623	0.0724186	1.79653e-10	0.29515	0.0843278	0.00183447
NM_001080392	DENND11	-0.265279	0.0647337	0.000166988	-0.35	0.0729426	1.03246e-05
NM_001080393	GXYLT2	-1.40412	0.168696	1.21338e-15	-1.03127	0.172882	2.38583e-08
NM_001080394	SPIDR	0.02497	0.064249	0.802293	-0.178626	0.0772573	0.0521107
NM_001080395	AATK	0.648934	0.196993	0.0030596	-1.59653	0.251791	2.52929e-09
NM_001080401	PPM1N	-0.460877	0.241865	0.111375	-0.189703	0.241612	0.597798
NM_001080407	GLB1L3	-0.159313	0.289963	0.710479	-0.0531896	0.281312	0.912983
NM_001080408	PROX2	-0.0303321	0.253591	0.944313	0.0691246	0.239339	0.865191
NM_001080409	ZNF99	-0.024466	0.235025	0.951613	0.0923138	0.238901	0.815127
NM_001080410	FBXO41	0.351038	0.0710778	4.16856e-06	0.298174	0.0828402	0.00130113
NM_001080412	ZBTB38	-0.27954	0.0639114	5.35766e-05	-0.0294838	0.0714006	0.800626
NM_001080414	CCDC88C	0.366853	0.116725	0.00494953	0.262976	0.132686	0.104686
NM_001080415	U2SURP	0.115247	0.0477617	0.0370159	0.2559	0.0581022	5.87617e-05
NM_001080416	MYBL1	0.332394	0.0699363	1.00014e-05	0.765878	0.0790605	1.05735e-20
NM_001080417	ZNF629	0.820777	0.0742646	5.65219e-27	0.781551	0.0858392	2.24344e-18
NM_001080419	UNK	0.326131	0.0934012	0.00157917	-0.104135	0.11938	0.546733
NM_001080421	UNC13A	-0.547757	0.101345	3.98528e-07	-0.663305	0.113263	4.42358e-08
NM_001080423	GRIP2	2.07735	0.163638	2.41478e-35	1.11432	0.201313	2.58667e-07
NM_001080424	KDM6B	0.201408	0.13406	0.228732	0.208108	0.155362	0.311497
NM_001080429	CAMSAP3	-0.693268	0.215374	0.00389423	-0.596312	0.227171	0.024542
NM_001080431	SLC45A4	-0.763404	0.107012	9.8661e-12	-0.799566	0.120171	3.48233e-10
NM_001080432	FTO	-0.0434597	0.0556674	0.578486	-0.112297	0.0644616	0.163144
NM_001080433	CCDC85A	0.039372	0.255902	0.927886	0.106617	0.239409	0.782993
NM_001080434	LMTK3	0.251246	0.255832	0.465959	-0.12265	0.270894	0.779259
NM_001080435	WHAMM	0.320448	0.0851912	0.000607913	0.326273	0.0961186	0.0026176
NM_001080436	WTIP	0.408507	0.287034	0.258508	0.0513627	0.280439	0.915988
NM_001080437	SNED1	-0.791149	0.167168	1.09407e-05	-0.975548	0.182931	7.54297e-07
NM_001080444	IGSF5	-0.258078	0.284318	0.506154	-0.11355	0.272092	0.798136
NM_001080449	DNA2	0.126129	0.0668864	0.115765	0.0606273	0.0809467	0.617618
NM_001080450	BEND3	-0.0503346	0.0854762	0.688266	0.0365194	0.0921576	0.809633
NM_001080452	GPR108	-0.106947	0.0640654	0.172925	-0.509819	0.0737538	6.35696e-11
NM_001080453	INTS1	0.068166	0.101194	0.639008	-0.203029	0.237606	0.556698
NM_001080463	DYNC2H1	-0.281082	0.112496	0.0300051	0.020461	0.117469	0.920406
NM_001080467	MYO5B	0.0224399	0.0632108	0.819199	-0.399213	0.0758699	1.08904e-06
NM_001080469	FBXO46	0.0304207	0.0935285	0.835483	-0.0935729	0.10939	0.556308
NM_001080470	ZNF697	-0.0221448	0.113724	0.905627	0.157528	0.119709	0.321
NM_001080471	PEAR1	0.854677	0.216785	0.000306883	1.475	0.207765	1.80449e-11
NM_001080472	FITM2	-0.394684	0.204167	0.105432	-0.368495	0.211279	0.162641
NM_001080474	C2orf78	-0.530867	0.249646	0.0712575	0.128878	0.260276	0.756181
NM_001080475	PLEKHM3	-0.836482	0.140237	1.78826e-08	-0.611888	0.142939	9.86401e-05
NM_001080477	TENM3	-1.19154	0.073069	5.87973e-58	-0.66569	0.0850964	9.23163e-14
NM_001080479	ARHGEF28	0.537142	0.0807598	2.56005e-10	1.1531	0.0844315	1.39355e-40
NM_001080480	MBOAT1	1.00651	0.0891232	3.90645e-28	0.740157	0.102168	6.50589e-12
NM_001080481	USP45	-0.0964822	0.111056	0.528142	0.157296	0.110243	0.274327
NM_001080482	AJM1	0.462984	0.289584	0.195493	-0.0625592	0.259217	0.890189
NM_001080485	ZNF275	0.190354	0.0990881	0.108023	0.413359	0.109903	0.000733625
NM_001080493	ZNF823	0.463876	0.122389	0.000545928	0.23401	0.141104	0.18921
NM_001080494	TTC39A	-0.476251	0.281045	0.165278	-0.0639018	0.274442	0.894157
NM_001080495	TNRC18	0.303759	0.0821444	0.000765553	0.0902004	0.115463	0.599927
NM_001080496	RGP1	0.206172	0.0964181	0.0694489	-0.0669165	0.109731	0.694054
NM_001080497	MEGF9	-1.06638	0.0954734	1.54527e-27	-0.659872	0.102285	1.27603e-09
NM_001080501	TMEM223	-0.238594	0.115343	0.0807604	-0.3673	0.130964	0.0152921
NM_001080503	CCDC159	-0.0496003	0.275932	0.914149	0.0928172	0.273716	0.838714
NM_001080504	RBM44	-0.751293	0.279076	0.0181775	-0.73423	0.276061	0.0224439
NM_001080509	TSPAN11	0.331901	0.272952	0.34873	0.198283	0.24637	0.586015
NM_001080512	BICC1	-0.372385	0.081177	2.12116e-05	-0.0108378	0.0847108	0.942519
NM_001080513	CPN2	0.351832	0.234136	0.228618	-0.123111	0.255234	0.763279
NM_001080517	SETD5	-0.0368995	0.0831289	0.771083	0.00270523	0.0901695	0.987317
NM_001080521	RASSF10	-0.0678307	0.275381	0.879619	-0.102813	0.248835	0.80057
NM_001080522	CC2D2A	-0.0151701	0.0912666	0.921373	0.285272	0.0979484	0.0113589
NM_001080527	MYO7B	0.443663	0.286671	0.213085	0.898441	0.281469	0.00497263
NM_001080529	WIPF3	-0.026119	0.27679	0.956131	0.310248	0.273185	0.407196
NM_001080533	UNC119B	-0.337642	0.0562797	1.46428e-08	-0.307775	0.0647015	1.24778e-05
NM_001080537	SNTN	0.102751	0.287411	0.817991	0.0314398	0.281797	0.94894
NM_001080538	AKR1B15	0.0538988	0.287404	0.909663	0.69359	0.281848	0.0369449
NM_001080539	CCDC150	-0.118462	0.119597	0.461813	0.0296903	0.128336	0.894741
NM_001080543	CACTIN	0.808794	0.121257	2.26909e-10	0.165273	0.166828	0.481946
NM_001080546	TMEM218	0.0397438	0.107778	0.812391	-0.0207351	0.122831	0.922217
NM_001080554	GSG1	0.0979017	0.212995	0.762201	0.366297	0.214083	0.172234
NM_001080779	MYO1C	-0.121215	0.056293	0.0672782	-0.350338	0.0839093	0.00015071
NM_001080791	CCDC32	-0.0568337	0.0952814	0.68374	-0.0784053	0.114922	0.655868
NM_001080821	ZNF799	0.192386	0.148531	0.312073	-0.0952457	0.172547	0.726029
NM_001080824	TRABD2A	-0.0901449	0.060971	0.237498	-0.588821	0.0701067	9.49475e-16
NM_001080825	TMEM120B	-0.217417	0.0823759	0.0208878	-0.0501803	0.0876665	0.715198
NM_001080826	PRAG1	0.0114734	0.133235	0.960106	-0.125391	0.151347	0.572238
NM_001080836	MEIG1	-0.371547	0.279102	0.29642	-0.222231	0.265835	0.567854
NM_001080849	DNLZ	0.692309	0.2402	0.0107431	0.472418	0.248919	0.123276
NM_001080850	CCDC30	0.129653	0.271365	0.751071	0.0728335	0.27336	0.875694
NM_001080952	PLAGL1	0.287818	0.0676292	8.76448e-05	0.569978	0.0766643	1.65851e-12
NM_001081	CUBN	-0.404769	0.269315	0.22858	-0.267011	0.271417	0.485452
NM_001081450	LILRB3	0.202714	0.259772	0.578649	0.233597	0.265358	0.54235
NM_001081461	JMJD6	-0.00714977	0.0693948	0.952213	0.116415	0.0761639	0.234385
NM_001081491	NXF1	0.198624	0.0699162	0.012068	0.277939	0.0796677	0.00190673
NM_001081492	KRT80	0.440528	0.0547175	1.08576e-14	0.440294	0.0652163	1.8521e-10
NM_001081550	THOC2	-0.192084	0.0553713	0.00170894	-0.122175	0.0646624	0.125344
NM_001081563	DMPK	-0.233086	0.0998716	0.0445979	-0.303493	0.134727	0.0593684
NM_001081675	KLHL38	-0.122001	0.267007	0.763695	0.0736357	0.258894	0.867077
NM_001082480	ZNF623	0.207269	0.0786365	0.0210918	0.0839392	0.0895975	0.51073
NM_001082486	ACD	0.376424	0.105946	0.00128013	0.139355	0.12276	0.40747
NM_001082538	TCTN1	-0.0233619	0.0847854	0.864674	-0.133895	0.0936343	0.273083
NM_001082575	RBFOX3	-0.465066	0.270233	0.15776	-0.162965	0.264409	0.690197
NM_001082619	PIH1D2	0.36895	0.208461	0.144336	0.230824	0.225287	0.464749
NM_001082968	TOM1L2	-0.227499	0.104266	0.0631471	-0.0838773	0.135262	0.68776
NM_001082971	DDC	0.150242	0.285099	0.723539	-0.323638	0.24483	0.318812
NM_001082972	CASC1	0.439946	0.263376	0.172588	-0.0563046	0.275215	0.905628
NM_001083	PDE5A	-0.115353	0.250407	0.761697	0.0865994	0.252322	0.83682
NM_001083112	GPD2	0.101911	0.0561211	0.132544	-0.123993	0.064959	0.120737
NM_001083335	ZNF112	-0.211827	0.104565	0.0879512	-0.338052	0.117335	0.012404
NM_001083535	CEP57L1	-0.113433	0.0778499	0.245623	-0.0260808	0.0886284	0.862411
NM_001083536	FGD3	-0.185195	0.289931	0.659092	-0.582946	0.271639	0.0748184
NM_001083537	FAM86B1	0.163992	0.127616	0.316863	0.0961565	0.144713	0.664819
NM_001083538	POTEE	0.0654747	0.27691	0.88477	-0.0714754	0.24798	0.865424
NM_001083601	NAA60	0.523473	0.0771308	1.04918e-10	0.203813	0.103058	0.105514
NM_001083602	PTCH1	0.168351	0.088462	0.111857	0.0094604	0.102311	0.957186
NM_001083613	TMEM219	1.03911	0.0748272	3.61176e-42	0.10775	0.0964025	0.41704
NM_001083614	EARS2	-0.366729	0.0604157	9.5885e-09	-0.229551	0.0681219	0.00284122
NM_001083621	ZBTB40	0.290977	0.0650189	3.46463e-05	0.278405	0.0778339	0.0014058
NM_001083893	STRN3	-0.171368	0.0766156	0.0558549	0.0342156	0.0886077	0.815286
NM_001083899	GP6	-0.533024	0.23715	0.0544453	-0.389232	0.250274	0.224212
NM_001083926	ASRGL1	-0.481501	0.148006	0.00349464	-0.223754	0.154502	0.265833
NM_001083953	THADA	0.29009	0.0601899	7.30868e-06	0.387962	0.0700117	2.50654e-07
NM_001083956	ZNF655	0.0583041	0.0731102	0.569454	0.199443	0.0806334	0.0358602
NM_001083961	WDR62	0.0273455	0.0770595	0.819252	0.256517	0.0902931	0.0138766
NM_001083962	TCF4	-0.0133929	0.28999	0.978337	0.0577675	0.280278	0.90491
NM_001083965	TDRKH	-1.40981	0.289483	5.75558e-06	-0.482073	0.281387	0.17163
NM_001084	PLOD3	-0.02372	0.0708963	0.8303	-0.0815796	0.0871632	0.511145
NM_001084393	DDTL	-0.531444	0.137803	0.000426308	-0.237698	0.144013	0.191656
NM_001085365	MZT2A	0.262865	0.220803	0.360744	-0.116709	0.246112	0.767893
NM_001085372	UQCC3	0.639576	0.153641	0.000128297	-0.0890564	0.187051	0.766848
NM_001085375	C1orf226	0.333877	0.0859344	0.000383173	0.319268	0.0954248	0.00306841
NM_001085377	MCC	-0.955442	0.0983975	5.53152e-21	-0.967379	0.109827	2.97396e-17
NM_001085382	PSAPL1	-0.0951337	0.257699	0.812204	-0.00242797	0.243155	0.996425
NM_001085384	ZNF154	-0.103756	0.209888	0.741979	-0.153378	0.217998	0.64361
NM_001085400	RELL1	0.114976	0.156483	0.604746	-0.211622	0.166745	0.34292
NM_001085411	NADK2	-0.103452	0.0517428	0.0924996	-0.364401	0.0640908	1.1403e-07
NM_001085423	MILR1	-0.658056	0.253818	0.0235621	-0.667704	0.26636	0.0330005
NM_001085429	TMEM213	-0.0756916	0.234099	0.836341	-0.183778	0.247079	0.620595
NM_001085430	C17orf67	0.116861	0.220603	0.721884	-0.218922	0.235725	0.515246
NM_001085437	MAB21L4	0.254729	0.289688	0.522185	0.41053	0.28177	0.262307
NM_001085447	CCDC173	0.0356616	0.262604	0.937084	0.353642	0.258587	0.299597
NM_001085451	LNP1	-0.214274	0.17171	0.334024	-1.58061	0.232862	1.46234e-10
NM_001085454	GIT1	0.234449	0.0748094	0.00509099	0.160885	0.092445	0.163589
NM_001085457	CBWD6	0.0823623	0.21968	0.809402	0.136941	0.230626	0.703127
NM_001085458	CTNND1	0.00307123	0.0491578	0.971416	-0.0637865	0.0600273	0.445133
NM_001085479	IQCF3	-0.18742	0.244036	0.585997	0.00102469	0.239889	0.998329
NM_001085481	MAP1LC3B2	-0.653734	0.260614	0.0292608	-0.37067	0.260588	0.27598
NM_001085487	MYSM1	0.201962	0.0782577	0.0242943	0.353115	0.0862826	0.000209933
NM_001086521	NDUFAF8	-0.192864	0.0776554	0.031162	-0.0420784	0.0861191	0.759746
NM_001087	AAMP	0.555647	0.0600991	4.17738e-19	0.485567	0.0710723	1.08903e-10
NM_001089	ABCA3	-0.431828	0.273838	0.202654	-0.675041	0.277262	0.0393421
NM_001089591	UQCRHL	-0.410385	0.233507	0.14787	-0.541574	0.241707	0.0609779
NM_001093	ACACB	0.00754804	0.0985471	0.964333	-0.0573416	0.111711	0.746401
NM_001093725	MEX3A	-0.687471	0.122742	1.38743e-07	-0.588903	0.136282	8.31664e-05
NM_001093729	CCDC102B	-0.254209	0.288933	0.522013	-0.309859	0.281015	0.424246
NM_001093755	TRAPPC13	0.0128466	0.0640541	0.902587	0.0386139	0.0829898	0.772827
NM_001096	ACLY	-0.145012	0.0488319	0.00834117	-0.140506	0.0564359	0.0344313
NM_001097613	GPR89A	0.151169	0.163726	0.497386	0.129645	0.178626	0.631224
NM_001097615	POLR2J3	-0.167883	0.202926	0.551751	-0.205265	0.217044	0.505885
NM_001097620	TMEM184A	0.11403	0.093842	0.349079	-0.0897675	0.133816	0.661401
NM_001097634	GCNT1	-0.039922	0.28952	0.935999	-0.118646	0.281116	0.795816
NM_001098	ACO2	-0.259735	0.0597056	5.91159e-05	-0.46536	0.0754437	7.2228e-09
NM_001098173	PRDM7	-0.205555	0.264237	0.579795	-0.0580812	0.263037	0.899172
NM_001098208	HNRNPF	0.178378	0.0466532	0.000482	0.162938	0.0558941	0.0112731
NM_001098213	HRH1	1.52068	0.0843181	9.20763e-71	1.45079	0.0955598	4.84711e-50
NM_001098272	HMGCS1	0.520628	0.0524089	6.28364e-22	0.1931	0.0597649	0.0044072
NM_001098398	COPA	-0.0390891	0.0468464	0.547426	-0.222928	0.0560462	0.000329009
NM_001098402	ZBTB21	0.550011	0.078235	2.01472e-11	0.463616	0.0862873	6.10932e-07
NM_001098406	GAGE12J	0.119663	0.10743	0.397974	0.0487045	0.113239	0.791108
NM_001098426	SMARCD2	0.201221	0.0571134	0.0014199	0.0653686	0.0666476	0.487097
NM_001098479	HLA-F	-0.0185993	0.183691	0.953048	-0.105867	0.198213	0.735551
NM_001098482	CRTC1	0.026598	0.175652	0.929108	0.130713	0.192308	0.657288
NM_001098484	SLC4A4	-0.251032	0.267728	0.48919	-0.0541541	0.259844	0.903985
NM_001098491	ZNF419	-0.038081	0.132402	0.858284	-0.194289	0.13439	0.266827
NM_001098504	DDX17	-0.280348	0.0522812	4.98301e-07	-0.227643	0.0608177	0.000782853
NM_001098507	ZNF207	-0.0538227	0.0481069	0.395835	0.0782013	0.0583175	0.31091
NM_001098511	KIF2A	0.0576975	0.0606231	0.481656	0.164589	0.069558	0.0462023
NM_001098512	PRKG1	0.415401	0.280917	0.237421	0.359081	0.279188	0.33536
NM_001098518	ADGRF5	0.13003	0.27226	0.751087	0.574857	0.264581	0.0707193
NM_001098522	HTATIP2	0.0962393	0.0579222	0.175424	-0.144976	0.0750542	0.115502
NM_001098525	CKAP2	-0.327537	0.054646	1.51212e-08	-0.0322528	0.0595669	0.732074
NM_001098531	RAPGEF3	0.440302	0.237473	0.123401	0.619513	0.234991	0.0238168
NM_001098536	USP5	0.0925102	0.0562614	0.180568	0.0789015	0.0683135	0.398266
NM_001098537	PNPLA7	0.196159	0.287195	0.633956	0.347998	0.280159	0.355732
NM_001098576	TMBIM6	-0.0127469	0.0523222	0.881001	-0.0745116	0.0662812	0.413571
NM_001098577	RPL31	-0.272123	0.05015	3.56041e-07	-0.269287	0.0568925	1.39113e-05
NM_001098612	SIGLEC14	-0.0347037	0.276472	0.941924	-0.214671	0.246715	0.547978
NM_001098615	PUS7L	0.41631	0.0823466	2.36737e-06	0.355051	0.0864003	0.000196387
NM_001098616	C1orf43	-0.17992	0.0561309	0.00407256	-0.174744	0.0707572	0.0362029
NM_001098621	TMEM251	0.032179	0.114489	0.861619	0.226224	0.122065	0.133823
NM_001098623	OBSCN	0.221728	0.0905524	0.0339048	-0.0180633	0.206768	0.959378
NM_001098634	RBM47	-0.200699	0.0617564	0.00353425	-0.163529	0.0704577	0.0511566
NM_001098638	RNF169	0.255204	0.0727128	0.0014845	0.0263518	0.0816323	0.847166
NM_001098672	HEPHL1	0.325915	0.279162	0.37193	0.370341	0.26453	0.285564
NM_001098722	GNG4	-0.177358	0.255103	0.62695	0.0661177	0.254127	0.878981
NM_001098728	GTF2H2C	-0.0441448	0.21676	0.901071	0.334113	0.217183	0.230654
NM_001098783	RPP14	0.404762	0.0679402	1.86439e-08	0.454563	0.0755146	1.73603e-08
NM_001098784	FAM89B	0.148018	0.117205	0.327407	-0.106263	0.1474	0.633904
NM_001098801	FAM210A	-0.00900901	0.0696061	0.940291	0.10877	0.0764663	0.27598
NM_001098802	CEP78	0.0636763	0.072114	0.520103	0.0968371	0.0799623	0.371073
NM_001098805	ANKRD20A4	-0.423748	0.281001	0.226822	-0.307573	0.277361	0.421451
NM_001098808	C9orf129	-0.273787	0.288861	0.483941	-0.0391653	0.279937	0.936548
NM_001098814	SRL	0.292921	0.289998	0.451607	0.52299	0.281247	0.132344
NM_001098816	TENM4	-0.560679	0.289872	0.105213	-0.584472	0.278766	0.083026
NM_001098817	INO80C	0.593021	0.0981113	1.12098e-08	0.386832	0.112556	0.00226779
NM_001098821	TMEM91	-0.123614	0.279863	0.772605	0.0606581	0.268339	0.896982
NM_001098832	FAM104A	0.0623992	0.0675661	0.497323	0.0680575	0.0743338	0.522529
NM_001098844	TMEM236	-0.355355	0.183973	0.105789	-0.0350438	0.186216	0.913307
NM_001098845	ANXA8L1	0.159668	0.142042	0.393086	0.378321	0.152203	0.0347683
NM_001099	ACPP	-0.14086	0.289125	0.745577	-0.0764893	0.277194	0.871329
NM_001099218	RAD51AP2	-0.273338	0.239826	0.385225	-0.0308432	0.246634	0.943699
NM_001099220	ZNF862	-0.0296839	0.135575	0.892788	-0.500163	0.160096	0.00610312
NM_001099222	IFT74	-0.0295661	0.090698	0.835105	0.0584709	0.0956147	0.69306
NM_001099269	ZNF506	-0.357548	0.235653	0.223548	-0.0292015	0.232857	0.943552
NM_001099270	ZBTB34	-0.0300142	0.0786275	0.806419	-0.40521	0.0920959	5.99289e-05
NM_001099271	POC5	0.0920996	0.0943155	0.468803	0.317429	0.101259	0.00590854
NM_001099285	PTMA	0.00266672	0.0462019	0.973625	0.137064	0.0540635	0.0307423
NM_001099286	MTFR2	0.0471511	0.0842236	0.704517	0.0905641	0.0961571	0.507788
NM_001099289	SH3RF3	0.189285	0.0887726	0.0703474	0.0577467	0.107017	0.732811
NM_001099294	SHISAL1	0.245608	0.0707798	0.00170448	0.0292454	0.0855593	0.837538
NM_001099335	PHYHIP	-0.903498	0.139467	7.84256e-10	-1.37303	0.156433	3.85507e-17
NM_001099336	C12orf42	-0.372735	0.251335	0.235784	0.0674166	0.268291	0.884523
NM_001099338	NUTM2A	0.963355	0.159801	1.23254e-08	0.748497	0.184451	0.000240994
NM_001099401	SGCE	-0.104571	0.0742824	0.264827	-0.424938	0.0816875	1.46401e-06
NM_001099402	CCNK	0.30737	0.073629	0.000122221	0.397735	0.0837412	1.28879e-05
NM_001099407	DZANK1	0.0908496	0.203112	0.76943	0.225977	0.214885	0.450943
NM_001099408	EIF4E1B	-0.278828	0.286743	0.470902	-0.257472	0.281685	0.523231
NM_001099409	EHBP1L1	0.190492	0.0660026	0.0106212	-0.115566	0.0788216	0.258388
NM_001099415	POM121C	0.165727	0.0971815	0.162131	0.250131	0.10809	0.0519006
NM_001099432	BCAS3	0.0279856	0.10483	0.86926	-0.25822	0.126781	0.0938202
NM_001099434	DCDC2B	0.227883	0.28935	0.574856	0.000144195	0.270549	0.999749
NM_001099436	AC091230.1	-0.195319	0.0822788	0.0406011	-0.30983	0.0934436	0.0033746
NM_001099438	ZNF30	0.178739	0.135112	0.29999	0.337229	0.147218	0.0546894
NM_001099645	RPL22L1	-0.0680604	0.06217	0.407251	-0.184985	0.0734187	0.0319416
NM_001099652	GPR137C	-0.335085	0.210265	0.196929	-0.445977	0.226078	0.106575
NM_001099660	LRRN3	0.174603	0.249576	0.62482	0.341172	0.246113	0.291615
NM_001099661	EIF3CL	0.0317471	0.131526	0.882104	0.306803	0.140483	0.0690461
NM_001099666	PTAR1	-0.362823	0.0829293	5.33457e-05	-0.160692	0.0887533	0.144475
NM_001099668	HIGD1A	-0.185228	0.0571145	0.00361294	0.075841	0.063856	0.382446
NM_001099670	RBIS	0.0823293	0.0704355	0.371275	0.194104	0.0786128	0.0362406
NM_001099678	LRRC58	-0.0652404	0.06959	0.489245	0.261706	0.0752212	0.00197066
NM_001099692	EIF5AL1	-0.114755	0.173122	0.64498	-0.124634	0.18615	0.662195
NM_001099694	ZNF578	0.23485	0.18921	0.337062	0.283802	0.205515	0.293811
NM_001099733	ADCYAP1	-0.326258	0.246993	0.30081	-0.108376	0.241038	0.780802
NM_001099737	WDR83	0.398312	0.169393	0.0428108	0.284378	0.194657	0.260582
NM_001099744	SYBU	-0.136916	0.113504	0.353047	0.56183	0.108806	1.77029e-06
NM_001099771	POTEF	-0.0505713	0.288228	0.916546	-0.0660813	0.274107	0.890199
NM_001099773	CYP11A1	0.505808	0.100832	2.87333e-06	0.147399	0.114937	0.337141
NM_001099781	GGT5	0.635663	0.288961	0.0607265	0.184195	0.277442	0.665065
NM_001099784	FBXL19	0.406583	0.0989969	0.000161192	0.15234	0.130689	0.392662
NM_001099791	SYS1	0.444584	0.147114	0.00713814	0.309191	0.170813	0.144493
NM_001099858	C7orf25	-0.393685	0.0933811	0.000103315	-0.345447	0.104325	0.00342042
NM_001099922	ALG13	-0.100124	0.0741171	0.28826	0.0358264	0.083677	0.79225
NM_001099951	FAM166B	0.298545	0.269596	0.400593	0.377278	0.257936	0.259876
NM_001100119	XRCC3	0.146121	0.107012	0.282054	0.127135	0.121142	0.452212
NM_001100164	PHACTR2	0.044283	0.0911129	0.74605	0.240251	0.0979716	0.0376644
NM_001100389	TMEM192	0.134548	0.0757363	0.1427	0.21405	0.0798422	0.0212629
NM_001100399	PDS5A	-0.0792491	0.0578513	0.280072	0.0174112	0.0643855	0.873597
NM_001100418	REX1BD	0.129439	0.206106	0.664565	-0.155491	0.223272	0.648206
NM_001100420	C21orf91	0.820669	0.0940384	4.06461e-17	0.285152	0.115869	0.0369449
NM_001100422	SPATS2L	0.27092	0.0659772	0.000161587	0.191452	0.0778322	0.0370371
NM_001100426	RAP1GDS1	-0.0948074	0.0641089	0.237421	0.00285069	0.0767709	0.983296
NM_001100588	RC3H2	0.00300462	0.0743741	0.980859	0.177612	0.0792783	0.0609962
NM_001100619	CABLES1	-0.625129	0.0745818	7.50683e-16	-0.430762	0.0812261	8.8119e-07
NM_001100623	PLEKHB2	0.162449	0.0505433	0.00395797	0.271954	0.0601538	3.56198e-05
NM_001100624	CENPN	-0.153579	0.0494051	0.00550827	0.00897861	0.062178	0.934572
NM_001100814	PIP4P1	0.174459	0.0847704	0.0824037	0.067081	0.102193	0.668875
NM_001100816	MED7	-0.0849457	0.0937356	0.506871	-0.114878	0.103986	0.42335
NM_001100829	TMEM170B	-0.652246	0.0895085	3.33449e-12	-0.552773	0.0914245	1.48756e-08
NM_001100873	C16orf46	-0.140946	0.145485	0.472768	-0.326515	0.162606	0.0995118
NM_001100876	PHYHD1	-0.349875	0.112323	0.00540009	-0.601573	0.127175	1.41044e-05
NM_001100878	MROH6	-0.28161	0.199623	0.263647	-0.023547	0.216554	0.949716
NM_001100910	FAM72B	-0.0921054	0.132072	0.625899	0.360242	0.133159	0.0199381
NM_001100913	PACS2	-0.000749561	0.119685	0.996412	-0.130825	0.135392	0.494767
NM_001100915	KCTD19	-0.450969	0.254221	0.143245	-0.22495	0.2538	0.538695
NM_001101	ACTB	0.427104	0.0678177	2.4178e-09	0.479189	0.080054	2.1171e-08
NM_001101339	C12orf77	-0.314787	0.290078	0.412353	0.0190054	0.281745	0.967787
NM_001101340	ADM5	-0.472385	0.242752	0.102819	0.370683	0.232255	0.209817
NM_001101372	IGLON5	-0.0727849	0.274255	0.87011	-0.0526649	0.257662	0.905628
NM_001101421	MYO1H	-0.0177246	0.273996	0.97052	0.0444037	0.258635	0.920885
NM_001101426	CRPPA	0.120139	0.27576	0.77614	-0.0588444	0.276541	0.902297
NM_001101654	CXXC1	0.573041	0.0740364	1.19791e-13	-0.243117	0.107231	0.0575188
NM_001101663	NBPF11	0.0870288	0.157787	0.709365	-0.0363565	0.174463	0.903985
NM_001101676	SAMD12	-0.542931	0.259609	0.0769093	0.534175	0.234336	0.0560013
NM_001101802	PHF21A	-0.265869	0.0680571	0.000353084	-0.378875	0.0783067	8.56247e-06
NM_001102366	DGLUCY	-0.478758	0.274538	0.15151	-0.308937	0.271548	0.406182
NM_001102396	SIKE1	0.193057	0.0693974	0.0142322	0.25992	0.0744631	0.0018946
NM_001102398	HNRNPR	-0.204474	0.0460473	4.02498e-05	-0.0550303	0.057718	0.501672
NM_001102402	PCTP	0.228179	0.10536	0.0654698	0.177921	0.116617	0.23541
NM_001102420	ZFAND5	-0.0919884	0.0543304	0.165694	0.238351	0.0623409	0.000583738
NM_001102426	TBC1D8	-0.310386	0.0718831	6.76885e-05	-0.05275	0.0780809	0.659071
NM_001102559	PLPP5	0.720738	0.0949961	3.74329e-13	0.0817213	0.113995	0.636252
NM_001102603	ZNF160	0.0548962	0.094321	0.691918	0.142358	0.100405	0.27808
NM_001102608	COL6A6	-0.705339	0.289083	0.0346335	-0.40088	0.280023	0.272446
NM_001102651	ZNF554	-0.0366035	0.127871	0.859076	-0.0257112	0.141927	0.916694
NM_001102653	OTUD4	0.250795	0.0685278	0.000878671	0.443704	0.0775334	9.29764e-08
NM_001102657	ZNF836	-0.201377	0.184098	0.407745	-0.410819	0.211581	0.113217
NM_001103	ACTN2	-0.259048	0.272984	0.483273	0.0543519	0.272421	0.907934
NM_001103161	SH2D5	0.39575	0.225808	0.149184	0.677681	0.223667	0.00806912
NM_001103167	ZGLP1	-0.111826	0.253715	0.773164	-0.205223	0.26098	0.597062
NM_001103184	FMN1	0.00562295	0.192856	0.98608	0.293063	0.195753	0.246426
NM_001104546	RPP30	0.113078	0.0656673	0.157507	0.157264	0.0767939	0.0916794
NM_001104554	PAQR5	0.961567	0.0591366	1.25984e-57	0.744447	0.0702508	1.20881e-24
NM_001104577	SLC52A1	0.0982738	0.276808	0.819199	0.167528	0.262686	0.679034
NM_001104587	SLFN11	-0.0730915	0.27041	0.867166	0.168592	0.264523	0.679313
NM_001104595	FAM118A	0.00755	0.0903721	0.9616	0.242298	0.0968826	0.0334834
NM_001104629	C4orf19	0.0994658	0.262725	0.80791	0.120173	0.266668	0.780376
NM_001104647	SLC25A36	-0.711542	0.0609145	4.75571e-30	-0.44857	0.0707429	2.52835e-09
NM_001105	ACVR1	0.964221	0.100581	1.7987e-20	0.500108	0.116901	9.98108e-05
NM_001105079	FBRS	0.142847	0.103308	0.274762	0.167609	0.133442	0.349214
NM_001105198	TMEM177	-0.0307745	0.102852	0.85143	0.240484	0.108491	0.0643027
NM_001105203	RUSC1	0.402076	0.0735345	2.86739e-07	0.195358	0.0823742	0.045679
NM_001105206	LAMA4	1.61545	0.204228	3.25289e-14	1.6011	0.211505	6.16619e-13
NM_001105214	ASH2L	-0.0390526	0.070996	0.710125	-0.132031	0.0793467	0.187434
NM_001105244	PTPRM	0.0812596	0.0600689	0.287408	0.102773	0.0683667	0.243955
NM_001105248	TMC5	-0.683178	0.111428	6.65386e-09	-2.95885	0.163288	3.81213e-71
NM_001105251	ZFYVE16	0.0599561	0.0607908	0.463727	-0.0386539	0.0667074	0.711253
NM_001105520	C17orf100	-0.734729	0.281344	0.022456	-0.561812	0.277179	0.0957698
NM_001105521	JAKMIP3	-0.00984025	0.287011	0.983408	0.172599	0.280932	0.69128
NM_001105537	ZNF142	0.612574	0.0913547	1.79953e-10	0.617331	0.114907	6.1233e-07
NM_001105539	ZBTB10	-0.889574	0.10061	1.50294e-17	-0.913084	0.111124	4.17032e-15
NM_001105540	DGKZ	0.0081444	0.0894112	0.957653	-0.0585793	0.118129	0.756051
NM_001105549	ZNF83	-0.251514	0.28707	0.524051	0.0403058	0.280482	0.934962
NM_001105562	UBE4B	-0.774764	0.0686685	4.39743e-28	-0.463092	0.0724819	1.88587e-09
NM_001105564	CCHCR1	-0.0364494	0.106807	0.826135	-0.535025	0.122874	7.24884e-05
NM_001105570	NUDT19	-0.0317487	0.0661888	0.749811	0.418829	0.0739076	1.263e-07
NM_001105573	FBXO45	0.0313171	0.0651428	0.749379	0.18704	0.0730909	0.0289062
NM_001105578	SYCE2	-0.419733	0.17751	0.0415123	-0.733042	0.197844	0.000897306
NM_001105579	SYNDIG1L	-0.518113	0.261342	0.0957157	-0.295687	0.24999	0.384734
NM_001105659	LRRIQ3	-0.25451	0.241304	0.428302	-0.674425	0.255994	0.0239227
NM_001105663	NUDT7	-0.572879	0.14156	0.000204665	-1.02241	0.165346	6.59246e-09
NM_001106	ACVR2B	-0.424096	0.114073	0.000712322	-0.325324	0.12342	0.0238414
NM_001109	ADAM8	0.362641	0.250059	0.248373	0.153487	0.262413	0.707977
NM_001109660	C16orf92	-0.0291467	0.278476	0.951371	0.0757695	0.263041	0.865486
NM_001109662	HECTD4	-0.140774	0.0996665	0.262887	0.00343841	0.111769	0.986918
NM_001109754	PTPRB	-0.476336	0.144975	0.00314371	-0.609469	0.158216	0.000525264
NM_001109763	GSG1L	-0.160841	0.265239	0.67769	-0.0282053	0.249046	0.948552
NM_001109903	RNFT2	-0.499206	0.199821	0.0300279	-0.37255	0.208559	0.150786
NM_001109977	FAM160A1	0.127251	0.12513	0.448024	0.0944556	0.136063	0.649293
NM_001110	ADAM10	0.0901398	0.051769	0.152363	0.0996168	0.0619592	0.206013
NM_001110556	FLNA	0.950991	0.069389	4.31947e-41	0.660603	0.18741	0.00168342
NM_001110781	SLC35E2B	-0.294697	0.0959298	0.00616217	-0.51891	0.110703	1.70895e-05
NM_001111125	IQSEC2	0.451009	0.108695	0.000135418	0.326348	0.121869	0.0214159
NM_001111283	IGF1	-0.0160774	0.286198	0.97428	-0.266217	0.281845	0.506348
NM_001111298	PPIL6	0.283724	0.184897	0.217769	0.253992	0.197264	0.334647
NM_001111307	PDE4A	-0.600197	0.124958	7.90539e-06	-0.041537	0.131758	0.851509
NM_001111322	DDX54	0.114709	0.082592	0.272244	0.0168431	0.114469	0.933375
NM_001112706	SCIN	-0.956447	0.283325	0.0023388	-0.638364	0.278976	0.0549624
NM_001112726	CEP170B	0.675039	0.117289	5.89315e-08	0.477145	0.14479	0.0036027
NM_001112736	TASOR	-0.124395	0.062492	0.0940827	0.0966203	0.0695009	0.289733
NM_001113203	NACA	-0.264437	0.0504711	9.4177e-07	-0.235384	0.0613722	0.000558077
NM_001113324	TEN1	0.214279	0.115841	0.124419	0.0979017	0.149409	0.669567
NM_001113347	ECE1	-0.138414	0.0640117	0.0659771	-0.187971	0.08588	0.0683076
NM_001113378	FANCI	0.112371	0.0481497	0.0445999	0.044901	0.0588851	0.610101
NM_001113402	AMN1	-0.702438	0.106149	3.19897e-10	-0.552181	0.117497	1.61841e-05
NM_001113411	FGGY	0.568633	0.107375	7.04308e-07	0.556374	0.11789	1.4811e-05
NM_001113475	NOXRED1	-0.142094	0.288086	0.742663	-0.0801746	0.27199	0.862193
NM_001113482	MANEAL	0.772705	0.0681387	2.31449e-28	0.365602	0.0796613	2.64683e-05
NM_001113498	MDGA2	-0.213932	0.139039	0.21621	-4.04426	0.24449	2.45302e-59
NM_001113511	ARHGEF7	0.29848	0.0888517	0.0024719	0.323709	0.0988897	0.00386036
NM_001113525	ZNF276	0.0211709	0.0896619	0.88477	0.0553743	0.103697	0.735576
NM_001113546	LIMA1	-0.141535	0.0483683	0.009469	0.395511	0.059928	4.93463e-10
NM_001113567	LRRC75A	0.325424	0.22672	0.25363	-0.15611	0.248567	0.683802
NM_001113575	CDKL3	-0.122855	0.201219	0.675507	-0.0615537	0.206578	0.860454
NM_001113738	ARL17B	-0.538492	0.0900267	1.62259e-08	-0.499833	0.10018	4.18105e-06
NM_001113755	TYMP	1.89958	0.105321	9.11767e-71	1.0006	0.137897	6.00922e-12
NM_001114	ADCY7	-0.217093	0.0979964	0.0585831	-0.420993	0.112026	0.000742154
NM_001114091	CDC27	-0.0714803	0.0537312	0.296827	0.0700757	0.0593254	0.385408
NM_001114093	LSM14A	0.122403	0.0513399	0.0395861	0.180132	0.0589114	0.00744334
NM_001114106	SLC44A3	0.199147	0.266787	0.598439	0.159679	0.271161	0.705816
NM_001114120	DEPDC1	-0.490889	0.0538469	1.34206e-18	0.0540885	0.0620556	0.547093
NM_001114122	CHEK1	-0.0486898	0.0620095	0.576001	-0.137805	0.0736326	0.129511
NM_001114123	ELK1	-0.00309677	0.0680657	0.97877	0.00656962	0.0791332	0.961089
NM_001114132	NBEAL1	-0.145985	0.130113	0.39422	-0.450191	0.143697	0.00593973
NM_001114133	SYNPO2L	0.530377	0.2752	0.106701	1.11046	0.261775	0.000115633
NM_001114182	AC093012.1	0.385808	0.0760957	2.20568e-06	0.0613601	0.0883369	0.649142
NM_001114183	GRIA1	-0.0175995	0.255802	0.968385	0.173146	0.252162	0.653376
NM_001114309	ELF3	-0.330982	0.0755786	5.23893e-05	-0.22239	0.0820835	0.0197177
NM_001114357	C4orf47	-0.0127094	0.283771	0.979064	0.150591	0.274351	0.727925
NM_001114394	TENT2	0.179884	0.0663212	0.0171913	0.0958273	0.0749959	0.338975
NM_001114403	UPK3BL1	0.352294	0.278773	0.327008	0.147079	0.280464	0.740576
NM_001114600	SZRD1	-0.0322646	0.0590657	0.712095	0.0412097	0.0676711	0.694459
NM_001114618	MGAT1	0.757526	0.0692869	2.07969e-26	0.399776	0.0813702	6.02074e-06
NM_001114632	JMJD7	-0.267865	0.241176	0.399397	-0.380565	0.259237	0.257747
NM_001114636	FANCL	-0.225437	0.0721836	0.00526499	-0.086948	0.0824461	0.449386
NM_001114734	PABPC4L	-0.475679	0.116062	0.000166687	-0.44767	0.132114	0.00267087
NM_001114752	CD55	0.271782	0.0453359	1.50384e-08	0.172832	0.0626242	0.0172515
NM_001114938	CCDC17	0.149098	0.265193	0.703137	0.109452	0.243244	0.780656
NM_001116	ADCY9	-0.201507	0.0662078	0.00670583	-0.110969	0.081282	0.300546
NM_001120	MFSD10	0.204855	0.144915	0.26244	-0.116462	0.171499	0.657514
NM_001122	PLIN2	-0.386594	0.0684562	1.07556e-07	-0.0456977	0.0817164	0.722356
NM_001122671	KYAT1	-1.1695	0.0930006	1.06951e-34	-1.44526	0.105017	3.42882e-41
NM_001122679	TENM2	-0.284251	0.289923	0.466817	-0.200922	0.280208	0.636251
NM_001122742	ESR1	0.766966	0.227125	0.00233203	-0.184274	0.261257	0.642825
NM_001122764	PPOX	-0.454656	0.1017	3.53706e-05	-0.59407	0.113259	1.18013e-06
NM_001122770	ZBTB37	0.503186	0.172976	0.00993734	0.445693	0.186738	0.0440572
NM_001122772	AGAP2	0.12986	0.176085	0.603511	0.103281	0.193158	0.735438
NM_001122823	GTF3C5	0.224363	0.067675	0.00285447	0.148852	0.0764406	0.111953
NM_001122838	NAPEPLD	-0.127735	0.0862488	0.236611	-0.134065	0.0979912	0.299338
NM_001122853	MYOZ3	0.192704	0.275836	0.625192	0.156786	0.252774	0.687704
NM_001122890	GGT6	-0.131158	0.257147	0.733418	-0.025601	0.25745	0.954308
NM_001122955	BSCL2	-0.201688	0.0918747	0.0613909	-0.690661	0.111195	5.57551e-09
NM_001122956	DBNL	0.0120201	0.0836404	0.933289	-0.196001	0.0999151	0.108856
NM_001122957	BCKDK	0.12286	0.0832716	0.238681	0.081619	0.0944627	0.551313
NM_001122962	SIRPB2	0.0221256	0.288434	0.964308	-0.059941	0.280919	0.902082
NM_001122964	PPP4R3B	0.0485153	0.0545208	0.516167	0.133218	0.0640632	0.0858235
NM_001123	ADK	-0.438949	0.0632465	3.74624e-11	-0.163926	0.0706795	0.0513474
NM_001123065	C7orf65	0.01442	0.288765	0.976717	0.413667	0.280122	0.254307
NM_001123066	MAPT	0.149325	0.290037	0.730684	-0.0190246	0.276276	0.967
NM_001123068	PPIAL4G	-0.449443	0.281856	0.196697	0.0474783	0.273727	0.920474
NM_001123168	FAM72A	0.062269	0.126375	0.742794	0.399732	0.134041	0.00927669
NM_001123225	SYCE3	-0.142095	0.279037	0.733815	-0.207421	0.255913	0.583089
NM_001123226	MTO1	-0.389184	0.0607512	1.2319e-09	-0.111769	0.0685501	0.198431
NM_001123355	PPP6C	-0.105476	0.0518776	0.0865821	0.0639212	0.06292	0.469052
NM_001123385	BCOR	0.0438564	0.0640587	0.632955	0.0984594	0.0729707	0.30741
NM_001123395	CLDN19	0.126168	0.270983	0.75847	0.049911	0.246983	0.906826
NM_001124	ADM	0.428815	0.0864981	3.81502e-06	0.233969	0.105802	0.0650493
NM_001124758	SPNS2	-0.126123	0.252785	0.739414	0.244139	0.250802	0.491221
NM_001124767	SMIM4	-0.515665	0.113198	2.44004e-05	-0.441042	0.12267	0.00131917
NM_001126	ADSS2	0.136626	0.0553513	0.0323087	0.261396	0.0631472	0.000174116
NM_001126049	KLLN	-0.0236972	0.231776	0.952573	-0.00672033	0.240399	0.988312
NM_001126060	NOS1AP	0.0969578	0.204943	0.753892	0.124669	0.215437	0.711582
NM_001126063	KHDC1L	0.681329	0.289793	0.0428335	0.0208942	0.257697	0.961451
NM_001126103	RACGAP1	-0.431088	0.0465453	3.63201e-19	3.65842e-05	0.0577177	0.999749
NM_001126111	OSGIN2	-0.525819	0.0585357	4.39674e-18	-0.360142	0.0695329	1.63868e-06
NM_001126114	TP53	-0.424328	0.0614223	4.65265e-11	-0.610335	0.0707406	1.38975e-16
NM_001126121	SLC25A19	0.0596306	0.075415	0.573332	0.0202972	0.0898558	0.896982
NM_001126129	GINS3	0.168752	0.0744003	0.0519915	0.426326	0.0818303	1.40634e-06
NM_001126181	NRGN	0.0623904	0.235389	0.870263	0.137242	0.242642	0.718914
NM_001126328	LNX1	-0.669937	0.266762	0.0290594	-0.171354	0.258593	0.66587
NM_001126334	FOXD4L5	-0.0017496	0.290019	0.996412	0.0623128	0.280519	0.898793
NM_001126340	ORAI2	-0.0426297	0.120015	0.819199	-0.0105423	0.130458	0.96153
NM_001127	AP1B1	-0.0345142	0.0578509	0.683709	-0.0800375	0.0824846	0.492669
NM_001127178	PIGG	0.125122	0.0705759	0.143554	-0.0108275	0.0772506	0.936548
NM_001127181	CENPL	0.196912	0.0681517	0.010526	0.341053	0.0762748	4.39465e-05
NM_001127192	CNBP	0.224698	0.0525465	8.06095e-05	0.237851	0.067315	0.00163451
NM_001127198	TMC6	-0.23912	0.113428	0.0741705	-0.608488	0.138362	6.04106e-05
NM_001127200	GAGE12J	0.0953782	0.0983785	0.472529	0.12716	0.10958	0.395392
NM_001127202	PCID2	-0.377907	0.0524639	6.03092e-12	-0.285815	0.0651577	6.34475e-05
NM_001127204	HMOX2	0.130687	0.0703458	0.1225	0.24667	0.0777552	0.0052789
NM_001127208	TET2	0.0414757	0.0980774	0.783013	0.115566	0.10739	0.438176
NM_001127211	SHTN1	-0.231966	0.0674262	0.00188374	-0.115448	0.0763027	0.240188
NM_001127217	SMAD9	-0.343237	0.275118	0.334113	-0.0643474	0.270954	0.89203
NM_001127218	POLD2	-0.158185	0.0690023	0.049098	-0.233911	0.0809215	0.0120726
NM_001127223	CD59	-0.680086	0.0481355	1.23736e-43	-0.20937	0.0627527	0.00316203
NM_001127244	LRRC8A	0.171778	0.0772777	0.0576184	-0.0192087	0.097149	0.90902
NM_001127257	SLC39A10	-1.06007	0.0552883	6.57126e-80	-1.10059	0.0641364	7.69921e-64
NM_001127266	TMEM129	-0.21408	0.104741	0.0847436	-0.669033	0.130243	2.02432e-06
NM_001127322	CBX5	-0.700971	0.0809576	7.31436e-17	-0.425461	0.0883505	9.53952e-06
NM_001127325	MAD2L2	0.0693721	0.0803788	0.53146	0.000945123	0.0909536	0.996332
NM_001127328	ACADM	-0.664442	0.0535403	8.17779e-34	-0.45137	0.0643252	3.13986e-11
NM_001127358	PHTF2	-0.279523	0.0644263	6.21547e-05	-0.00329367	0.0742957	0.979896
NM_001127361	RNF19B	0.747735	0.0890093	6.41416e-16	0.743258	0.0981941	6.19516e-13
NM_001127370	CDCA7L	-0.352737	0.057876	8.28142e-09	-0.434256	0.066077	5.90987e-10
NM_001127380	SAA2	0.0324315	0.222313	0.93213	0.189099	0.225904	0.567156
NM_001127392	MYRF	0.156566	0.225958	0.628327	-0.358905	0.249119	0.26891
NM_001127393	ATP5MPL	-0.493034	0.065248	4.71553e-13	-0.155121	0.076868	0.0975427
NM_001127395	METTL21A	-0.0207478	0.067575	0.846857	-0.0441468	0.0743356	0.703127
NM_001127401	YPEL5	-0.783306	0.0842071	2.5166e-19	-1.06779	0.0971125	1.73116e-26
NM_001127460	PAN2	-0.561902	0.068409	2.94076e-15	-0.523341	0.0814401	1.49905e-09
NM_001127500	MET	-0.665191	0.0530732	1.79332e-34	0.0545076	0.0609277	0.534246
NM_001127510	APC	-0.190427	0.0764933	0.0306986	-0.0631155	0.0801694	0.596554
NM_001127582	ING4	-0.624335	0.084739	1.88142e-12	-1.14076	0.103412	1.16605e-26
NM_001127605	LIPA	-0.0816063	0.0536931	0.222604	0.320519	0.0638943	3.66289e-06
NM_001127644	GABRA1	-1.14513	0.289947	0.00029899	-0.394548	0.281529	0.284977
NM_001127649	PEX26	-0.17629	0.0660411	0.0193092	-0.206642	0.0743099	0.0162967
NM_001127663	GSN	-0.344223	0.120741	0.0117252	-0.46609	0.138719	0.00293546
NM_001127670	KCNE1	0.217691	0.286721	0.590697	-0.0270462	0.264711	0.952895
NM_001127671	LIFR	-0.0252301	0.0633252	0.797419	-0.127059	0.0714072	0.152753
NM_001127695	CTSA	-0.107921	0.0522701	0.0813878	-0.313017	0.063118	4.83117e-06
NM_001127698	SPINK5	-0.0443227	0.110424	0.79561	-0.915615	0.136362	2.35162e-10
NM_001127713	ATL1	-0.593689	0.24212	0.0336062	-0.329409	0.244219	0.307596
NM_001127715	STXBP5	-0.0945004	0.0843289	0.394972	0.057352	0.0915271	0.684269
NM_001127893	CEACAM19	0.638246	0.22639	0.0128236	0.498681	0.238869	0.0845663
NM_001127899	CLCN5	0.250487	0.0928025	0.0178411	0.136341	0.101516	0.310019
NM_001128128	ZEB1	0.206524	0.073044	0.0125318	0.367247	0.0814226	3.73376e-05
NM_001128159	VPS53	0.423174	0.0728411	4.33801e-08	0.130752	0.0836494	0.221325
NM_001128174	UGT8	-0.00241866	0.0878993	0.987034	-0.322628	0.102109	0.0054852
NM_001128177	THRB	-0.607457	0.091677	3.02115e-10	-0.522218	0.0992781	1.0959e-06
NM_001128202	TEX36	0.0748338	0.210051	0.818847	0.0176148	0.229946	0.963138
NM_001128205	SULF1	2.15767	0.158377	1.30021e-40	-0.179524	0.233333	0.606303
NM_001128213	WDSUB1	0.10224	0.101879	0.454726	-0.239618	0.128101	0.129732
NM_001128219	VGLL4	-0.452665	0.0874292	1.29152e-06	-0.332353	0.0944334	0.00171414
NM_001128223	ZNF717	0.00821962	0.133115	0.971609	-0.196553	0.148142	0.316965
NM_001128228	TPRN	0.560336	0.137103	0.000174533	0.34391	0.17172	0.100493
NM_001128301	LYRM1	0.290176	0.073432	0.000296607	0.174076	0.0878103	0.104591
NM_001128303	LACC1	-0.0340874	0.118914	0.858875	-0.0254672	0.137398	0.914843
NM_001128310	SPARCL1	0.0398595	0.257138	0.927269	0.278319	0.258382	0.437745
NM_001128423	MPV17L	0.185817	0.0905249	0.0833217	0.635195	0.094147	1.90798e-10
NM_001128425	MUTYH	0.254109	0.128997	0.0981283	-0.058054	0.139068	0.798136
NM_001128429	SMARCAD1	0.169154	0.0610061	0.0146014	0.198961	0.0710562	0.0154846
NM_001128592	PSMG4	0.140955	0.0912394	0.214054	0.0785025	0.101044	0.602397
NM_001128608	MAPKBP1	0.181327	0.114942	0.202462	0.514524	0.122512	0.000136941
NM_001128616	ARHGEF3	-0.017282	0.0876529	0.90447	-0.0271225	0.100689	0.874286
NM_001128620	PAK1	0.121206	0.0754216	0.192639	0.152506	0.0877671	0.164423
NM_001128626	SPIRE1	-0.23983	0.0716506	0.00257014	0.094013	0.0794107	0.384306
NM_001128636	ELFN1	0.621715	0.285496	0.0637329	0.276986	0.280861	0.484339
NM_001128843	TNIP3	-0.101617	0.283249	0.817255	-0.0950132	0.266656	0.830103
NM_001128844	SMARCA4	0.129617	0.0534752	0.0360324	0.106948	0.0764157	0.285765
NM_001128917	TOMM40	0.220966	0.0602275	0.00085154	0.341032	0.0813821	0.000142049
NM_001128918	MARK3	0.0500232	0.0580503	0.532215	0.112748	0.0710213	0.212802
NM_001128928	INPP1	0.482051	0.141788	0.0021628	-0.616469	0.182731	0.00280621
NM_001128930	ENTPD4	-0.370319	0.0821736	3.03133e-05	-0.104728	0.0818264	0.338173
NM_001128933	SYNPO2	-0.255711	0.259491	0.464067	-0.13177	0.26297	0.752744
NM_001129742	CALHM3	-0.0976712	0.283138	0.824314	0.136864	0.277538	0.75739
NM_001129765	NSDHL	0.0950473	0.0650054	0.243554	0.0370168	0.0729604	0.749344
NM_001129778	GRAPL	-0.155057	0.28558	0.714116	-0.347648	0.262341	0.31757
NM_001129819	CYB5R3	-0.0587253	0.0714876	0.555534	-0.205519	0.0970509	0.0794539
NM_001129828	CSAG3	1.69233	0.125719	1.15809e-39	1.36532	0.143041	3.99785e-20
NM_001129884	TEX264	0.447798	0.0715031	3.00305e-09	0.138505	0.0872154	0.212621
NM_001129890	LRRC69	0.194796	0.266297	0.606556	0.399475	0.264724	0.241781
NM_001129899	KRBOX4	0.117578	0.0980048	0.356272	0.226701	0.109935	0.0890998
NM_001129993	KIAA1841	0.174147	0.075152	0.0463458	0.0280925	0.0838234	0.841
NM_001129996	ZNF222	0.0707641	0.150321	0.75562	0.0849925	0.165209	0.745956
NM_001130004	ACTN1	0.432635	0.0553228	6.48756e-14	0.562667	0.0694229	1.01931e-14
NM_001130007	GSPT1	0.247768	0.0468596	7.35061e-07	0.430131	0.0621793	6.16017e-11
NM_001130009	GEN1	0.0535154	0.0731816	0.60656	0.180298	0.0813725	0.0644306
NM_001130012	SLC9A3R2	0.00127411	0.188901	0.996376	-0.468856	0.221467	0.0795442
NM_001130020	ATP6V0A1	0.0115106	0.0625041	0.911876	-0.0696917	0.0706407	0.484177
NM_001130026	TCAF2	-0.177562	0.16025	0.400459	-0.112125	0.183709	0.69379
NM_001130028	CLK3	0.0686595	0.0781614	0.522695	-0.13372	0.0909014	0.256634
NM_001130031	ZNF562	0.300687	0.0659967	2.43456e-05	0.337061	0.0748942	3.88427e-05
NM_001130040	SHC1	0.214622	0.050694	9.59248e-05	-0.0420985	0.0652678	0.675189
NM_001130042	CRYZ	0.0788905	0.0540149	0.244186	-0.111159	0.0687253	0.202639
NM_001130048	DOCK9	-0.145894	0.0731793	0.0935233	0.112425	0.0812937	0.293024
NM_001130058	SLC44A5	-0.445071	0.285335	0.208536	-0.395155	0.279676	0.280186
NM_001130065	MYO9B	0.178033	0.0689813	0.0242878	-0.0169713	0.100025	0.92185
NM_001130067	TRIM2	-0.599293	0.0838673	9.06004e-12	-0.607288	0.0860592	2.40116e-11
NM_001130071	EPN1	0.203696	0.0866608	0.0428945	0.0266924	0.109681	0.889027
NM_001130080	IFI27	1.85073	0.239452	1.30138e-13	0.576768	0.27405	0.0816709
NM_001130083	ABLIM2	-0.99338	0.268591	0.00076407	-1.04506	0.270574	0.000506576
NM_001130089	KARS1	0.085513	0.0553404	0.213949	0.222163	0.0696343	0.00499429
NM_001130090	DRC3	-0.0231198	0.2807	0.96185	-0.259947	0.280337	0.515909
NM_001130100	KIFC3	0.367961	0.0900842	0.000176053	0.268398	0.212746	0.346579
NM_001130103	COL13A1	-0.632034	0.284861	0.0581502	-0.184156	0.278547	0.666735
NM_001130105	CERT1	0.431133	0.0748011	5.62354e-08	0.218047	0.0857774	0.0301706
NM_001130136	ISLR2	-0.453909	0.289521	0.205824	-0.459041	0.276274	0.188201
NM_001130142	VWA5A	-0.150773	0.058757	0.0252386	-0.359594	0.0684794	1.14621e-06
NM_001130144	LTBP3	-0.00747466	0.0905305	0.961826	-0.319938	0.11188	0.0131579
NM_001130145	YAP1	-0.00506709	0.0576204	0.959169	0.188412	0.0641182	0.0105292
NM_001130158	MYO1B	0.210288	0.0541308	0.000383664	0.424197	0.064302	5.0208e-10
NM_001130173	MYB	-0.540118	0.15818	0.00205669	-0.223214	0.165068	0.306227
NM_001130413	SCNN1D	0.277177	0.274779	0.452185	-0.281553	0.280723	0.475639
NM_001130415	APOLD1	-0.707928	0.156478	2.80877e-05	-0.334115	0.159025	0.0822887
NM_001130438	SPTAN1	-0.0343879	0.0514028	0.641731	-0.0486516	0.0672749	0.632836
NM_001130440	SRP9	-0.499783	0.047137	7.09044e-25	-0.36794	0.0631208	5.1359e-08
NM_001130445	ITPRID2	0.0899194	0.0541648	0.17584	0.16773	0.0604264	0.0165167
NM_001130446	CC2D2B	0.0220012	0.285767	0.964149	0.228045	0.277052	0.575525
NM_001130448	C15orf62	-0.280771	0.19597	0.254707	-0.415973	0.211784	0.108317
NM_001130483	VRK2	-0.351606	0.0743591	1.11287e-05	-0.206621	0.0863297	0.0433923
NM_001130487	NDRG4	-0.217494	0.290001	0.596045	-0.0772637	0.280255	0.871473
NM_001130517	MPST	0.0556664	0.128985	0.778462	-0.360534	0.234357	0.230654
NM_001130518	CSGALNACT1	0.56597	0.0574761	1.46838e-21	0.544138	0.0661064	3.71236e-15
NM_001130520	ZNF195	0.149619	0.0822303	0.131619	0.432526	0.0821224	1.06257e-06
NM_001130523	CSDE1	-0.263527	0.0450021	3.34482e-08	-0.0226627	0.0548623	0.80057
NM_001130524	AP1M1	0.193827	0.0826686	0.0434734	0.0594051	0.105495	0.72034
NM_001130528	SPAG9	1.09045	0.0577003	1.21213e-77	0.713368	0.0652374	3.3256e-26
NM_001130677	EPOP	0.212727	0.0677252	0.00497684	0.19508	0.0786858	0.0353108
NM_001130679	EIF4E	0.0407359	0.0518848	0.576007	0.269151	0.0623898	8.56533e-05
NM_001130698	TRPC3	-0.162445	0.252779	0.656906	-0.000824007	0.243141	0.998448
NM_001130699	IPCEF1	-0.252361	0.286666	0.521784	-0.382678	0.281791	0.3038
NM_001130716	PLAC8	0.726007	0.0564294	2.75298e-36	0.743116	0.0667583	3.89493e-27
NM_001130723	AHCYL2	0.14745	0.0766975	0.107712	-0.129014	0.0890412	0.265581
NM_001130821	IFT22	0.0402386	0.0829003	0.746292	-0.082636	0.0954268	0.550259
NM_001130823	DNMT1	0.270188	0.0519107	1.12559e-06	0.26951	0.0649481	0.000167119
NM_001130841	RTCA	0.212162	0.0603574	0.00145827	0.257696	0.0746745	0.00216431
NM_001130845	BCL6	-0.106468	0.074763	0.258174	-0.201674	0.0878616	0.0540952
NM_001130847	AIFM1	-0.223649	0.0557865	0.000237867	-0.21241	0.0652478	0.00408367
NM_001130849	CAB39	0.280767	0.0566545	3.8403e-06	0.333276	0.0688628	8.51589e-06
NM_001130858	PPIP5K1	-0.721957	0.0753044	1.78878e-20	-0.526248	0.0851825	6.81343e-09
NM_001130862	RAD51AP1	-0.220046	0.0532421	0.000144825	-0.0142894	0.0681057	0.903543
NM_001130912	SUGT1	0.101614	0.0607488	0.171854	0.199785	0.0729685	0.0182952
NM_001130913	ZNF720	-0.171171	0.114217	0.230135	-0.0612354	0.125226	0.759617
NM_001130914	BTG3	-0.311927	0.0654875	9.54282e-06	-0.108278	0.0759659	0.274935
NM_001130921	RABL2B	0.336803	0.104814	0.00396694	0.167463	0.116028	0.267763
NM_001130929	STMP1	-0.119863	0.0615667	0.102655	-0.00633695	0.0745531	0.960267
NM_001130955	ARHGEF18	0.629254	0.0717023	2.65666e-17	0.424834	0.0929053	2.84813e-05
NM_001130957	CATSPERE	-0.0244031	0.289948	0.961285	0.0365366	0.280968	0.94133
NM_001130963	NEMP1	-0.00118432	0.0540131	0.989772	-0.0548509	0.0630522	0.548068
NM_001130964	PLCD1	-0.184444	0.26105	0.620512	-0.299769	0.268432	0.417539
NM_001130965	SUN1	0.159288	0.0509479	0.00521112	-0.011482	0.062375	0.915372
NM_001130969	NSMF	-0.0399496	0.0796471	0.738184	-0.0551754	0.0916432	0.6982
NM_001130981	DYSF	-0.168313	0.154435	0.409757	-0.630452	0.179927	0.00181034
NM_001130992	RBP1	0.0363343	0.283054	0.940682	-0.0503178	0.267139	0.913305
NM_001131007	TMEM131L	0.263661	0.0744104	0.00132532	0.165578	0.0826386	0.100359
NM_001131025	PEX5	-0.031999	0.0557119	0.696106	0.0814423	0.0629561	0.33155
NM_001131028	ATG10	0.182997	0.100214	0.130003	0.0944967	0.113621	0.570445
NM_001131034	RNF212	-0.0594129	0.10537	0.702205	0.0450569	0.113324	0.809099
NM_001131065	RFESD	0.0297556	0.154945	0.907405	0.0202133	0.166616	0.945198
NM_001134223	USP46	-0.274288	0.0793895	0.00179307	-0.126888	0.0902268	0.28281
[truncated: 11,705 more rows]
