# Supplementary material for: Prevention of dsRNA‐induced interferon signaling by AGO1x is linked to breast cancer cell proliferation
Source: EMBO J. 2020 Aug 19;39(18):e103922. doi: 10.15252/embj.2019103922 (PMC7507497; doi:10.15252/embj.2019103922)
Supplement: Supplementary file 7 — Source Data for Figure 4 [file EMBJ-39-e103922-s005.zip › source_data_fig4/Protein Changes Figure4E (Also used in Figure5C).xlsx]

## Sheet: ms.prot.analysis.crispr.cell.li
Accession Number	Gene name	Description	W1A_vs_control_log2fc	W1A_vs_control_lfcsd	W1A_vs_control_qval	W6A_vs_control_log2fc	W6A_vs_control_lfcsd	W6A_vs_control_qval
P01024	C3	Complement C3 OS=Homo sapiens GN=C3 PE=1 SV=2	2.69581	0.180667	2.20963e-05	1.92061	0.0172853	0.000453302
P09603	CSF1	Macrophage colony-stimulating factor 1 OS=Homo sapiens GN=CSF1 PE=1 SV=2	2.54494	0.0825845	2.20963e-05	1.98496	0.0816191	0.000453302
P15514	AREG	Amphiregulin OS=Homo sapiens GN=AREG PE=1 SV=2	2.62333	0.173808	2.20963e-05	2.19799	0.157155	0.000454528
P26447	S100A4	Protein S100-A4 OS=Homo sapiens GN=S100A4 PE=1 SV=1	2.41742	0.159608	2.20963e-05	2.64148	0.0298606	0.000445441
P98088	MUC5AC	Mucin-5AC OS=Homo sapiens GN=MUC5AC PE=1 SV=4	2.10575	0.0617956	2.20963e-05	0.753647	0.0302533	0.00126883
Q5UCC4	EMC10	ER membrane protein complex subunit 10 OS=Homo sapiens GN=EMC10 PE=1 SV=1	2.59401	0.133478	2.20963e-05	2.24002	0.131115	0.000453302
Q8TC26	TMEM163	Transmembrane protein 163 OS=Homo sapiens GN=TMEM163 PE=2 SV=1	2.17249	0.0570848	2.20963e-05	3.56618	0.00325792	0.000445441
Q92633	LPAR1	Lysophosphatidic acid receptor 1 OS=Homo sapiens GN=LPAR1 PE=1 SV=3	2.27329	0.125663	2.20963e-05	2.51788	0.00453632	0.000445441
Q9UIG8	SLCO3A1	Solute carrier organic anion transporter family member 3A1 OS=Homo sapiens GN=SLCO3A1 PE=1 SV=3	2.65304	0.215465	2.20963e-05	1.4317	0.215422	0.000765014
P09913	IFIT2	Interferon-induced protein with tetratricopeptide repeats 2 OS=Homo sapiens GN=IFIT2 PE=1 SV=1	1.87864	0.0219711	2.21901e-05	1.4076	0.0116668	0.000566053
P22692	IGFBP4	Insulin-like growth factor-binding protein 4 OS=Homo sapiens GN=IGFBP4 PE=1 SV=2	2.43301	0.215993	2.21901e-05	1.86054	0.0179222	0.000453302
Q14435	GALNT3	Polypeptide N-acetylgalactosaminyltransferase 3 OS=Homo sapiens GN=GALNT3 PE=1 SV=2	2.12052	0.104755	2.21901e-05	1.74497	0.104584	0.000526309
Q16643	DBN1	Drebrin OS=Homo sapiens GN=DBN1 PE=1 SV=4	2.53441	0.22472	2.21901e-05	2.69024	0.104314	0.000445441
Q6PIU2	NCEH1	Neutral cholesterol ester hydrolase 1 OS=Homo sapiens GN=NCEH1 PE=1 SV=3	2.27664	0.177734	2.21901e-05	1.53685	0.058464	0.000540136
Q8TEB7	RNF128	E3 ubiquitin-protein ligase RNF128 OS=Homo sapiens GN=RNF128 PE=1 SV=1	2.49198	0.206864	2.21901e-05	0.658021	0.0828536	0.00193515
Q8N3Y7	SDR16C5	Epidermal retinol dehydrogenase 2 OS=Homo sapiens GN=SDR16C5 PE=2 SV=2	3.24768	0.382957	2.24763e-05	1.29569	0.0829685	0.000624636
Q14162	SCARF1	Scavenger receptor class F member 1 OS=Homo sapiens GN=SCARF1 PE=1 SV=3	-2.517	0.252197	2.2675e-05	-1.3306	0.232886	0.000926754
P19075	TSPAN8	Tetraspanin-8 OS=Homo sapiens GN=TSPAN8 PE=1 SV=1	2.89664	0.332351	2.27248e-05	2.08787	0.0282893	0.000453302
P07099	EPHX1	Epoxide hydrolase 1 OS=Homo sapiens GN=EPHX1 PE=1 SV=1	2.24412	0.201937	2.28956e-05	1.26714	0.0403576	0.00062068
Q99988	GDF15	Growth/differentiation factor 15 OS=Homo sapiens GN=GDF15 PE=2 SV=3	2.13035	0.17855	2.29255e-05	1.47898	0.178226	0.000667968
O95994	AGR2	Anterior gradient protein 2 homolog OS=Homo sapiens GN=AGR2 PE=1 SV=1	3.02254	0.373648	2.29416e-05	0.218852	0.213605	0.0720948
Q9NQ84	GPRC5C	G-protein coupled receptor family C group 5 member C OS=Homo sapiens GN=GPRC5C PE=1 SV=2	2.41254	0.255551	2.29416e-05	1.58233	0.207972	0.000668665
P04233	CD74	HLA class II histocompatibility antigen gamma chain OS=Homo sapiens GN=CD74 PE=1 SV=3	2.55233	0.298618	2.41379e-05	2.56455	0.29099	0.000535329
P07942	LAMB1	Laminin subunit beta-1 OS=Homo sapiens GN=LAMB1 PE=1 SV=2	2.29281	0.241494	2.41379e-05	2.94792	0.0190746	0.000445441
P11413	G6PD	Glucose-6-phosphate 1-dehydrogenase OS=Homo sapiens GN=G6PD PE=1 SV=4	1.74472	0.0784851	2.41379e-05	0.887737	0.0563117	0.000993221
Q16270	IGFBP7	Insulin-like growth factor-binding protein 7 OS=Homo sapiens GN=IGFBP7 PE=1 SV=1	1.94242	0.152606	2.41379e-05	1.94842	0.0625741	0.000453302
P52943	CRIP2	Cysteine-rich protein 2 OS=Homo sapiens GN=CRIP2 PE=1 SV=1	2.13839	0.217991	2.45487e-05	2.42946	0.142788	0.000453302
Q02297	NRG1	Pro-neuregulin-1, membrane-bound isoform OS=Homo sapiens GN=NRG1 PE=1 SV=3	1.7603	0.100367	2.45487e-05	2.33976	0.030391	0.000445441
P01912	HLA-DRB1	HLA class II histocompatibility antigen, DRB1-3 chain OS=Homo sapiens GN=HLA-DRB1 PE=1 SV=2	1.81156	0.127553	2.4777e-05	3.07774	0.127322	0.000445441
P00751	CFB	Complement factor B OS=Homo sapiens GN=CFB PE=1 SV=2	2.40756	0.29253	2.51649e-05	2.33634	0.261381	0.000540136
P50416	CPT1A	Carnitine O-palmitoyltransferase 1, liver isoform OS=Homo sapiens GN=CPT1A PE=1 SV=2	1.752	0.121851	2.67922e-05	1.10918	0.03806	0.000698567
P01903	HLA-DRA	HLA class II histocompatibility antigen, DR alpha chain OS=Homo sapiens GN=HLA-DRA PE=1 SV=1	1.67313	0.0994181	2.74744e-05	2.16114	0.0169726	0.000453302
Q6NUI2	GPAT2	Glycerol-3-phosphate acyltransferase 2, mitochondrial OS=Homo sapiens GN=GPAT2 PE=2 SV=2	-1.65698	0.0935945	2.74744e-05	-1.33351	0.0935416	0.000624636
Q8WUM9	SLC20A1	Sodium-dependent phosphate transporter 1 OS=Homo sapiens GN=SLC20A1 PE=1 SV=1	1.84367	0.167415	2.74744e-05	1.737	0.0705838	0.000486912
O14879	IFIT3	Interferon-induced protein with tetratricopeptide repeats 3 OS=Homo sapiens GN=IFIT3 PE=1 SV=1	1.77468	0.158358	2.75853e-05	1.38964	0.119006	0.000624636
P00750	PLAT	Tissue-type plasminogen activator OS=Homo sapiens GN=PLAT PE=1 SV=1	1.76979	0.157925	2.75853e-05	1.21637	0.107393	0.000698567
Q13501	SQSTM1	Sequestosome-1 OS=Homo sapiens GN=SQSTM1 PE=1 SV=1	1.8114	0.175811	2.75853e-05	1.94034	0.0895399	0.000454528
Q92743	HTRA1	Serine protease HTRA1 OS=Homo sapiens GN=HTRA1 PE=1 SV=1	1.69789	0.127203	2.75853e-05	1.79222	0.122847	0.000526309
Q9BUP0	EFHD1	EF-hand domain-containing protein D1 OS=Homo sapiens GN=EFHD1 PE=1 SV=1	1.693	0.135659	2.75853e-05	1.99596	0.100646	0.000454528
Q9P273	TENM3	Teneurin-3 OS=Homo sapiens GN=TENM3 PE=2 SV=3	-1.57105	0.0781261	2.75853e-05	-0.15128	0.0395348	0.0805683
Q9UNE2	RPH3AL	Rab effector Noc2 OS=Homo sapiens GN=RPH3AL PE=1 SV=1	1.65921	0.119573	2.75853e-05	2.30761	0.0858175	0.000453302
Q13753	LAMC2	Laminin subunit gamma-2 OS=Homo sapiens GN=LAMC2 PE=1 SV=2	1.68629	0.13634	2.77059e-05	1.56018	0.000385105	0.000526309
P52209	PGD	6-phosphogluconate dehydrogenase, decarboxylating OS=Homo sapiens GN=PGD PE=1 SV=3	1.51658	0.0582289	2.80676e-05	0.93486	0.0501748	0.000903944
Q16719	KYNU	Kynureninase OS=Homo sapiens GN=KYNU PE=1 SV=1	1.78435	0.176253	2.80676e-05	1.04264	0.066805	0.000789772
Q9NS25	SPANXB1	Sperm protein associated with the nucleus on the X chromosome B1 OS=Homo sapiens GN=SPANXB1 PE=2 SV=2	2.00769	0.243611	2.80676e-05	1.11329	0.0361066	0.000697366
O95833	CLIC3	Chloride intracellular channel protein 3 OS=Homo sapiens GN=CLIC3 PE=1 SV=2	4.03654	0.690604	2.86241e-05	4.49861	0.603502	0.000540136
P09914	IFIT1	Interferon-induced protein with tetratricopeptide repeats 1 OS=Homo sapiens GN=IFIT1 PE=1 SV=2	2.22932	0.308209	2.86241e-05	1.41718	0.308208	0.0010983
Q7Z6I6	ARHGAP30	Rho GTPase-activating protein 30 OS=Homo sapiens GN=ARHGAP30 PE=1 SV=3	-1.48769	0.0480991	2.86241e-05	-1.02687	0.0414655	0.000765014
Q9BV36	MLPH	Melanophilin OS=Homo sapiens GN=MLPH PE=1 SV=1	1.47866	0.0552409	2.86241e-05	1.14745	0.00570408	0.000663784
Q9UII4	HERC5	E3 ISG15--protein ligase HERC5 OS=Homo sapiens GN=HERC5 PE=1 SV=2	1.84328	0.209789	2.86241e-05	1.2843	0.0682227	0.000624636
O15230	LAMA5	Laminin subunit alpha-5 OS=Homo sapiens GN=LAMA5 PE=1 SV=8	1.43991	0.0373618	2.96089e-05	1.3113	0.0183521	0.000614729
O43291	SPINT2	Kunitz-type protease inhibitor 2 OS=Homo sapiens GN=SPINT2 PE=1 SV=2	1.44163	0.060331	2.96089e-05	1.24655	0.0410511	0.000624636
O60711	LPXN	Leupaxin OS=Homo sapiens GN=LPXN PE=1 SV=1	1.6064	0.156182	2.96089e-05	1.99466	0.155845	0.000509313
P05161	ISG15	Ubiquitin-like protein ISG15 OS=Homo sapiens GN=ISG15 PE=1 SV=5	1.65988	0.165793	2.96089e-05	1.14081	0.114044	0.000765948
P05204	HMGN2	Non-histone chromosomal protein HMG-17 OS=Homo sapiens GN=HMGN2 PE=1 SV=3	1.80821	0.221628	2.96089e-05	2.73782	0.146172	0.000445441
P25445	FAS	Tumor necrosis factor receptor superfamily member 6 OS=Homo sapiens GN=FAS PE=1 SV=1	1.4769	0.104369	2.96089e-05	0.783726	0.0390039	0.00119052
P30550	GRPR	Gastrin-releasing peptide receptor OS=Homo sapiens GN=GRPR PE=2 SV=1	-2.98141	0.510661	2.96089e-05	-3.32157	0.110238	0.000445441
P35354	PTGS2	Prostaglandin G/H synthase 2 OS=Homo sapiens GN=PTGS2 PE=1 SV=2	1.80404	0.226987	2.96089e-05	0.941755	0.160902	0.00124028
P48735	IDH2	Isocitrate dehydrogenase [NADP], mitochondrial OS=Homo sapiens GN=IDH2 PE=1 SV=2	-1.6237	0.166104	2.96089e-05	-1.19226	0.0215296	0.000624636
P49006	MARCKSL1	MARCKS-related protein OS=Homo sapiens GN=MARCKSL1 PE=1 SV=2	1.55649	0.122658	2.96089e-05	2.01989	0.122655	0.000454528
P57729	RAB38	Ras-related protein Rab-38 OS=Homo sapiens GN=RAB38 PE=1 SV=1	1.79753	0.206679	2.96089e-05	1.30418	0.0930774	0.000624636
Q8IYM0	FAM186B	Protein FAM186B OS=Homo sapiens GN=FAM186B PE=2 SV=2	1.69652	0.1931	2.96089e-05	1.21623	0.164352	0.000831002
Q9HB20	PLEKHA3	Pleckstrin homology domain-containing family A member 3 OS=Homo sapiens GN=PLEKHA3 PE=1 SV=2	1.58484	0.149825	2.96089e-05	1.37401	0.0673112	0.000614729
Q9Y5G2	PCDHGB2	Protocadherin gamma-B2 OS=Homo sapiens GN=PCDHGB2 PE=2 SV=1	2.3183	0.357231	2.96089e-05	2.1908	0.328786	0.000624636
Q9Y6N5	SQRDL	Sulfide:quinone oxidoreductase, mitochondrial OS=Homo sapiens GN=SQRDL PE=1 SV=1	1.50131	0.099089	2.96089e-05	0.743423	0.00104708	0.00127991
P11047	LAMC1	Laminin subunit gamma-1 OS=Homo sapiens GN=LAMC1 PE=1 SV=3	1.43156	0.102328	3.00709e-05	1.38399	0.0602166	0.000600398
P35625	TIMP3	Metalloproteinase inhibitor 3 OS=Homo sapiens GN=TIMP3 PE=1 SV=2	1.6766	0.193575	3.00709e-05	1.50135	0.0388158	0.000540136
Q01973	ROR1	Inactive tyrosine-protein kinase transmembrane receptor ROR1 OS=Homo sapiens GN=ROR1 PE=1 SV=2	1.64518	0.186114	3.00709e-05	1.49297	0.00998723	0.000540136
Q10589	BST2	Bone marrow stromal antigen 2 OS=Homo sapiens GN=BST2 PE=1 SV=1	1.90264	0.261401	3.00709e-05	4.68609	0.122478	0.000445441
Q16678	CYP1B1	Cytochrome P450 1B1 OS=Homo sapiens GN=CYP1B1 PE=1 SV=2	1.81081	0.24357	3.00709e-05	2.45627	0.0875567	0.000445441
Q7Z5Q1	CPEB2	Cytoplasmic polyadenylation element-binding protein 2 OS=Homo sapiens GN=CPEB2 PE=2 SV=3	1.45848	0.116251	3.00709e-05	0.686914	0.112736	0.0019732
Q86X29	LSR	Lipolysis-stimulated lipoprotein receptor OS=Homo sapiens GN=LSR PE=1 SV=4	1.88103	0.262668	3.00709e-05	0.642081	0.240459	0.00459369
Q96B33	CLDN23	Claudin-23 OS=Homo sapiens GN=CLDN23 PE=2 SV=2	1.40067	0.0818042	3.00709e-05	2.02856	0.0466594	0.000453302
Q9H2F3	HSD3B7	3 beta-hydroxysteroid dehydrogenase type 7 OS=Homo sapiens GN=HSD3B7 PE=1 SV=2	2.1243	0.323482	3.00709e-05	1.79804	0.277285	0.000697366
Q9NUV7	SPTLC3	Serine palmitoyltransferase 3 OS=Homo sapiens GN=SPTLC3 PE=1 SV=3	1.88841	0.25623	3.00709e-05	1.39259	0.104329	0.00062068
O14944	EREG	Proepiregulin OS=Homo sapiens GN=EREG PE=1 SV=1	1.476	0.131161	3.09692e-05	1.92456	0.0833127	0.000454528
Q04828	AKR1C1	Aldo-keto reductase family 1 member C1 OS=Homo sapiens GN=AKR1C1 PE=1 SV=1	1.43802	0.123347	3.2993e-05	0.354227	0.0910723	0.0095987
Q8ND90	PNMA1	Paraneoplastic antigen Ma1 OS=Homo sapiens GN=PNMA1 PE=1 SV=2	1.52299	0.161199	3.2993e-05	2.36821	0.150769	0.000453302
Q99470	SDF2	Stromal cell-derived factor 2 OS=Homo sapiens GN=SDF2 PE=1 SV=2	2.21309	0.368183	3.34987e-05	2.39348	0.365195	0.000624636
P14923	JUP	Junction plakoglobin OS=Homo sapiens GN=JUP PE=1 SV=3	1.92091	0.297681	3.60381e-05	1.71413	0.0428145	0.000481297
A8MQ03	CYSRT1	Cysteine-rich tail protein 1 OS=Homo sapiens GN=CYSRT1 PE=1 SV=1	1.76019	0.255377	3.68348e-05	3.00007	0.00393666	0.000445441
Q8IXB1	DNAJC10	DnaJ homolog subfamily C member 10 OS=Homo sapiens GN=DNAJC10 PE=1 SV=2	1.33801	0.0926232	3.68348e-05	0.859638	0.0503779	0.00104409
Q96JB3	HIC2	Hypermethylated in cancer 2 protein OS=Homo sapiens GN=HIC2 PE=1 SV=2	-3.70674	0.730566	3.68348e-05	-3.00567	0.152945	0.000445441
P07858	CTSB	Cathepsin B OS=Homo sapiens GN=CTSB PE=1 SV=3	1.38486	0.126391	3.75154e-05	0.931431	0.126109	0.00111296
P24557	TBXAS1	Thromboxane-A synthase OS=Homo sapiens GN=TBXAS1 PE=1 SV=3	1.52711	0.184462	3.75154e-05	1.5191	0.0391283	0.000540136
P31483	TIA1	Nucleolysin TIA-1 isoform p40 OS=Homo sapiens GN=TIA1 PE=1 SV=3	-1.37011	0.116003	3.75154e-05	-1.48113	0.0628382	0.000557077
P78504	JAG1	Protein jagged-1 OS=Homo sapiens GN=JAG1 PE=1 SV=3	1.35633	0.116751	3.75154e-05	1.59057	0.035705	0.000526309
Q12913	PTPRJ	Receptor-type tyrosine-protein phosphatase eta OS=Homo sapiens GN=PTPRJ PE=1 SV=3	1.43834	0.155231	3.75154e-05	1.07857	0.0214413	0.000704245
Q16555	DPYSL2	Dihydropyrimidinase-related protein 2 OS=Homo sapiens GN=DPYSL2 PE=1 SV=1	1.28849	0.0737075	3.75154e-05	1.49308	0.0663338	0.000557077
Q96DC8	ECHDC3	Enoyl-CoA hydratase domain-containing protein 3, mitochondrial OS=Homo sapiens GN=ECHDC3 PE=1 SV=2	1.82523	0.286588	3.75154e-05	0.773429	0.285076	0.00373444
P13497	BMP1	Bone morphogenetic protein 1 OS=Homo sapiens GN=BMP1 PE=1 SV=2	1.48576	0.178302	3.75972e-05	1.99175	0.170461	0.000526309
P54764	EPHA4	Ephrin type-A receptor 4 OS=Homo sapiens GN=EPHA4 PE=1 SV=1	1.25765	0.0572187	3.75972e-05	1.18331	0.010581	0.000625282
P55085	F2RL1	Proteinase-activated receptor 2 OS=Homo sapiens GN=F2RL1 PE=1 SV=1	1.58325	0.217164	3.75972e-05	1.01513	0.216734	0.0013725
Q16787	LAMA3	Laminin subunit alpha-3 OS=Homo sapiens GN=LAMA3 PE=1 SV=2	1.40202	0.144413	3.75972e-05	0.987475	0.0984669	0.000926812
Q96AQ6	PBXIP1	Pre-B-cell leukemia transcription factor-interacting protein 1 OS=Homo sapiens GN=PBXIP1 PE=1 SV=1	1.46861	0.174543	3.75972e-05	1.35511	0.026581	0.000589846
Q9BQE5	APOL2	Apolipoprotein L2 OS=Homo sapiens GN=APOL2 PE=1 SV=1	1.43139	0.154416	3.75972e-05	1.40448	0.126383	0.000624636
O00220	TNFRSF10A	Tumor necrosis factor receptor superfamily member 10A OS=Homo sapiens GN=TNFRSF10A PE=1 SV=3	1.79517	0.284567	3.78562e-05	1.34385	0.0418403	0.00060997
Q9BQT9	CLSTN3	Calsyntenin-3 OS=Homo sapiens GN=CLSTN3 PE=1 SV=1	1.30564	0.108339	3.99595e-05	2.54797	0.0677438	0.000445441
P20908	COL5A1	Collagen alpha-1(V) chain OS=Homo sapiens GN=COL5A1 PE=1 SV=3	1.43763	0.173144	4.03951e-05	0.522794	0.118403	0.00388635
O60437	PPL	Periplakin OS=Homo sapiens GN=PPL PE=1 SV=4	1.55854	0.222439	4.16068e-05	1.79096	0.216542	0.00062068
Q9UHI8	ADAMTS1	A disintegrin and metalloproteinase with thrombospondin motifs 1 OS=Homo sapiens GN=ADAMTS1 PE=1 SV=4	1.37569	0.151986	4.16857e-05	1.94179	0.00853897	0.000453302
Q9NPJ3	ACOT13	Acyl-coenzyme A thioesterase 13 OS=Homo sapiens GN=ACOT13 PE=1 SV=1	1.60286	0.238695	4.17252e-05	0.798058	0.0867964	0.0012885
P04083	ANXA1	Annexin A1 OS=Homo sapiens GN=ANXA1 PE=1 SV=2	1.2867	0.112026	4.24766e-05	0.878649	0.0351745	0.00097588
Q96PC3	AP1S3	AP-1 complex subunit sigma-3 OS=Homo sapiens GN=AP1S3 PE=1 SV=1	2.2095	0.418042	4.29595e-05	1.84173	0.112756	0.000499273
O00194	RAB27B	Ras-related protein Rab-27B OS=Homo sapiens GN=RAB27B PE=1 SV=4	1.72492	0.296012	4.50553e-05	0.601298	0.219243	0.00477677
O14763	TNFRSF10B	Tumor necrosis factor receptor superfamily member 10B OS=Homo sapiens GN=TNFRSF10B PE=1 SV=2	1.23689	0.0994871	4.50553e-05	0.881071	0.00183535	0.000954707
P09466	PAEP	Glycodelin OS=Homo sapiens GN=PAEP PE=1 SV=2	-3.26991	0.703179	4.50553e-05	-2.7351	0.0194174	0.000445441
P12277	CKB	Creatine kinase B-type OS=Homo sapiens GN=CKB PE=1 SV=1	1.31552	0.142562	4.50553e-05	1.19393	0.13573	0.000765014
P30838	ALDH3A1	Aldehyde dehydrogenase, dimeric NADP-preferring OS=Homo sapiens GN=ALDH3A1 PE=1 SV=3	1.40222	0.1794	4.50553e-05	0.551413	0.138198	0.00375525
P46091	GPR1	G-protein coupled receptor 1 OS=Homo sapiens GN=GPR1 PE=1 SV=2	1.74548	0.299328	4.50553e-05	1.42639	0.182447	0.000698567
P49767	VEGFC	Vascular endothelial growth factor C OS=Homo sapiens GN=VEGFC PE=1 SV=1	1.73302	0.297545	4.50553e-05	2.31949	0.0623711	0.000445441
P55040	GEM	GTP-binding protein GEM OS=Homo sapiens GN=GEM PE=1 SV=1	1.64054	0.264132	4.50553e-05	1.35788	0.257149	0.000972563
Q8IWE5	PLEKHM2	Pleckstrin homology domain-containing family M member 2 OS=Homo sapiens GN=PLEKHM2 PE=1 SV=2	1.34265	0.156088	4.50553e-05	1.10971	0.0667215	0.000710287
Q99442	SEC62	Translocation protein SEC62 OS=Homo sapiens GN=SEC62 PE=1 SV=1	1.381	0.171098	4.50553e-05	1.13395	0.0671083	0.000698567
O00468	AGRN	Agrin OS=Homo sapiens GN=AGRN PE=1 SV=5	1.26473	0.125696	4.66756e-05	0.785209	0.0523557	0.00120968
P52926	HMGA2	High mobility group protein HMGI-C OS=Homo sapiens GN=HMGA2 PE=1 SV=1	1.17212	0.0665923	4.76477e-05	0.617793	0.0578829	0.00206238
Q9NYL4	FKBP11	Peptidyl-prolyl cis-trans isomerase FKBP11 OS=Homo sapiens GN=FKBP11 PE=1 SV=1	1.1865	0.0825006	4.81088e-05	2.54579	0.0817994	0.000445441
P30533	LRPAP1	Alpha-2-macroglobulin receptor-associated protein OS=Homo sapiens GN=LRPAP1 PE=1 SV=1	1.22901	0.118515	5.03951e-05	1.389	0.0694062	0.00060997
O14493	CLDN4	Claudin-4 OS=Homo sapiens GN=CLDN4 PE=1 SV=1	2.49472	0.529614	5.07108e-05	2.37957	0.512491	0.000896421
Q7Z7M9	GALNT5	Polypeptide N-acetylgalactosaminyltransferase 5 OS=Homo sapiens GN=GALNT5 PE=1 SV=1	1.20327	0.10659	5.07108e-05	0.539445	0.0072767	0.00260494
Q9Y277	VDAC3	Voltage-dependent anion-selective channel protein 3 OS=Homo sapiens GN=VDAC3 PE=1 SV=1	1.23121	0.123511	5.07108e-05	0.683016	0.0213527	0.00151514
Q9Y3E1	HDGFRP3	Hepatoma-derived growth factor-related protein 3 OS=Homo sapiens GN=HDGFRP3 PE=1 SV=1	-1.29554	0.158007	5.10475e-05	-0.989356	0.14154	0.00106312
Q13510	ASAH1	Acid ceramidase OS=Homo sapiens GN=ASAH1 PE=1 SV=5	1.33016	0.176093	5.18536e-05	1.20687	0.0929983	0.000696828
Q6PCB8	EMB	Embigin OS=Homo sapiens GN=EMB PE=1 SV=1	2.06208	0.416953	5.18947e-05	2.06684	0.258788	0.000611903
Q15165	PON2	Serum paraoxonase/arylesterase 2 OS=Homo sapiens GN=PON2 PE=1 SV=3	1.56215	0.266777	5.24204e-05	1.46922	0.235039	0.00079358
P54289	CACNA2D1	Voltage-dependent calcium channel subunit alpha-2/delta-1 OS=Homo sapiens GN=CACNA2D1 PE=1 SV=3	1.1562	0.0877863	5.33947e-05	1.14097	0.0691541	0.000698567
O14684	PTGES	Prostaglandin E synthase OS=Homo sapiens GN=PTGES PE=1 SV=2	1.22868	0.140283	5.57e-05	0.257122	0.102591	0.0248999
P09493	TPM1	Tropomyosin alpha-1 chain OS=Homo sapiens GN=TPM1 PE=1 SV=2	-1.54317	0.267389	5.57e-05	-1.0429	0.201033	0.00122437
O95757	HSPA4L	Heat shock 70 kDa protein 4L OS=Homo sapiens GN=HSPA4L PE=1 SV=3	1.1213	0.0751845	5.70818e-05	1.32048	0.0451128	0.000614729
P07339	CTSD	Cathepsin D OS=Homo sapiens GN=CTSD PE=1 SV=1	1.76666	0.342441	5.70818e-05	1.59668	0.0761008	0.000540136
P35754	GLRX	Glutaredoxin-1 OS=Homo sapiens GN=GLRX PE=1 SV=2	1.25071	0.161609	5.96421e-05	1.57917	0.144729	0.000614729
P29728	OAS2	2'-5'-oligoadenylate synthase 2 OS=Homo sapiens GN=OAS2 PE=1 SV=3	1.79975	0.362006	6.03093e-05	1.90031	0.308263	0.000698567
O75509	TNFRSF21	Tumor necrosis factor receptor superfamily member 21 OS=Homo sapiens GN=TNFRSF21 PE=1 SV=1	1.19864	0.13924	6.11218e-05	1.00936	0.0762305	0.000847483
P04004	VTN	Vitronectin OS=Homo sapiens GN=VTN PE=1 SV=1	1.35371	0.213316	6.22736e-05	1.41726	0.193408	0.000719978
P05026	ATP1B1	Sodium/potassium-transporting ATPase subunit beta-1 OS=Homo sapiens GN=ATP1B1 PE=1 SV=1	1.10698	0.0841248	6.22736e-05	1.07631	0.0187828	0.000704245
O95864	FADS2	Fatty acid desaturase 2 OS=Homo sapiens GN=FADS2 PE=1 SV=1	-1.27718	0.185135	6.30843e-05	-0.899555	0.0549801	0.000968883
Q15025	TNIP1	TNFAIP3-interacting protein 1 OS=Homo sapiens GN=TNIP1 PE=1 SV=2	1.14058	0.112796	6.30843e-05	1.02806	0.0913015	0.000855863
Q9UIL8	PHF11	PHD finger protein 11 OS=Homo sapiens GN=PHF11 PE=1 SV=3	-1.98324	0.426769	6.30843e-05	-1.77611	0.0518524	0.000467584
P24468	NR2F2	COUP transcription factor 2 OS=Homo sapiens GN=NR2F2 PE=1 SV=1	-1.11528	0.10193	6.4236e-05	-1.2535	0.0253691	0.00062068
Q5T5P2	KIAA1217	Sickle tail protein homolog OS=Homo sapiens GN=KIAA1217 PE=1 SV=2	1.41986	0.244887	6.4236e-05	1.064	0.150464	0.000968883
Q70E73	RAPH1	Ras-associated and pleckstrin homology domains-containing protein 1 OS=Homo sapiens GN=RAPH1 PE=1 SV=3	1.30121	0.199576	6.4236e-05	1.94713	0.103831	0.000454528
Q8TED4	SLC37A2	Glucose-6-phosphate exchanger SLC37A2 OS=Homo sapiens GN=SLC37A2 PE=2 SV=2	1.38204	0.231517	6.4236e-05	0.576466	0.0522255	0.00240123
P09429	HMGB1	High mobility group protein B1 OS=Homo sapiens GN=HMGB1 PE=1 SV=3	-1.63866	0.325901	6.43956e-05	-1.81324	0.00557004	0.000454528
P10124	SRGN	Serglycin OS=Homo sapiens GN=SRGN PE=1 SV=3	-1.14667	0.125561	6.43956e-05	-0.710656	0.0387935	0.00142435
O75923	DYSF	Dysferlin OS=Homo sapiens GN=DYSF PE=1 SV=1	-1.74416	0.36453	6.4578e-05	-0.963554	0.0221425	0.000842948
P04637	TP53	Cellular tumor antigen p53 OS=Homo sapiens GN=TP53 PE=1 SV=4	-1.10798	0.102867	6.4578e-05	-0.853858	0.0481075	0.0010466
Q15646	OASL	2'-5'-oligoadenylate synthase-like protein OS=Homo sapiens GN=OASL PE=1 SV=2	1.48734	0.274893	6.4578e-05	1.71617	0.151603	0.000566963
Q96HV5	TMEM41A	Transmembrane protein 41A OS=Homo sapiens GN=TMEM41A PE=1 SV=1	1.07961	0.0855016	6.4578e-05	1.9299	0.0404556	0.000453302
Q9H4E5	RHOJ	Rho-related GTP-binding protein RhoJ OS=Homo sapiens GN=RHOJ PE=1 SV=1	-1.88046	0.406748	6.4578e-05	-1.54919	0.210231	0.000697366
Q9UNQ0	ABCG2	ATP-binding cassette sub-family G member 2 OS=Homo sapiens GN=ABCG2 PE=1 SV=3	1.1965	0.157175	6.4578e-05	1.34017	0.0999147	0.000624636
Q9Y6I8	PXMP4	Peroxisomal membrane protein 4 OS=Homo sapiens GN=PXMP4 PE=1 SV=3	-1.70023	0.349346	6.4578e-05	-1.42866	0.0828956	0.000600398
P98155	VLDLR	Very low-density lipoprotein receptor OS=Homo sapiens GN=VLDLR PE=1 SV=1	1.36002	0.233289	6.55816e-05	0.801311	0.112228	0.00138604
Q3KQZ1	SLC25A35	Solute carrier family 25 member 35 OS=Homo sapiens GN=SLC25A35 PE=2 SV=1	-1.57235	0.311432	6.55816e-05	-1.32612	0.101558	0.000624636
Q9Y679	AUP1	Ancient ubiquitous protein 1 OS=Homo sapiens GN=AUP1 PE=1 SV=1	-1.23516	0.179984	6.55816e-05	-0.803263	0.0573616	0.00118562
Q12955	ANK3	Ankyrin-3 OS=Homo sapiens GN=ANK3 PE=1 SV=3	-1.83915	0.401752	6.70862e-05	-0.794981	0.0715943	0.00124028
O75355	ENTPD3	Ectonucleoside triphosphate diphosphohydrolase 3 OS=Homo sapiens GN=ENTPD3 PE=1 SV=2	2.05854	0.466198	6.73227e-05	2.4077	0.0947738	0.000445441
P32004	L1CAM	Neural cell adhesion molecule L1 OS=Homo sapiens GN=L1CAM PE=1 SV=2	-1.57514	0.317165	6.73227e-05	-1.42312	0.00579288	0.000557077
O43491	EPB41L2	Band 4.1-like protein 2 OS=Homo sapiens GN=EPB41L2 PE=1 SV=1	-1.5186	0.300473	6.76079e-05	-0.894926	0.0526493	0.000972546
P12109	COL6A1	Collagen alpha-1(VI) chain OS=Homo sapiens GN=COL6A1 PE=1 SV=3	1.1184	0.126321	6.76079e-05	0.959277	0.0542098	0.000875955
P28300	LOX	Protein-lysine 6-oxidase OS=Homo sapiens GN=LOX PE=1 SV=2	1.10688	0.123248	6.76079e-05	1.0359	0.102779	0.000873239
P35580	MYH10	Myosin-10 OS=Homo sapiens GN=MYH10 PE=1 SV=3	-1.46191	0.282058	6.76079e-05	-1.20251	0.111628	0.000705401
P43121	MCAM	Cell surface glycoprotein MUC18 OS=Homo sapiens GN=MCAM PE=1 SV=2	1.2149	0.177135	6.76079e-05	-0.0164723	0.00112324	0.812119
Q13796	SHROOM2	Protein Shroom2 OS=Homo sapiens GN=SHROOM2 PE=1 SV=1	1.12003	0.13049	6.76079e-05	1.27537	0.118674	0.000687218
Q96EB6	SIRT1	NAD-dependent protein deacetylase sirtuin-1 OS=Homo sapiens GN=SIRT1 PE=1 SV=2	1.08997	0.109783	6.76079e-05	2.52836	0.109468	0.000445441
Q9UN79	SOX13	Transcription factor SOX-13 OS=Homo sapiens GN=SOX13 PE=1 SV=3	1.0084	0.0269574	6.76079e-05	1.08933	0.014238	0.000698567
Q14914	PTGR1	Prostaglandin reductase 1 OS=Homo sapiens GN=PTGR1 PE=1 SV=2	1.02521	0.0585878	6.80012e-05	0.418413	0.0290561	0.0049637
O43298	ZBTB43	Zinc finger and BTB domain-containing protein 43 OS=Homo sapiens GN=ZBTB43 PE=1 SV=1	-1.00096	0.0144516	6.82143e-05	-1.03164	0.0104185	0.000739092
P48681	NES	Nestin OS=Homo sapiens GN=NES PE=1 SV=2	-2.14772	0.507486	6.86331e-05	-1.86317	0.0273517	0.000453302
O00264	PGRMC1	Membrane-associated progesterone receptor component 1 OS=Homo sapiens GN=PGRMC1 PE=1 SV=3	-1.09451	0.121767	6.88935e-05	-0.45523	0.00556834	0.00393445
P02647	APOA1	Apolipoprotein A-I OS=Homo sapiens GN=APOA1 PE=1 SV=1	-1.00776	0.0499904	6.88935e-05	-1.30755	0.026588	0.000614729
P05120	SERPINB2	Plasminogen activator inhibitor 2 OS=Homo sapiens GN=SERPINB2 PE=1 SV=2	1.2746	0.214201	6.88935e-05	2.49813	0.120045	0.000446021
Q13242	SRSF9	Serine/arginine-rich splicing factor 9 OS=Homo sapiens GN=SRSF9 PE=1 SV=1	-1.05359	0.0940228	6.88935e-05	-0.723374	0.0860179	0.00155792
Q96D05	C10orf35	Uncharacterized protein C10orf35 OS=Homo sapiens GN=C10orf35 PE=1 SV=1	1.92198	0.440848	6.88935e-05	3.77865	0.409139	0.000454528
Q9NZN4	EHD2	EH domain-containing protein 2 OS=Homo sapiens GN=EHD2 PE=1 SV=2	1.15818	0.160791	6.88935e-05	1.41145	0.0918581	0.000614729
P20073	ANXA7	Annexin A7 OS=Homo sapiens GN=ANXA7 PE=1 SV=3	1.02732	0.077478	6.97957e-05	1.10054	0.0251969	0.000698567
Q8IWE2	FAM114A1	Protein NOXP20 OS=Homo sapiens GN=FAM114A1 PE=1 SV=2	1.15229	0.160343	6.97957e-05	0.606327	0.10444	0.00254131
P80188	LCN2	Neutrophil gelatinase-associated lipocalin OS=Homo sapiens GN=LCN2 PE=1 SV=2	1.74059	0.389381	7.01437e-05	0.921077	0.367756	0.00374596
Q12866	MERTK	Tyrosine-protein kinase Mer OS=Homo sapiens GN=MERTK PE=1 SV=2	1.13201	0.150616	7.01437e-05	1.90157	0.0253665	0.000453302
Q9Y680	FKBP7	Peptidyl-prolyl cis-trans isomerase FKBP7 OS=Homo sapiens GN=FKBP7 PE=1 SV=1	1.02344	0.0771429	7.01437e-05	0.833252	0.0517684	0.00109488
O00499	BIN1	Myc box-dependent-interacting protein 1 OS=Homo sapiens GN=BIN1 PE=1 SV=1	1.00993	0.0658831	7.02236e-05	0.978565	0.00034806	0.000810505
P08603	CFH	Complement factor H OS=Homo sapiens GN=CFH PE=1 SV=4	1.08967	0.128382	7.02236e-05	1.37745	0.0787591	0.000614729
P29279	CTGF	Connective tissue growth factor OS=Homo sapiens GN=CTGF PE=1 SV=2	-1.0358	0.0938476	7.12003e-05	-0.455521	0.0592079	0.00428516
O00461	GOLIM4	Golgi integral membrane protein 4 OS=Homo sapiens GN=GOLIM4 PE=1 SV=1	1.14837	0.165011	7.12683e-05	0.839396	0.119313	0.00131175
O15226	NKRF	NF-kappa-B-repressing factor OS=Homo sapiens GN=NKRF PE=1 SV=2	-1.02854	0.0902416	7.14851e-05	-0.947012	0.0205001	0.000856591
O60234	GMFG	Glia maturation factor gamma OS=Homo sapiens GN=GMFG PE=1 SV=1	-1.9258	0.454343	7.14946e-05	-1.46395	0.169584	0.000664327
P13498	CYBA	Cytochrome b-245 light chain OS=Homo sapiens GN=CYBA PE=1 SV=3	-1.49807	0.313232	7.22715e-05	-0.909163	0.0738143	0.000993221
O94875	SORBS2	Sorbin and SH3 domain-containing protein 2 OS=Homo sapiens GN=SORBS2 PE=1 SV=3	-1.20369	0.197532	7.33284e-05	-0.908238	0.00556063	0.000905219
Q9HCH5	SYTL2	Synaptotagmin-like protein 2 OS=Homo sapiens GN=SYTL2 PE=1 SV=3	1.134	0.164996	7.42163e-05	0.844086	0.154001	0.00149029
Q9Y2Q0	ATP8A1	Phospholipid-transporting ATPase IA OS=Homo sapiens GN=ATP8A1 PE=1 SV=1	1.49406	0.316281	7.44517e-05	0.93231	0.316143	0.00278021
Q13322	GRB10	Growth factor receptor-bound protein 10 OS=Homo sapiens GN=GRB10 PE=1 SV=2	1.16372	0.183584	7.58568e-05	1.21821	0.134155	0.000739092
Q9C002	NMES1	Normal mucosa of esophagus-specific gene 1 protein OS=Homo sapiens GN=NMES1 PE=2 SV=1	1.20763	0.204417	7.58568e-05	0.905333	0.164218	0.00135191
O75084	FZD7	Frizzled-7 OS=Homo sapiens GN=FZD7 PE=1 SV=2	1.29371	0.241979	7.64626e-05	1.13239	0.0776848	0.000705401
Q16533	SNAPC1	snRNA-activating protein complex subunit 1 OS=Homo sapiens GN=SNAPC1 PE=1 SV=1	-1.09382	0.149767	7.69754e-05	-0.215601	0.0795206	0.0368116
Q14192	FHL2	Four and a half LIM domains protein 2 OS=Homo sapiens GN=FHL2 PE=1 SV=3	0.974635	0.0585166	7.72197e-05	0.0523039	0.024015	0.456175
P49590	HARS2	Probable histidine--tRNA ligase, mitochondrial OS=Homo sapiens GN=HARS2 PE=1 SV=1	1.31855	0.255423	7.77035e-05	1.0873	0.095394	0.000789772
Q9Y4K1	AIM1	Absent in melanoma 1 protein OS=Homo sapiens GN=AIM1 PE=1 SV=3	1.20042	0.205276	7.77035e-05	1.1033	0.0584541	0.000705401
Q3LXA3	TKFC	Triokinase/FMN cyclase OS=Homo sapiens GN=TKFC PE=1 SV=2	-1.27584	0.24047	7.81925e-05	-1.57555	0.051659	0.0005325
P34910	EVI2B	Protein EVI2B OS=Homo sapiens GN=EVI2B PE=1 SV=2	1.08309	0.149936	7.84141e-05	0.352765	0.0620237	0.00863473
P35568	IRS1	Insulin receptor substrate 1 OS=Homo sapiens GN=IRS1 PE=1 SV=1	1.00926	0.100114	7.84141e-05	0.859025	0.0940307	0.001155
P50895	BCAM	Basal cell adhesion molecule OS=Homo sapiens GN=BCAM PE=1 SV=2	-1.08895	0.15226	7.84141e-05	-0.366528	0.146003	0.0119142
Q86SQ0	PHLDB2	Pleckstrin homology-like domain family B member 2 OS=Homo sapiens GN=PHLDB2 PE=1 SV=2	-1.71274	0.403804	7.84141e-05	-1.09827	0.0795195	0.000739815
Q9UBS4	DNAJB11	DnaJ homolog subfamily B member 11 OS=Homo sapiens GN=DNAJB11 PE=1 SV=1	0.99326	0.088327	7.84141e-05	0.695925	0.00396675	0.00143513
O95479	H6PD	GDH/6PGL endoplasmic bifunctional protein OS=Homo sapiens GN=H6PD PE=1 SV=2	1.03522	0.124124	7.84892e-05	0.554077	0.0512683	0.0026076
P16144	ITGB4	Integrin beta-4 OS=Homo sapiens GN=ITGB4 PE=1 SV=5	1.18264	0.204255	7.84892e-05	1.20005	0.174031	0.00087378
Q15573	TAF1A	TATA box-binding protein-associated factor RNA polymerase I subunit A OS=Homo sapiens GN=TAF1A PE=1 SV=1	-0.974067	0.0754163	7.84892e-05	-0.791286	0.00673348	0.0011454
Q6P5R6	RPL22L1	60S ribosomal protein L22-like 1 OS=Homo sapiens GN=RPL22L1 PE=1 SV=2	-1.49937	0.331459	7.84892e-05	-1.19547	0.166241	0.000856591
Q6P5Z2	PKN3	Serine/threonine-protein kinase N3 OS=Homo sapiens GN=PKN3 PE=1 SV=1	-1.15731	0.19097	7.84892e-05	-0.471269	0.170068	0.00689313
Q8WZ75	ROBO4	Roundabout homolog 4 OS=Homo sapiens GN=ROBO4 PE=1 SV=1	-1.13321	0.178641	7.84892e-05	1.53464	0.0481724	0.000540136
P48307	TFPI2	Tissue factor pathway inhibitor 2 OS=Homo sapiens GN=TFPI2 PE=1 SV=1	1.60427	0.36868	7.88865e-05	3.54885	0.092731	0.000445441
Q9HC78	ZBTB20	Zinc finger and BTB domain-containing protein 20 OS=Homo sapiens GN=ZBTB20 PE=1 SV=3	-1.25879	0.240008	7.88865e-05	0.0648125	0.0403394	0.367989
Q96GD4	AURKB	Aurora kinase B OS=Homo sapiens GN=AURKB PE=1 SV=3	-1.03219	0.125232	7.88889e-05	-1.33602	0.0541056	0.000614729
P15408	FOSL2	Fos-related antigen 2 OS=Homo sapiens GN=FOSL2 PE=1 SV=1	1.09018	0.163809	7.91892e-05	0.347011	0.161734	0.0151238
P30825	SLC7A1	High affinity cationic amino acid transporter 1 OS=Homo sapiens GN=SLC7A1 PE=1 SV=1	-1.08905	0.161602	7.91892e-05	-1.02052	0.072148	0.000825137
P35270	SPR	Sepiapterin reductase OS=Homo sapiens GN=SPR PE=1 SV=1	-0.999149	0.104446	7.91892e-05	-1.01354	0.0747013	0.00084332
Q13557	CAMK2D	Calcium/calmodulin-dependent protein kinase type II subunit delta OS=Homo sapiens GN=CAMK2D PE=1 SV=3	1.06223	0.146678	7.91892e-05	0.559717	0.101211	0.00301223
Q14865	ARID5B	AT-rich interactive domain-containing protein 5B OS=Homo sapiens GN=ARID5B PE=1 SV=3	-1.43825	0.314168	7.91892e-05	-0.639971	0.207263	0.00387453
Q96I99	SUCLG2	Succinate--CoA ligase [GDP-forming] subunit beta, mitochondrial OS=Homo sapiens GN=SUCLG2 PE=1 SV=2	-0.974294	0.0817297	7.91892e-05	-0.761745	0.00316383	0.00121114
P13667	PDIA4	Protein disulfide-isomerase A4 OS=Homo sapiens GN=PDIA4 PE=1 SV=2	1.14429	0.19192	7.94279e-05	0.774187	0.118812	0.00153161
Q00059	TFAM	Transcription factor A, mitochondrial OS=Homo sapiens GN=TFAM PE=1 SV=1	-0.943116	0.0501714	7.94279e-05	-1.0205	0.048925	0.000789772
Q9Y5T4	DNAJC15	DnaJ homolog subfamily C member 15 OS=Homo sapiens GN=DNAJC15 PE=1 SV=2	-1.33252	0.275362	7.95046e-05	-0.510999	0.154876	0.00501901
P60033	CD81	CD81 antigen OS=Homo sapiens GN=CD81 PE=1 SV=1	-1.00826	0.116813	8.00713e-05	-1.34957	0.116813	0.000625282
Q04656	ATP7A	Copper-transporting ATPase 1 OS=Homo sapiens GN=ATP7A PE=1 SV=3	1.12195	0.183448	8.00713e-05	-0.0740614	0.084222	0.335379
Q15746	MYLK	Myosin light chain kinase, smooth muscle OS=Homo sapiens GN=MYLK PE=1 SV=4	-1.30788	0.267875	8.00713e-05	0.0928221	0.0132404	0.214517
P36551	CPOX	Oxygen-dependent coproporphyrinogen-III oxidase, mitochondrial OS=Homo sapiens GN=CPOX PE=1 SV=3	1.09302	0.169042	8.01596e-05	0.590653	0.0221727	0.00213648
P0DJI9	SAA1	Serum amyloid A-1 protein OS=Homo sapiens GN=SAA1 PE=1 SV=1	1.50359	0.34405	8.02379e-05	0.301612	0.341489	0.0656079
Q9NUQ9	FAM49B	Protein FAM49B OS=Homo sapiens GN=FAM49B PE=1 SV=1	-1.07099	0.159248	8.04721e-05	-0.360198	0.0146999	0.00732765
P05362	ICAM1	Intercellular adhesion molecule 1 OS=Homo sapiens GN=ICAM1 PE=1 SV=2	1.54232	0.364481	8.07485e-05	1.88519	0.350149	0.000806143
P13796	LCP1	Plastin-2 OS=Homo sapiens GN=LCP1 PE=1 SV=6	-3.03826	0.837562	8.07485e-05	-2.4906	0.0129342	0.000445441
P17813	ENG	Endoglin OS=Homo sapiens GN=ENG PE=1 SV=2	-3.23836	0.906491	8.07485e-05	-2.19682	0.00537894	0.000445441
P21980	TGM2	Protein-glutamine gamma-glutamyltransferase 2 OS=Homo sapiens GN=TGM2 PE=1 SV=2	-2.15535	0.57102	8.07485e-05	-1.33875	0.0861287	0.00062068
P42345	MTOR	Serine/threonine-protein kinase mTOR OS=Homo sapiens GN=MTOR PE=1 SV=1	0.980202	0.106865	8.07485e-05	1.37724	0.0947246	0.00062068
P98160	HSPG2	Basement membrane-specific heparan sulfate proteoglycan core protein OS=Homo sapiens GN=HSPG2 PE=1 SV=4	0.958391	0.0852842	8.07485e-05	2.16066	0.0710308	0.000453302
Q13393	PLD1	Phospholipase D1 OS=Homo sapiens GN=PLD1 PE=1 SV=1	1.31108	0.276297	8.07485e-05	1.90569	0.197338	0.000566963
Q14332	FZD2	Frizzled-2 OS=Homo sapiens GN=FZD2 PE=1 SV=1	-0.97986	0.106293	8.07485e-05	-0.760356	0.100095	0.00147415
Q63HR2	TNS2	Tensin-2 OS=Homo sapiens GN=TNS2 PE=1 SV=2	-0.92164	0.0328996	8.07485e-05	0.33696	0.0237632	0.00894186
Q8NHP6	MOSPD2	Motile sperm domain-containing protein 2 OS=Homo sapiens GN=MOSPD2 PE=1 SV=1	1.0614	0.160098	8.07485e-05	0.118191	0.118095	0.175124
Q8WXF7	ATL1	Atlastin-1 OS=Homo sapiens GN=ATL1 PE=1 SV=1	1.28901	0.26326	8.07485e-05	0.591803	0.0520787	0.00225561
Q92504	SLC39A7	Zinc transporter SLC39A7 OS=Homo sapiens GN=SLC39A7 PE=1 SV=2	1.15185	0.205901	8.07485e-05	1.77349	0.151689	0.00055591
Q9NU23	LYRM2	LYR motif-containing protein 2 OS=Homo sapiens GN=LYRM2 PE=1 SV=1	-1.04911	0.151433	8.07485e-05	-0.869308	0.112871	0.00119864
Q9UN66	PCDHB8	Protocadherin beta-8 OS=Homo sapiens GN=PCDHB8 PE=2 SV=3	1.02714	0.135651	8.07485e-05	1.5879	0.116263	0.000567003
Q9Y4K0	LOXL2	Lysyl oxidase homolog 2 OS=Homo sapiens GN=LOXL2 PE=1 SV=1	1.18296	0.219724	8.07485e-05	0.681163	0.193714	0.00302048
P07093	SERPINE2	Glia-derived nexin OS=Homo sapiens GN=SERPINE2 PE=1 SV=1	1.13334	0.198984	8.15221e-05	0.441518	0.000217765	0.00422626
P01135	TGFA	Protransforming growth factor alpha OS=Homo sapiens GN=TGFA PE=1 SV=1	1.25167	0.253915	8.20779e-05	1.00152	0.135387	0.00102165
Q9UHR4	BAIAP2L1	Brain-specific angiogenesis inhibitor 1-associated protein 2-like protein 1 OS=Homo sapiens GN=BAIAP2L1 PE=1 SV=2	1.12238	0.195179	8.20779e-05	1.75428	0.0445842	0.000468815
Q16610	ECM1	Extracellular matrix protein 1 OS=Homo sapiens GN=ECM1 PE=1 SV=2	-1.34923	0.295882	8.20919e-05	0.0884406	0.000634753	0.231475
Q9BXB1	LGR4	Leucine-rich repeat-containing G-protein coupled receptor 4 OS=Homo sapiens GN=LGR4 PE=1 SV=2	0.956323	0.0947969	8.29911e-05	0.769782	0.0246714	0.00120649
O15438	ABCC3	Canalicular multispecific organic anion transporter 2 OS=Homo sapiens GN=ABCC3 PE=1 SV=3	1.08526	0.18066	8.35075e-05	1.31483	0.174283	0.000750628
P07237	P4HB	Protein disulfide-isomerase OS=Homo sapiens GN=P4HB PE=1 SV=3	1.10615	0.190128	8.35075e-05	0.143392	0.00205908	0.0877165
P53816	PLA2G16	HRAS-like suppressor 3 OS=Homo sapiens GN=PLA2G16 PE=1 SV=2	1.16814	0.222051	8.35884e-05	1.45228	0.219804	0.000758427
Q5TDH0	DDI2	Protein DDI1 homolog 2 OS=Homo sapiens GN=DDI2 PE=1 SV=1	0.986131	0.12425	8.56137e-05	0.684319	0.0321973	0.00153213
O43167	ZBTB24	Zinc finger and BTB domain-containing protein 24 OS=Homo sapiens GN=ZBTB24 PE=1 SV=2	-2.27996	0.625532	8.5721e-05	-1.01306	0.22808	0.00145981
Q8IWA4	MFN1	Mitofusin-1 OS=Homo sapiens GN=MFN1 PE=1 SV=2	1.0183	0.146282	8.5721e-05	1.02613	0.00127253	0.000744624
P80723	BASP1	Brain acid soluble protein 1 OS=Homo sapiens GN=BASP1 PE=1 SV=2	0.921227	0.0714388	8.59432e-05	0.237081	0.0664479	0.0266705
Q8IZA0	KIAA0319L	Dyslexia-associated protein KIAA0319-like protein OS=Homo sapiens GN=KIAA0319L PE=1 SV=2	1.16085	0.222194	8.59432e-05	0.551858	0.13858	0.00375525
Q8IV36	HID1	Protein HID1 OS=Homo sapiens GN=HID1 PE=1 SV=1	1.04564	0.1658	8.687e-05	1.27117	0.139123	0.000705401
P09228	CST4	Cystatin-S OS=Homo sapiens GN=CST4 PE=1 SV=3	1.18069	0.234933	8.7229e-05	1.91377	0.233634	0.000614729
Q6ZMK1	CYHR1	Cysteine and histidine-rich protein 1 OS=Homo sapiens GN=CYHR1 PE=1 SV=2	0.989764	0.132426	8.7229e-05	0.577426	0.0563593	0.00241644
Q8IVU3	HERC6	Probable E3 ubiquitin-protein ligase HERC6 OS=Homo sapiens GN=HERC6 PE=2 SV=2	1.26125	0.271933	8.84478e-05	0.663418	0.268162	0.00496912
P32321	DCTD	Deoxycytidylate deaminase OS=Homo sapiens GN=DCTD PE=1 SV=2	-1.09386	0.194771	8.8666e-05	0.242231	0.167978	0.0426193
Q16625	OCLN	Occludin OS=Homo sapiens GN=OCLN PE=1 SV=1	0.948845	0.106075	8.87317e-05	0.79026	0.0406111	0.00118562
P54132	BLM	Bloom syndrome protein OS=Homo sapiens GN=BLM PE=1 SV=1	-0.907838	0.0691066	8.973e-05	-0.429242	0.0473165	0.0048217
P08174	CD55	Complement decay-accelerating factor OS=Homo sapiens GN=CD55 PE=1 SV=4	0.988326	0.139095	9.08444e-05	0.806933	0.0729992	0.00120942
P21964	COMT	Catechol O-methyltransferase OS=Homo sapiens GN=COMT PE=1 SV=2	-0.941088	0.108227	9.08444e-05	-1.14584	0.0630506	0.000697366
P50402	EMD	Emerin OS=Homo sapiens GN=EMD PE=1 SV=1	0.973912	0.131891	9.08444e-05	-0.414236	0.0323748	0.00513285
P53597	SUCLG1	Succinate--CoA ligase [ADP/GDP-forming] subunit alpha, mitochondrial OS=Homo sapiens GN=SUCLG1 PE=1 SV=4	-0.894994	0.0605716	9.08444e-05	-0.920271	0.044539	0.000916395
Q02241	KIF23	Kinesin-like protein KIF23 OS=Homo sapiens GN=KIF23 PE=1 SV=3	-0.925329	0.0935548	9.08444e-05	-0.890473	0.00495104	0.000935783
Q15561	TEAD4	Transcriptional enhancer factor TEF-3 OS=Homo sapiens GN=TEAD4 PE=1 SV=3	-0.965449	0.126627	9.08444e-05	-0.216575	0.105703	0.041116
Q7Z6M2	FBXO33	F-box only protein 33 OS=Homo sapiens GN=FBXO33 PE=1 SV=1	0.902698	0.0689139	9.08444e-05	2.01237	0.0279606	0.000453302
Q969W3	FAM104A	Protein FAM104A OS=Homo sapiens GN=FAM104A PE=1 SV=2	0.961192	0.120708	9.08444e-05	3.24283	0.0133673	0.000445441
Q9Y6Q6	TNFRSF11A	Tumor necrosis factor receptor superfamily member 11A OS=Homo sapiens GN=TNFRSF11A PE=1 SV=1	0.91518	0.0829343	9.08444e-05	1.35312	0.0810056	0.00062068
Q14728	MFSD10	Major facilitator superfamily domain-containing protein 10 OS=Homo sapiens GN=MFSD10 PE=1 SV=1	1.10733	0.210036	9.11749e-05	1.01584	0.206979	0.00131908
Q9Y6B6	SAR1B	GTP-binding protein SAR1b OS=Homo sapiens GN=SAR1B PE=1 SV=1	0.944475	0.112298	9.11749e-05	1.03079	0.0321356	0.000750628
Q8TAD7	OCC1	Overexpressed in colon carcinoma 1 protein OS=Homo sapiens GN=OCC1 PE=1 SV=2	-1.84582	0.502084	9.36882e-05	-1.87009	0.0497455	0.000454528
P52569	SLC7A2	Cationic amino acid transporter 2 OS=Homo sapiens GN=SLC7A2 PE=1 SV=2	1.00155	0.158216	9.48953e-05	2.04671	0.11703	0.000454528
Q6PL18	ATAD2	ATPase family AAA domain-containing protein 2 OS=Homo sapiens GN=ATAD2 PE=1 SV=1	-0.932454	0.109465	9.48953e-05	-0.863816	0.106679	0.00118915
Q96JB8	MPP4	MAGUK p55 subfamily member 4 OS=Homo sapiens GN=MPP4 PE=1 SV=2	-1.61584	0.422857	9.48953e-05	-1.22422	0.0432395	0.000624636
Q99519	NEU1	Sialidase-1 OS=Homo sapiens GN=NEU1 PE=1 SV=1	1.41549	0.345331	9.48953e-05	1.37141	0.122383	0.000624636
O15063	KIAA0355	Uncharacterized protein KIAA0355 OS=Homo sapiens GN=KIAA0355 PE=1 SV=2	-0.972391	0.140307	9.49006e-05	-1.5558	0.082715	0.0005553
P31150	GDI1	Rab GDP dissociation inhibitor alpha OS=Homo sapiens GN=GDI1 PE=1 SV=2	1.05174	0.186864	9.50083e-05	-0.0560447	0.0263829	0.427505
P29323	EPHB2	Ephrin type-B receptor 2 OS=Homo sapiens GN=EPHB2 PE=1 SV=5	0.947697	0.126183	9.58628e-05	0.945024	0.0521448	0.000891895
Q02880	TOP2B	DNA topoisomerase 2-beta OS=Homo sapiens GN=TOP2B PE=1 SV=3	-0.867689	0.0440816	9.58628e-05	-0.808402	0.0429119	0.00113958
Q14240	EIF4A2	Eukaryotic initiation factor 4A-II OS=Homo sapiens GN=EIF4A2 PE=1 SV=2	1.12229	0.224415	9.58628e-05	1.24162	0.0990788	0.000676363
Q6ZSS7	MFSD6	Major facilitator superfamily domain-containing protein 6 OS=Homo sapiens GN=MFSD6 PE=1 SV=2	0.870341	0.047678	9.58628e-05	0.932846	0.0141926	0.00087378
P51608	MECP2	Methyl-CpG-binding protein 2 OS=Homo sapiens GN=MECP2 PE=1 SV=1	1.10735	0.219317	9.61086e-05	-0.194347	0.177205	0.0805374
Q99942	RNF5	E3 ubiquitin-protein ligase RNF5 OS=Homo sapiens GN=RNF5 PE=1 SV=1	0.92231	0.107916	9.61086e-05	1.83316	0.044179	0.000454528
O60220	TIMM8A	Mitochondrial import inner membrane translocase subunit Tim8 A OS=Homo sapiens GN=TIMM8A PE=1 SV=1	1.22619	0.272721	9.61482e-05	-0.301817	0.0358185	0.0124238
P13995	MTHFD2	Bifunctional methylenetetrahydrofolate dehydrogenase/cyclohydrolase, mitochondrial OS=Homo sapiens GN=MTHFD2 PE=1 SV=2	-0.955476	0.134633	9.6489e-05	-0.561912	0.114309	0.00317423
Q93079	HIST2H2BF	Histone H2B type 2-F OS=Homo sapiens GN=HIST2H2BF PE=1 SV=3	-0.867115	0.0502175	9.6489e-05	-0.878145	0.00292158	0.000959936
Q7L5N1	COPS6	COP9 signalosome complex subunit 6 OS=Homo sapiens GN=COPS6 PE=1 SV=1	0.947958	0.131233	9.68822e-05	0.994214	0.085809	0.000885217
Q9H7D0	DOCK5	Dedicator of cytokinesis protein 5 OS=Homo sapiens GN=DOCK5 PE=1 SV=3	0.857434	0.0354575	9.68822e-05	0.289815	0.035194	0.0138669
Q9NP66	HMG20A	High mobility group protein 20A OS=Homo sapiens GN=HMG20A PE=1 SV=1	-1.11407	0.225415	9.68822e-05	-1.08803	0.0375832	0.000704245
Q96B01	RAD51AP1	RAD51-associated protein 1 OS=Homo sapiens GN=RAD51AP1 PE=1 SV=1	-1.20376	0.267994	9.69274e-05	-0.406789	0.0475704	0.0055908
Q9Y2L9	LRCH1	Leucine-rich repeat and calponin homology domain-containing protein 1 OS=Homo sapiens GN=LRCH1 PE=1 SV=3	-0.942359	0.128245	9.69274e-05	-0.85701	0.0543374	0.00105255
Q86SJ2	AMIGO2	Amphoterin-induced protein 2 OS=Homo sapiens GN=AMIGO2 PE=1 SV=1	0.860098	0.0492358	9.85925e-05	1.04605	0.0283994	0.000732316
P17301	ITGA2	Integrin alpha-2 OS=Homo sapiens GN=ITGA2 PE=1 SV=1	1.08839	0.216136	9.95026e-05	0.881736	0.0639007	0.00102234
Q8N3V7	SYNPO	Synaptopodin OS=Homo sapiens GN=SYNPO PE=1 SV=2	0.867222	0.063167	9.95026e-05	0.51542	0.0289005	0.0029446
Q8TEM1	NUP210	Nuclear pore membrane glycoprotein 210 OS=Homo sapiens GN=NUP210 PE=1 SV=3	0.920222	0.11753	9.95706e-05	1.98087	0.100895	0.000454528
Q92908	GATA6	Transcription factor GATA-6 OS=Homo sapiens GN=GATA6 PE=1 SV=2	1.19406	0.267118	9.95706e-05	1.53184	0.111834	0.000583026
Q9UK53	ING1	Inhibitor of growth protein 1 OS=Homo sapiens GN=ING1 PE=1 SV=2	-0.848793	0.0360632	9.95706e-05	-0.506809	0.0197927	0.00303146
Q9UKL3	CASP8AP2	CASP8-associated protein 2 OS=Homo sapiens GN=CASP8AP2 PE=1 SV=1	-1.0465	0.197563	9.95706e-05	0.0260878	0.0516712	0.713856
Q9Y4P8	WIPI2	WD repeat domain phosphoinositide-interacting protein 2 OS=Homo sapiens GN=WIPI2 PE=1 SV=1	0.90025	0.101739	9.95706e-05	1.05279	0.0754868	0.000789772
P10809	HSPD1	60 kDa heat shock protein, mitochondrial OS=Homo sapiens GN=HSPD1 PE=1 SV=2	1.07677	0.212803	9.9812e-05	0.298335	0.0152131	0.0124248
P37235	HPCAL1	Hippocalcin-like protein 1 OS=Homo sapiens GN=HPCAL1 PE=1 SV=3	0.866597	0.0688724	9.9812e-05	0.361178	0.0234807	0.00734197
Q53EP0	FNDC3B	Fibronectin type III domain-containing protein 3B OS=Homo sapiens GN=FNDC3B PE=1 SV=2	1.39439	0.35028	9.9812e-05	1.63186	0.0264908	0.000503754
Q8IY67	RAVER1	Ribonucleoprotein PTB-binding 1 OS=Homo sapiens GN=RAVER1 PE=1 SV=1	-0.932618	0.130599	0.00010034	-0.576339	0.011988	0.00225184
P27695	APEX1	DNA-(apurinic or apyrimidinic site) lyase OS=Homo sapiens GN=APEX1 PE=1 SV=2	-1.06009	0.207057	0.000100775	-1.65947	0.135059	0.000566963
Q12873	CHD3	Chromodomain-helicase-DNA-binding protein 3 OS=Homo sapiens GN=CHD3 PE=1 SV=3	-0.885732	0.0936116	0.000100819	-0.422076	0.0229043	0.00480207
Q9NQT8	KIF13B	Kinesin-like protein KIF13B OS=Homo sapiens GN=KIF13B PE=1 SV=2	0.992532	0.170376	0.000100819	1.26163	0.100573	0.000664327
O75976	CPD	Carboxypeptidase D OS=Homo sapiens GN=CPD PE=1 SV=2	0.943899	0.140395	0.000101363	0.52794	0.014252	0.00274567
O75569	PRKRA	Interferon-inducible double-stranded RNA-dependent protein kinase activator A OS=Homo sapiens GN=PRKRA PE=1 SV=1	1.00965	0.182488	0.000101671	0.116583	0.149628	0.201395
Q99856	ARID3A	AT-rich interactive domain-containing protein 3A OS=Homo sapiens GN=ARID3A PE=1 SV=2	-3.39076	1.04376	0.000101671	-2.6103	0.132011	0.000445441
Q9H8M1	COQ10B	Coenzyme Q-binding protein COQ10 homolog B, mitochondrial OS=Homo sapiens GN=COQ10B PE=2 SV=1	0.958314	0.152359	0.000102017	0.598632	0.125702	0.00287367
P78347	GTF2I	General transcription factor II-I OS=Homo sapiens GN=GTF2I PE=1 SV=2	-0.861558	0.0728076	0.000102084	-0.620247	0.0357474	0.00194821
Q96BY9	SARAF	Store-operated calcium entry-associated regulatory factor OS=Homo sapiens GN=SARAF PE=1 SV=1	0.981316	0.168286	0.000102948	0.810188	0.136592	0.00150113
Q9BYN0	SRXN1	Sulfiredoxin-1 OS=Homo sapiens GN=SRXN1 PE=1 SV=2	1.28853	0.315535	0.000103953	0.982136	0.0360997	0.000822221
O43623	SNAI2	Zinc finger protein SNAI2 OS=Homo sapiens GN=SNAI2 PE=1 SV=1	-1.64372	0.458142	0.000104384	-0.670729	0.0672463	0.00175986
O75197	LRP5	Low-density lipoprotein receptor-related protein 5 OS=Homo sapiens GN=LRP5 PE=1 SV=2	0.844386	0.0567481	0.000104384	1.14447	0.0501189	0.000687309
P41134	ID1	DNA-binding protein inhibitor ID-1 OS=Homo sapiens GN=ID1 PE=1 SV=3	1.25188	0.30666	0.000107314	1.41212	0.305881	0.00109501
Q7Z402	TMC7	Transmembrane channel-like protein 7 OS=Homo sapiens GN=TMC7 PE=1 SV=1	1.0456	0.209017	0.000107316	1.06947	0.0611481	0.000739815
Q9UM54	MYO6	Unconventional myosin-VI OS=Homo sapiens GN=MYO6 PE=1 SV=4	-0.854042	0.077846	0.000107792	-0.891433	0.040789	0.000962646
O60603	TLR2	Toll-like receptor 2 OS=Homo sapiens GN=TLR2 PE=1 SV=1	1.2926	0.325605	0.00010998	0.994033	0.190518	0.00128544
O75323	GBAS	Protein NipSnap homolog 2 OS=Homo sapiens GN=GBAS PE=1 SV=1	-0.970609	0.172414	0.000110264	-1.2861	0.0110518	0.00061962
Q8N5J2	FAM63A	Ubiquitin carboxyl-terminal hydrolase MINDY-1 OS=Homo sapiens GN=FAM63A PE=1 SV=2	1.13108	0.254492	0.000110264	2.91312	0.052594	0.000445441
Q9Y251	HPSE	Heparanase OS=Homo sapiens GN=HPSE PE=1 SV=2	1.35962	0.354321	0.000111223	0.374936	0.126809	0.00988161
P63000	RAC1	Ras-related C3 botulinum toxin substrate 1 OS=Homo sapiens GN=RAC1 PE=1 SV=1	-1.0469	0.215826	0.00011162	-0.782459	0.169782	0.00194821
P30086	PEBP1	Phosphatidylethanolamine-binding protein 1 OS=Homo sapiens GN=PEBP1 PE=1 SV=3	-1.14963	0.26634	0.000111633	-1.14926	0.189516	0.000993221
Q9BXF6	RAB11FIP5	Rab11 family-interacting protein 5 OS=Homo sapiens GN=RAB11FIP5 PE=1 SV=1	-0.955974	0.167518	0.000113257	-0.335944	0.0520408	0.00957985
P51114	FXR1	Fragile X mental retardation syndrome-related protein 1 OS=Homo sapiens GN=FXR1 PE=1 SV=3	1.04144	0.214993	0.000113653	0.806664	0.0220661	0.00111296
Q6ZUM4	ARHGAP27	Rho GTPase-activating protein 27 OS=Homo sapiens GN=ARHGAP27 PE=1 SV=3	0.988417	0.18829	0.000114215	1.26164	0.178809	0.000822221
Q5H8A4	PIGG	GPI ethanolamine phosphate transferase 2 OS=Homo sapiens GN=PIGG PE=1 SV=1	0.817157	0.042938	0.000114249	0.455477	0.0324938	0.00404128
O43824	GTPBP6	Putative GTP-binding protein 6 OS=Homo sapiens GN=GTPBP6 PE=2 SV=3	0.858437	0.0991612	0.000115659	0.674087	0.0671179	0.00173541
Q9H6X2	ANTXR1	Anthrax toxin receptor 1 OS=Homo sapiens GN=ANTXR1 PE=1 SV=2	-1.12122	0.257502	0.000115659	-0.889534	0.23142	0.00202018
O43663	PRC1	Protein regulator of cytokinesis 1 OS=Homo sapiens GN=PRC1 PE=1 SV=2	-0.917498	0.146692	0.000115878	-0.46879	0.100777	0.00469952
P15509	CSF2RA	Granulocyte-macrophage colony-stimulating factor receptor subunit alpha OS=Homo sapiens GN=CSF2RA PE=1 SV=1	1.08559	0.241815	0.000115878	1.19313	0.17561	0.000885539
O43175	PHGDH	D-3-phosphoglycerate dehydrogenase OS=Homo sapiens GN=PHGDH PE=1 SV=4	1.71039	0.501663	0.000116381	3.02985	0.47301	0.00062068
Q13459	MYO9B	Unconventional myosin-IXb OS=Homo sapiens GN=MYO9B PE=1 SV=3	0.879929	0.121372	0.000116892	1.84946	0.0970299	0.000481297
Q99985	SEMA3C	Semaphorin-3C OS=Homo sapiens GN=SEMA3C PE=2 SV=2	0.920956	0.151135	0.000116892	1.34571	0.0914556	0.00062068
Q15743	GPR68	Ovarian cancer G-protein coupled receptor 1 OS=Homo sapiens GN=GPR68 PE=1 SV=1	1.54854	0.440535	0.000117119	1.5901	0.33772	0.00101484
Q14966	ZNF638	Zinc finger protein 638 OS=Homo sapiens GN=ZNF638 PE=1 SV=2	-0.904757	0.141657	0.000117518	-0.697401	0.062777	0.00156688
P09132	SRP19	Signal recognition particle 19 kDa protein OS=Homo sapiens GN=SRP19 PE=1 SV=3	0.876282	0.12168	0.000119125	-0.340979	0.0396187	0.00892675
P63313	TMSB10	Thymosin beta-10 OS=Homo sapiens GN=TMSB10 PE=1 SV=2	-1.38602	0.379863	0.000119629	-1.15899	0.178771	0.000937387
O95816	BAG2	BAG family molecular chaperone regulator 2 OS=Homo sapiens GN=BAG2 PE=1 SV=1	0.996659	0.200667	0.000119719	1.21542	0.100239	0.000697366
Q92922	SMARCC1	SWI/SNF complex subunit SMARCC1 OS=Homo sapiens GN=SMARCC1 PE=1 SV=3	-0.859815	0.110371	0.000119719	-0.669399	0.00425661	0.00156588
P52952	NKX2-5	Homeobox protein Nkx-2.5 OS=Homo sapiens GN=NKX2-5 PE=1 SV=1	-1.11085	0.261541	0.000120924	-0.973091	0.106281	0.000968883
P13640	MT2A	Metallothionein-2 OS=Homo sapiens GN=MT2A PE=1 SV=1	1.05315	0.234272	0.000122297	0.776981	0.202539	0.0023609
Q14993	COL19A1	Collagen alpha-1(XIX) chain OS=Homo sapiens GN=COL19A1 PE=1 SV=3	1.32802	0.358829	0.000123289	1.48952	0.202756	0.000698567
P00390	GSR	Glutathione reductase, mitochondrial OS=Homo sapiens GN=GSR PE=1 SV=2	0.797212	0.0466218	0.000123581	0.486997	0.0463954	0.0035074
P00749	PLAU	Urokinase-type plasminogen activator OS=Homo sapiens GN=PLAU PE=1 SV=2	0.913519	0.157262	0.000123581	0.320826	0.00705112	0.0100659
P22676	CALB2	Calretinin OS=Homo sapiens GN=CALB2 PE=2 SV=2	-1.38745	0.387511	0.000123581	-0.741012	0.0261172	0.00130622
P29317	EPHA2	Ephrin type-A receptor 2 OS=Homo sapiens GN=EPHA2 PE=1 SV=2	0.940115	0.174528	0.000123581	0.864612	0.045326	0.00102234
P42892	ECE1	Endothelin-converting enzyme 1 OS=Homo sapiens GN=ECE1 PE=1 SV=2	1.0872	0.251854	0.000123581	0.838134	0.0890012	0.00118585
Q5FYB0	ARSJ	Arylsulfatase J OS=Homo sapiens GN=ARSJ PE=2 SV=1	1.34148	0.366171	0.000123581	1.38963	0.240191	0.000883755
Q5K651	SAMD9	Sterile alpha motif domain-containing protein 9 OS=Homo sapiens GN=SAMD9 PE=1 SV=1	1.14479	0.281802	0.000123581	0.855388	0.275466	0.00275709
Q96DA6	DNAJC19	Mitochondrial import inner membrane translocase subunit TIM14 OS=Homo sapiens GN=DNAJC19 PE=1 SV=3	0.828957	0.0900977	0.000123581	0.907526	0.0712718	0.000989088
Q9H8H3	METTL7A	Methyltransferase-like protein 7A OS=Homo sapiens GN=METTL7A PE=1 SV=1	1.65878	0.490353	0.000123581	2.49825	0.293624	0.000543134
Q8NCL9	APCDD1L	Protein APCDD1-like OS=Homo sapiens GN=APCDD1L PE=2 SV=1	1.0537	0.237364	0.000123878	1.57615	0.0266993	0.000526309
P24844	MYL9	Myosin regulatory light polypeptide 9 OS=Homo sapiens GN=MYL9 PE=1 SV=4	-0.867463	0.126137	0.000124393	-0.711583	0.117789	0.00187296
Q8N556	AFAP1	Actin filament-associated protein 1 OS=Homo sapiens GN=AFAP1 PE=1 SV=2	0.875852	0.13368	0.000124789	0.773521	0.00314349	0.00118585
Q96D15	RCN3	Reticulocalbin-3 OS=Homo sapiens GN=RCN3 PE=1 SV=1	-1.84891	0.570903	0.000124789	-0.432934	0.0493807	0.00474081
Q9Y561	LRP12	Low-density lipoprotein receptor-related protein 12 OS=Homo sapiens GN=LRP12 PE=1 SV=1	0.884878	0.141103	0.000124789	0.616233	0.130656	0.00275283
Q8IY21	DDX60	Probable ATP-dependent RNA helicase DDX60 OS=Homo sapiens GN=DDX60 PE=1 SV=3	0.979236	0.201277	0.000124953	1.4691	0.176564	0.000668665
Q92769	HDAC2	Histone deacetylase 2 OS=Homo sapiens GN=HDAC2 PE=1 SV=2	-0.847165	0.113315	0.000126286	-0.707756	0.0850288	0.00164473
Q12772	SREBF2	Sterol regulatory element-binding protein 2 OS=Homo sapiens GN=SREBF2 PE=1 SV=2	-1.21039	0.317763	0.000126829	-0.191794	0.0245381	0.0429782
Q4VX76	SYTL3	Synaptotagmin-like protein 3 OS=Homo sapiens GN=SYTL3 PE=2 SV=3	-1.22249	0.321781	0.000126829	1.27111	0.260082	0.00110019
Q7Z3B1	NEGR1	Neuronal growth regulator 1 OS=Homo sapiens GN=NEGR1 PE=1 SV=3	-0.827584	0.0969163	0.000126829	-1.22643	0.0485708	0.000624636
Q96Q11	TRNT1	CCA tRNA nucleotidyltransferase 1, mitochondrial OS=Homo sapiens GN=TRNT1 PE=1 SV=2	-0.8053	0.0793314	0.00013187	-0.161417	0.0541959	0.0714962
O60725	ICMT	Protein-S-isoprenylcysteine O-methyltransferase OS=Homo sapiens GN=ICMT PE=1 SV=1	0.896092	0.159206	0.000133427	1.25847	0.134865	0.000705401
P43308	SSR2	Translocon-associated protein subunit beta OS=Homo sapiens GN=SSR2 PE=1 SV=1	1.60018	0.486409	0.000133427	2.41174	0.485554	0.000816778
Q9NUJ1	ABHD10	Mycophenolic acid acyl-glucuronide esterase, mitochondrial OS=Homo sapiens GN=ABHD10 PE=1 SV=1	-0.793044	0.0671266	0.000133427	-0.86327	0.015666	0.000989088
O75381	PEX14	Peroxisomal membrane protein PEX14 OS=Homo sapiens GN=PEX14 PE=1 SV=1	0.952939	0.194199	0.000133651	0.864799	0.012882	0.000983546
P10620	MGST1	Microsomal glutathione S-transferase 1 OS=Homo sapiens GN=MGST1 PE=1 SV=1	1.43133	0.419494	0.00013436	0.581898	0.369449	0.012973
P43304	GPD2	Glycerol-3-phosphate dehydrogenase, mitochondrial OS=Homo sapiens GN=GPD2 PE=1 SV=3	0.873983	0.145453	0.00013436	0.683778	0.119916	0.00206216
O75874	IDH1	Isocitrate dehydrogenase [NADP] cytoplasmic OS=Homo sapiens GN=IDH1 PE=1 SV=2	0.781645	0.0534314	0.000134446	0.40533	0.0485952	0.00565756
P22413	ENPP1	Ectonucleotide pyrophosphatase/phosphodiesterase family member 1 OS=Homo sapiens GN=ENPP1 PE=1 SV=2	0.94444	0.191152	0.000134527	0.996282	0.0690945	0.000851196
P38936	CDKN1A	Cyclin-dependent kinase inhibitor 1 OS=Homo sapiens GN=CDKN1A PE=1 SV=3	1.38197	0.400854	0.000134541	1.75374	0.391166	0.0010306
Q9H0U9	TSPYL1	Testis-specific Y-encoded-like protein 1 OS=Homo sapiens GN=TSPYL1 PE=1 SV=3	-0.769026	0.0255053	0.000134541	-0.0323864	0.0207659	0.641846
Q71DI3	HIST2H3A	Histone H3.2 OS=Homo sapiens GN=HIST2H3A PE=1 SV=3	-1.04937	0.251042	0.000135683	-1.81987	0.101815	0.000486912
Q9ULG6	CCPG1	Cell cycle progression protein 1 OS=Homo sapiens GN=CCPG1 PE=1 SV=3	0.836405	0.119677	0.000136101	0.168736	0.103598	0.0764382
Q63HK3	ZKSCAN2	Zinc finger protein with KRAB and SCAN domains 2 OS=Homo sapiens GN=ZKSCAN2 PE=1 SV=2	-0.999621	0.224552	0.000136266	1.93014	0.215553	0.000583026
O14657	TOR1B	Torsin-1B OS=Homo sapiens GN=TOR1B PE=1 SV=2	1.00797	0.229164	0.00013638	0.51574	0.00889681	0.00288306
O60462	NRP2	Neuropilin-2 OS=Homo sapiens GN=NRP2 PE=1 SV=2	0.834793	0.119861	0.000137244	1.21375	0.0370779	0.000624636
Q96AY3	FKBP10	Peptidyl-prolyl cis-trans isomerase FKBP10 OS=Homo sapiens GN=FKBP10 PE=1 SV=1	-3.08011	1.03921	0.000137298	-2.31036	0.046953	0.000445441
P59768	GNG2	Guanine nucleotide-binding protein G(I)/G(S)/G(O) subunit gamma-2 OS=Homo sapiens GN=GNG2 PE=1 SV=2	-3.03406	1.02479	0.000137852	-2.64629	0.3772	0.000614729
Q8TAT6	NPLOC4	Nuclear protein localization protein 4 homolog OS=Homo sapiens GN=NPLOC4 PE=1 SV=3	0.884088	0.159265	0.000138434	0.727361	0.116198	0.00175994
O14578	CIT	Citron Rho-interacting kinase OS=Homo sapiens GN=CIT PE=1 SV=2	-0.807079	0.0977924	0.000138874	-0.108884	0.0474803	0.167538
Q4G176	ACSF3	Acyl-CoA synthetase family member 3, mitochondrial OS=Homo sapiens GN=ACSF3 PE=1 SV=3	-0.770286	0.0506665	0.000139541	-0.293625	0.0504927	0.0139033
Q9UIW2	PLXNA1	Plexin-A1 OS=Homo sapiens GN=PLXNA1 PE=1 SV=3	0.955548	0.204794	0.00014	1.24988	0.0437081	0.000624636
O15194	CTDSPL	CTD small phosphatase-like protein OS=Homo sapiens GN=CTDSPL PE=1 SV=2	-0.901305	0.175772	0.000140193	-0.998603	0.0666427	0.000845717
O60506	SYNCRIP	Heterogeneous nuclear ribonucleoprotein Q OS=Homo sapiens GN=SYNCRIP PE=1 SV=2	-0.799206	0.0923106	0.000140193	-1.01997	0.0914118	0.000864841
P20810	CAST	Calpastatin OS=Homo sapiens GN=CAST PE=1 SV=4	0.758193	0.0284392	0.000140193	0.834093	0.0113117	0.0010466
P50995	ANXA11	Annexin A11 OS=Homo sapiens GN=ANXA11 PE=1 SV=1	0.796362	0.0894375	0.000140193	0.349849	0.0333949	0.00815949
Q53EZ4	CEP55	Centrosomal protein of 55 kDa OS=Homo sapiens GN=CEP55 PE=1 SV=3	-0.782407	0.0759171	0.000140193	-0.481397	0.0732604	0.00393273
Q96CM8	ACSF2	Acyl-CoA synthetase family member 2, mitochondrial OS=Homo sapiens GN=ACSF2 PE=1 SV=2	-0.753598	0.0129024	0.000140193	-0.455139	0.0122169	0.00395069
Q9NQ92	COPRS	Coordinator of PRMT5 and differentiation stimulator OS=Homo sapiens GN=COPRS PE=1 SV=3	1.30854	0.375337	0.000140193	2.10425	0.0409806	0.000453302
Q9NQW6	ANLN	Actin-binding protein anillin OS=Homo sapiens GN=ANLN PE=1 SV=2	-0.828807	0.121753	0.000140193	-0.640118	0.111959	0.00234175
Q9NRY5	FAM114A2	Protein FAM114A2 OS=Homo sapiens GN=FAM114A2 PE=1 SV=4	0.802751	0.0993311	0.000140193	0.488286	0.0887798	0.00402769
Q9NZ08	ERAP1	Endoplasmic reticulum aminopeptidase 1 OS=Homo sapiens GN=ERAP1 PE=1 SV=3	1.27546	0.360659	0.000140193	1.14486	0.0959532	0.000727449
Q5VWN6	FAM208B	Protein FAM208B OS=Homo sapiens GN=FAM208B PE=1 SV=1	-0.83075	0.125692	0.000140549	-0.296385	0.00429813	0.012549
Q8TDP1	RNASEH2C	Ribonuclease H2 subunit C OS=Homo sapiens GN=RNASEH2C PE=1 SV=1	-1.38121	0.410452	0.0001417	-1.27934	0.309476	0.00132609
Q92626	PXDN	Peroxidasin homolog OS=Homo sapiens GN=PXDN PE=1 SV=2	0.936646	0.197976	0.0001417	1.09357	0.00632065	0.000698567
Q6ZSY5	PPP1R3F	Protein phosphatase 1 regulatory subunit 3F OS=Homo sapiens GN=PPP1R3F PE=1 SV=3	0.759358	0.0436951	0.000141745	0.476112	0.0270352	0.00357142
O15162	PLSCR1	Phospholipid scramblase 1 OS=Homo sapiens GN=PLSCR1 PE=1 SV=1	-0.792705	0.095382	0.000143161	-0.16751	0.040449	0.0629253
Q6ZXV5	TMTC3	Transmembrane and TPR repeat-containing protein 3 OS=Homo sapiens GN=TMTC3 PE=1 SV=2	0.926006	0.194005	0.000143161	1.0813	0.054183	0.000723749
Q99497	PARK7	Protein deglycase DJ-1 OS=Homo sapiens GN=PARK7 PE=1 SV=2	0.775012	0.0740463	0.000143161	0.369812	0.0563358	0.00742263
Q9BY76	ANGPTL4	Angiopoietin-related protein 4 OS=Homo sapiens GN=ANGPTL4 PE=1 SV=2	0.878896	0.164594	0.000143161	0.801999	0.0787994	0.00124028
Q9ULW0	TPX2	Targeting protein for Xklp2 OS=Homo sapiens GN=TPX2 PE=1 SV=2	-0.752008	0.0329366	0.000143161	-0.784925	0.0297721	0.0011821
Q12929	EPS8	Epidermal growth factor receptor kinase substrate 8 OS=Homo sapiens GN=EPS8 PE=1 SV=1	0.805753	0.110091	0.000144169	0.504609	0.102161	0.00392593
Q16706	MAN2A1	Alpha-mannosidase 2 OS=Homo sapiens GN=MAN2A1 PE=1 SV=2	0.951271	0.211867	0.000144169	0.601231	0.211205	0.00456318
Q5T7M9	FAM69A	Protein FAM69A OS=Homo sapiens GN=FAM69A PE=2 SV=1	1.24387	0.357588	0.000144976	0.746169	0.356825	0.00607877
Q96KP4	CNDP2	Cytosolic non-specific dipeptidase OS=Homo sapiens GN=CNDP2 PE=1 SV=2	-0.977782	0.227937	0.000145023	-0.777615	0.0356029	0.00120188
Q9UII2	ATPIF1	ATPase inhibitor, mitochondrial OS=Homo sapiens GN=ATPIF1 PE=1 SV=1	0.757278	0.0533356	0.00014549	0.55072	0.0364772	0.00256619
Q8N490	PNKD	Probable hydrolase PNKD OS=Homo sapiens GN=PNKD PE=1 SV=2	0.872628	0.165487	0.000145689	1.17704	0.15667	0.000849065
Q96HC4	PDLIM5	PDZ and LIM domain protein 5 OS=Homo sapiens GN=PDLIM5 PE=1 SV=5	0.820169	0.126043	0.000145689	0.642667	0.126022	0.00246144
Q9BRK3	MXRA8	Matrix-remodeling-associated protein 8 OS=Homo sapiens GN=MXRA8 PE=1 SV=1	0.929169	0.200758	0.000145689	1.84203	0.178792	0.000557126
O15460	P4HA2	Prolyl 4-hydroxylase subunit alpha-2 OS=Homo sapiens GN=P4HA2 PE=1 SV=1	0.987702	0.233448	0.000146114	0.5349	0.0413027	0.00275709
Q92888	ARHGEF1	Rho guanine nucleotide exchange factor 1 OS=Homo sapiens GN=ARHGEF1 PE=1 SV=2	-0.783808	0.0928689	0.000146209	-0.840206	0.00425407	0.00103391
Q8N0Z3	SPICE1	Spindle and centriole-associated protein 1 OS=Homo sapiens GN=SPICE1 PE=1 SV=1	-0.976922	0.230024	0.000146876	-0.683914	0.108525	0.00196643
P35268	RPL22	60S ribosomal protein L22 OS=Homo sapiens GN=RPL22 PE=1 SV=2	0.766195	0.0730641	0.000146956	0.474859	0.0641184	0.00393779
P40925	MDH1	Malate dehydrogenase, cytoplasmic OS=Homo sapiens GN=MDH1 PE=1 SV=4	-0.942579	0.210942	0.000147482	-0.877704	0.158124	0.00140897
Q9UK58	CCNL1	Cyclin-L1 OS=Homo sapiens GN=CCNL1 PE=1 SV=1	-0.809228	0.121381	0.000149045	-0.756967	0.0510506	0.00130403
P39060	COL18A1	Collagen alpha-1(XVIII) chain OS=Homo sapiens GN=COL18A1 PE=1 SV=5	1.31835	0.392456	0.000149383	1.45873	0.0638316	0.000566963
Q8N128	FAM177A1	Protein FAM177A1 OS=Homo sapiens GN=FAM177A1 PE=1 SV=1	0.857117	0.158842	0.000149383	0.844889	0.0504605	0.00106505
Q96T88	UHRF1	E3 ubiquitin-protein ligase UHRF1 OS=Homo sapiens GN=UHRF1 PE=1 SV=1	-0.738718	0.0253405	0.000149383	-0.216258	0.0197586	0.0307732
Q96C19	EFHD2	EF-hand domain-containing protein D2 OS=Homo sapiens GN=EFHD2 PE=1 SV=1	0.751274	0.0600899	0.000151439	0.226351	0.0583256	0.0295517
Q9UNZ2	NSFL1C	NSFL1 cofactor p47 OS=Homo sapiens GN=NSFL1C PE=1 SV=2	0.800396	0.116933	0.000151439	0.870364	0.0895737	0.00111289
O00408	PDE2A	cGMP-dependent 3',5'-cyclic phosphodiesterase OS=Homo sapiens GN=PDE2A PE=1 SV=1	-1.18824	0.340205	0.000151594	-1.06241	0.193049	0.001155
Q96FJ0	STAMBPL1	AMSH-like protease OS=Homo sapiens GN=STAMBPL1 PE=1 SV=2	0.736118	0.0294225	0.000151594	0.775317	0.0097634	0.00118585
Q9NWW5	CLN6	Ceroid-lipofuscinosis neuronal protein 6 OS=Homo sapiens GN=CLN6 PE=1 SV=1	-0.828662	0.14135	0.000151594	-0.220028	0.0974509	0.0378301
O00421	CCRL2	C-C chemokine receptor-like 2 OS=Homo sapiens GN=CCRL2 PE=1 SV=2	0.75474	0.0683304	0.000152115	1.13214	0.0265718	0.000678045
Q5W0B1	RNF219	RING finger protein 219 OS=Homo sapiens GN=RNF219 PE=1 SV=1	-1.29815	0.391586	0.000152907	-1.0732	0.183968	0.00108837
P35611	ADD1	Alpha-adducin OS=Homo sapiens GN=ADD1 PE=1 SV=2	-0.893283	0.187372	0.000152989	-0.412395	0.165385	0.00965938
Q13873	BMPR2	Bone morphogenetic protein receptor type-2 OS=Homo sapiens GN=BMPR2 PE=1 SV=2	0.812733	0.130536	0.000153202	1.01659	0.0261647	0.000765014
Q9H7F4	TMEM185B	Transmembrane protein 185B OS=Homo sapiens GN=TMEM185B PE=1 SV=2	0.818629	0.136644	0.000153606	0.647622	0.123024	0.00239285
O75369	FLNB	Filamin-B OS=Homo sapiens GN=FLNB PE=1 SV=2	-0.799755	0.120485	0.000153724	-0.899199	0.12008	0.00116509
P55196	MLLT4	Afadin OS=Homo sapiens GN=MLLT4 PE=1 SV=3	-0.966413	0.233527	0.00015404	-0.241121	0.00442345	0.0223522
Q05682	CALD1	Caldesmon OS=Homo sapiens GN=CALD1 PE=1 SV=3	-1.18135	0.341056	0.00015404	-0.611033	0.112884	0.00260036
P62195	PSMC5	26S protease regulatory subunit 8 OS=Homo sapiens GN=PSMC5 PE=1 SV=1	0.783055	0.107287	0.000154446	0.133415	0.105393	0.130787
O94880	PHF14	PHD finger protein 14 OS=Homo sapiens GN=PHF14 PE=1 SV=2	-0.814075	0.135497	0.000154888	-1.01486	0.000946271	0.000753355
Q96GN5	CDCA7L	Cell division cycle-associated 7-like protein OS=Homo sapiens GN=CDCA7L PE=1 SV=2	-0.830542	0.149563	0.000156414	-0.465779	0.0634574	0.00411783
P46821	MAP1B	Microtubule-associated protein 1B OS=Homo sapiens GN=MAP1B PE=1 SV=2	0.796538	0.123282	0.000156922	0.264462	0.123196	0.0257081
Q01995	TAGLN	Transgelin OS=Homo sapiens GN=TAGLN PE=1 SV=4	-1.34728	0.419324	0.000156922	-1.16861	0.085431	0.000698567
Q96C34	RUNDC1	RUN domain-containing protein 1 OS=Homo sapiens GN=RUNDC1 PE=1 SV=3	0.781654	0.109622	0.000156922	0.966885	0.0753478	0.000903341
Q9C037	TRIM4	E3 ubiquitin-protein ligase TRIM4 OS=Homo sapiens GN=TRIM4 PE=1 SV=2	0.794997	0.121006	0.000156922	0.846953	0.0788002	0.00113579
O95302	FKBP9	Peptidyl-prolyl cis-trans isomerase FKBP9 OS=Homo sapiens GN=FKBP9 PE=1 SV=2	0.887064	0.189341	0.000157355	1.09067	0.0940208	0.000783009
O95210	STBD1	Starch-binding domain-containing protein 1 OS=Homo sapiens GN=STBD1 PE=1 SV=1	0.836159	0.156269	0.000157766	0.381962	0.141297	0.0102075
Q8NBQ5	HSD17B11	Estradiol 17-beta-dehydrogenase 11 OS=Homo sapiens GN=HSD17B11 PE=1 SV=3	0.813867	0.138648	0.000157766	0.412806	0.0123512	0.00504636
Q9Y4X5	ARIH1	E3 ubiquitin-protein ligase ARIH1 OS=Homo sapiens GN=ARIH1 PE=1 SV=2	-0.781191	0.111666	0.000157976	1.66765	0.0235211	0.000486912
O43819	SCO2	Protein SCO2 homolog, mitochondrial OS=Homo sapiens GN=SCO2 PE=1 SV=3	0.767015	0.0980307	0.000158572	1.65465	0.0837355	0.0005325
Q8IV03	LURAP1L	Leucine rich adaptor protein 1-like OS=Homo sapiens GN=LURAP1L PE=1 SV=2	1.18135	0.347565	0.000158922	1.95244	0.322238	0.000698829
Q96GW9	MARS2	Methionine--tRNA ligase, mitochondrial OS=Homo sapiens GN=MARS2 PE=1 SV=2	0.750355	0.0792455	0.000158922	0.361521	0.0307862	0.00741375
Q9UBI6	GNG12	Guanine nucleotide-binding protein G(I)/G(S)/G(O) subunit gamma-12 OS=Homo sapiens GN=GNG12 PE=1 SV=3	-0.77169	0.10369	0.000158922	-0.537136	0.101601	0.00335077
Q96PZ2	FAM111A	Protein FAM111A OS=Homo sapiens GN=FAM111A PE=1 SV=2	-1.05865	0.288521	0.000159413	-0.901753	0.166481	0.001385
Q9Y6M5	SLC30A1	Zinc transporter 1 OS=Homo sapiens GN=SLC30A1 PE=1 SV=3	0.859717	0.174901	0.000159413	0.448842	0.085484	0.00488735
Q8NG31	CASC5	Protein CASC5 OS=Homo sapiens GN=CASC5 PE=1 SV=3	-0.745779	0.0760267	0.000160021	-0.491897	0.0741657	0.0037399
O75319	DUSP11	RNA/RNP complex-1-interacting phosphatase OS=Homo sapiens GN=DUSP11 PE=1 SV=1	-1.04771	0.285317	0.000161188	-0.689953	0.00833781	0.0014679
P11021	HSPA5	78 kDa glucose-regulated protein OS=Homo sapiens GN=HSPA5 PE=1 SV=2	0.781138	0.11616	0.000161188	0.00820056	0.00959025	0.907266
Q8IVQ6	ZDHHC21	Palmitoyltransferase ZDHHC21 OS=Homo sapiens GN=ZDHHC21 PE=2 SV=1	0.737786	0.0678878	0.00016149	0.842004	0.0458726	0.00106358
O43854	EDIL3	EGF-like repeat and discoidin I-like domain-containing protein 3 OS=Homo sapiens GN=EDIL3 PE=1 SV=1	0.746724	0.082138	0.000162055	0.880145	0.0785746	0.00106312
P27658	COL8A1	Collagen alpha-1(VIII) chain OS=Homo sapiens GN=COL8A1 PE=1 SV=2	-0.850137	0.171763	0.000162055	-0.332004	0.142112	0.0153217
P49770	EIF2B2	Translation initiation factor eIF-2B subunit beta OS=Homo sapiens GN=EIF2B2 PE=1 SV=3	0.760843	0.0987451	0.000162055	0.369873	0.097403	0.00880207
Q14165	MLEC	Malectin OS=Homo sapiens GN=MLEC PE=1 SV=1	-0.862331	0.180725	0.000162055	-0.567344	0.112159	0.00307869
Q8N4X5	AFAP1L2	Actin filament-associated protein 1-like 2 OS=Homo sapiens GN=AFAP1L2 PE=1 SV=1	0.853694	0.174751	0.000162273	0.410981	0.0445167	0.00539248
Q92791	P3H4	Synaptonemal complex protein SC65 OS=Homo sapiens GN=P3H4 PE=1 SV=1	-1.09011	0.30856	0.000162273	-1.17446	0.0638389	0.000677507
P49773	HINT1	Histidine triad nucleotide-binding protein 1 OS=Homo sapiens GN=HINT1 PE=1 SV=2	0.763251	0.104439	0.000163268	1.64035	0.104436	0.000541424
Q6PI47	KCTD18	BTB/POZ domain-containing protein KCTD18 OS=Homo sapiens GN=KCTD18 PE=2 SV=2	0.95393	0.238028	0.000163268	0.367212	0.182204	0.0146875
Q9H2P0	ADNP	Activity-dependent neuroprotector homeobox protein OS=Homo sapiens GN=ADNP PE=1 SV=1	-0.743696	0.0820971	0.000163268	-0.612719	0.0490357	0.00206216
Q9UPY5	SLC7A11	Cystine/glutamate transporter OS=Homo sapiens GN=SLC7A11 PE=1 SV=1	0.774661	0.115158	0.000163268	1.67997	0.095072	0.0005325
Q9H6R3	ACSS3	Acyl-CoA synthetase short-chain family member 3, mitochondrial OS=Homo sapiens GN=ACSS3 PE=1 SV=1	-0.742205	0.0830906	0.00016552	-0.276324	0.00904821	0.0152977
Q8TBM8	DNAJB14	DnaJ homolog subfamily B member 14 OS=Homo sapiens GN=DNAJB14 PE=1 SV=1	0.718699	0.0466888	0.000165799	1.05021	0.0277826	0.000729856
Q9BRQ8	AIFM2	Apoptosis-inducing factor 2 OS=Homo sapiens GN=AIFM2 PE=1 SV=1	0.70819	0.00414622	0.000165799	0.696933	0.00214449	0.00142849
P09086	POU2F2	POU domain, class 2, transcription factor 2 OS=Homo sapiens GN=POU2F2 PE=1 SV=3	0.812171	0.149911	0.000165811	1.35692	0.0979031	0.00062068
Q8N392	ARHGAP18	Rho GTPase-activating protein 18 OS=Homo sapiens GN=ARHGAP18 PE=1 SV=3	-0.876671	0.195017	0.000165811	-0.532186	0.0585192	0.00290773
Q7Z5J4	RAI1	Retinoic acid-induced protein 1 OS=Homo sapiens GN=RAI1 PE=1 SV=2	-0.787691	0.131283	0.000166578	-0.880738	0.0710245	0.00104522
P11233	RALA	Ras-related protein Ral-A OS=Homo sapiens GN=RALA PE=1 SV=1	-0.922843	0.225441	0.000169126	-0.788083	0.1399	0.00163827
Q13443	ADAM9	Disintegrin and metalloproteinase domain-containing protein 9 OS=Homo sapiens GN=ADAM9 PE=1 SV=1	0.795857	0.140049	0.000169126	0.802045	0.101118	0.00132451
Q9Y5M8	SRPRB	Signal recognition particle receptor subunit beta OS=Homo sapiens GN=SRPRB PE=1 SV=3	-0.704698	0.0160056	0.000169481	-0.994122	0.0098076	0.000789772
P09874	PARP1	Poly [ADP-ribose] polymerase 1 OS=Homo sapiens GN=PARP1 PE=1 SV=4	-0.704657	0.0188713	0.000169833	-0.71663	0.00748921	0.00136096
Q96MF7	NSMCE2	E3 SUMO-protein ligase NSE2 OS=Homo sapiens GN=NSMCE2 PE=1 SV=2	-0.755038	0.104639	0.000170156	-3.07891	0.0898337	0.000445441
Q96IZ0	PAWR	PRKC apoptosis WT1 regulator protein OS=Homo sapiens GN=PAWR PE=1 SV=1	-0.911114	0.221033	0.000171591	-0.676212	0.106852	0.00200599
P20036	HLA-DPA1	HLA class II histocompatibility antigen, DP alpha 1 chain OS=Homo sapiens GN=HLA-DPA1 PE=1 SV=1	1.03466	0.291807	0.000173317	1.51117	0.283495	0.000903944
Q14627	IL13RA2	Interleukin-13 receptor subunit alpha-2 OS=Homo sapiens GN=IL13RA2 PE=1 SV=1	-2.20491	0.796493	0.000173317	-1.98592	0.294486	0.000641561
Q15286	RAB35	Ras-related protein Rab-35 OS=Homo sapiens GN=RAB35 PE=1 SV=1	-0.856979	0.189101	0.000173317	-0.715191	0.128967	0.00194821
Q92784	DPF3	Zinc finger protein DPF3 OS=Homo sapiens GN=DPF3 PE=1 SV=3	-0.729288	0.0786965	0.000173317	-0.442434	0.0253534	0.00428078
Q9BRQ6	CHCHD6	MICOS complex subunit MIC25 OS=Homo sapiens GN=CHCHD6 PE=1 SV=1	-0.9608	0.252088	0.000173317	-0.83077	0.0420113	0.00108229
Q9NQS7	INCENP	Inner centromere protein OS=Homo sapiens GN=INCENP PE=1 SV=3	-0.839396	0.177342	0.000173317	-0.41805	0.0364008	0.00504636
Q9P0K7	RAI14	Ankycorbin OS=Homo sapiens GN=RAI14 PE=1 SV=2	-0.712589	0.0527142	0.000173317	-0.428733	0.0523594	0.00490511
P27361	MAPK3	Mitogen-activated protein kinase 3 OS=Homo sapiens GN=MAPK3 PE=1 SV=4	-0.752047	0.108084	0.000174243	-0.501654	0.0607552	0.00339362
Q14526	HIC1	Hypermethylated in cancer 1 protein OS=Homo sapiens GN=HIC1 PE=1 SV=5	-1.02078	0.285293	0.000174243	-0.262649	0.0829276	0.0214711
O00622	CYR61	Protein CYR61 OS=Homo sapiens GN=CYR61 PE=1 SV=1	0.762056	0.119804	0.000175319	0.94039	0.0727016	0.000935783
O15061	SYNM	Synemin OS=Homo sapiens GN=SYNM PE=1 SV=2	0.952738	0.249283	0.000175319	1.1618	0.0420219	0.000664327
O75027	ABCB7	ATP-binding cassette sub-family B member 7, mitochondrial OS=Homo sapiens GN=ABCB7 PE=1 SV=2	0.787524	0.141982	0.000175319	-0.324132	0.133162	0.0155231
P06703	S100A6	Protein S100-A6 OS=Homo sapiens GN=S100A6 PE=1 SV=1	1.1832	0.366659	0.000175319	1.42386	0.318896	0.00113881
P17900	GM2A	Ganglioside GM2 activator OS=Homo sapiens GN=GM2A PE=1 SV=4	0.898442	0.218859	0.000175319	0.601711	0.190899	0.00406507
P26583	HMGB2	High mobility group protein B2 OS=Homo sapiens GN=HMGB2 PE=1 SV=2	-1.06483	0.310998	0.000175319	-1.32117	0.055895	0.00062068
P43490	NAMPT	Nicotinamide phosphoribosyltransferase OS=Homo sapiens GN=NAMPT PE=1 SV=1	0.722363	0.0776759	0.000175319	1.21619	0.0447417	0.000624636
Q5JWF2	GNAS	Guanine nucleotide-binding protein G(s) subunit alpha isoforms XLas OS=Homo sapiens GN=GNAS PE=1 SV=2	-0.794747	0.149176	0.000175319	0.168379	0.013318	0.0596831
Q96C24	SYTL4	Synaptotagmin-like protein 4 OS=Homo sapiens GN=SYTL4 PE=1 SV=2	0.707374	0.0498819	0.000175319	-0.0650583	0.0326299	0.364595
Q9NTI5	PDS5B	Sister chromatid cohesion protein PDS5 homolog B OS=Homo sapiens GN=PDS5B PE=1 SV=1	-0.737492	0.0961922	0.000175319	-0.891758	0.0523125	0.000976824
Q9NZW5	MPP6	MAGUK p55 subfamily member 6 OS=Homo sapiens GN=MPP6 PE=1 SV=2	-0.717417	0.0684161	0.000175319	-0.35246	0.0295065	0.00795881
P01033	TIMP1	Metalloproteinase inhibitor 1 OS=Homo sapiens GN=TIMP1 PE=1 SV=1	0.788765	0.144311	0.0001755	1.02167	0.0222901	0.000753355
P41231	P2RY2	P2Y purinoceptor 2 OS=Homo sapiens GN=P2RY2 PE=2 SV=4	1.75345	0.619679	0.0001755	1.80866	0.61125	0.00205813
O75792	RNASEH2A	Ribonuclease H2 subunit A OS=Homo sapiens GN=RNASEH2A PE=1 SV=2	-0.720618	0.0776222	0.000176215	-0.741831	0.0744465	0.0014208
Q99549	MPHOSPH8	M-phase phosphoprotein 8 OS=Homo sapiens GN=MPHOSPH8 PE=1 SV=2	-0.718789	0.0753155	0.000176215	-0.480798	0.0412954	0.00357758
P53999	SUB1	Activated RNA polymerase II transcriptional coactivator p15 OS=Homo sapiens GN=SUB1 PE=1 SV=3	-1.28388	0.418033	0.000176414	-1.50002	0.064484	0.000557077
Q6GMV2	SMYD5	SET and MYND domain-containing protein 5 OS=Homo sapiens GN=SMYD5 PE=1 SV=2	-1.20062	0.378563	0.000176414	-0.667917	0.205584	0.00343031
Q8N465	D2HGDH	D-2-hydroxyglutarate dehydrogenase, mitochondrial OS=Homo sapiens GN=D2HGDH PE=1 SV=3	0.87316	0.206178	0.000176414	0.899429	0.204686	0.00169131
Q9HB63	NTN4	Netrin-4 OS=Homo sapiens GN=NTN4 PE=1 SV=2	3.43158	1.28384	0.000176414	2.65205	1.17826	0.00359376
O75764	TCEA3	Transcription elongation factor A protein 3 OS=Homo sapiens GN=TCEA3 PE=1 SV=2	0.792717	0.150276	0.00017691	-0.253752	0.0829459	0.0236464
Q96ES6	MFSD3	Major facilitator superfamily domain-containing protein 3 OS=Homo sapiens GN=MFSD3 PE=2 SV=1	-0.755397	0.118962	0.00017691	-0.463912	0.0962391	0.00471526
Q9NPF2	CHST11	Carbohydrate sulfotransferase 11 OS=Homo sapiens GN=CHST11 PE=1 SV=1	0.698782	0.0436515	0.00017691	1.07906	0.0321667	0.000705401
P62191	PSMC1	26S protease regulatory subunit 4 OS=Homo sapiens GN=PSMC1 PE=1 SV=1	0.707829	0.063506	0.000177278	0.530433	0.023707	0.00274468
Q9H0H5	RACGAP1	Rac GTPase-activating protein 1 OS=Homo sapiens GN=RACGAP1 PE=1 SV=1	-0.789481	0.149244	0.000177278	0.14757	0.0890193	0.0982181
Q9P2Q2	FRMD4A	FERM domain-containing protein 4A OS=Homo sapiens GN=FRMD4A PE=1 SV=3	-1.05545	0.309426	0.000177278	-0.309861	0.1272	0.0170307
O75886	STAM2	Signal transducing adapter molecule 2 OS=Homo sapiens GN=STAM2 PE=1 SV=1	0.813028	0.168439	0.000177353	0.433822	0.13058	0.00675105
Q13200	PSMD2	26S proteasome non-ATPase regulatory subunit 2 OS=Homo sapiens GN=PSMD2 PE=1 SV=3	0.858237	0.19896	0.000177353	0.519245	0.152617	0.00471221
Q14207	NPAT	Protein NPAT OS=Homo sapiens GN=NPAT PE=1 SV=3	-0.769111	0.133961	0.000177353	-0.301265	0.0708661	0.0138879
Q15386	UBE3C	Ubiquitin-protein ligase E3C OS=Homo sapiens GN=UBE3C PE=1 SV=3	0.708677	0.0664689	0.000177353	0.810576	0.0208727	0.00110231
Q7Z7K6	CENPV	Centromere protein V OS=Homo sapiens GN=CENPV PE=1 SV=1	-0.728053	0.0930295	0.000177353	-0.552986	0.0835489	0.00288701
Q9UDY4	DNAJB4	DnaJ homolog subfamily B member 4 OS=Homo sapiens GN=DNAJB4 PE=1 SV=1	0.775999	0.140039	0.000177353	0.451696	0.135954	0.00624
Q14651	PLS1	Plastin-1 OS=Homo sapiens GN=PLS1 PE=1 SV=2	0.782822	0.147747	0.000179828	0.60894	0.139241	0.00294547
Q15043	SLC39A14	Zinc transporter ZIP14 OS=Homo sapiens GN=SLC39A14 PE=1 SV=3	0.783157	0.147181	0.000179828	0.822544	0.0764541	0.00118585
Q8IYK4	COLGALT2	Procollagen galactosyltransferase 2 OS=Homo sapiens GN=COLGALT2 PE=1 SV=1	1.40636	0.475965	0.000180302	1.28077	0.304033	0.00130012
O00767	SCD	Acyl-CoA desaturase OS=Homo sapiens GN=SCD PE=1 SV=2	-0.777183	0.145415	0.000180616	-0.762237	0.00293636	0.00120968
O75146	HIP1R	Huntingtin-interacting protein 1-related protein OS=Homo sapiens GN=HIP1R PE=1 SV=2	0.733403	0.10351	0.000180616	0.866498	0.0733003	0.00107037
P25788	PSMA3	Proteasome subunit alpha type-3 OS=Homo sapiens GN=PSMA3 PE=1 SV=2	0.707808	0.0740131	0.000180616	0.0599589	0.0717933	0.416507
P35052	GPC1	Glypican-1 OS=Homo sapiens GN=GPC1 PE=1 SV=2	0.764789	0.133985	0.000180616	0.94022	0.0294079	0.00087378
P61604	HSPE1	10 kDa heat shock protein, mitochondrial OS=Homo sapiens GN=HSPE1 PE=1 SV=2	0.889306	0.221738	0.000180616	0.517665	0.0998326	0.00363333
Q13469	NFATC2	Nuclear factor of activated T-cells, cytoplasmic 2 OS=Homo sapiens GN=NFATC2 PE=1 SV=2	0.769541	0.139171	0.000180616	0.985925	0.12689	0.00102015
Q8TCU4	ALMS1	Alstrom syndrome protein 1 OS=Homo sapiens GN=ALMS1 PE=1 SV=3	-1.03829	0.303065	0.000180616	-0.282271	0.296905	0.0643807
Q9Y233	PDE10A	cAMP and cAMP-inhibited cGMP 3',5'-cyclic phosphodiesterase 10A OS=Homo sapiens GN=PDE10A PE=1 SV=1	-0.722551	0.0910417	0.000180616	0.261086	0.0551012	0.0195286
Q5JTD0	TJAP1	Tight junction-associated protein 1 OS=Homo sapiens GN=TJAP1 PE=1 SV=1	0.789168	0.155609	0.000182056	1.34886	0.0914063	0.00062068
Q0IIM8	TBC1D8B	TBC1 domain family member 8B OS=Homo sapiens GN=TBC1D8B PE=1 SV=2	0.856007	0.203418	0.000182626	-0.461747	0.145019	0.00624033
Q9UK61	FAM208A	Protein TASOR OS=Homo sapiens GN=FAM208A PE=1 SV=3	-0.680563	0.00971499	0.000182626	-0.367947	0.00511723	0.00689313
Q9UQB8	BAIAP2	Brain-specific angiogenesis inhibitor 1-associated protein 2 OS=Homo sapiens GN=BAIAP2 PE=1 SV=1	0.707648	0.0771089	0.000182626	0.151261	0.0688937	0.0867511
Q13219	PAPPA	Pappalysin-1 OS=Homo sapiens GN=PAPPA PE=1 SV=3	1.03988	0.309287	0.00018313	1.79379	0.304485	0.000739092
Q96FL9	GALNT14	Polypeptide N-acetylgalactosaminyltransferase 14 OS=Homo sapiens GN=GALNT14 PE=1 SV=1	-1.07219	0.32601	0.000184246	-0.711062	0.165944	0.00240123
Q15121	PEA15	Astrocytic phosphoprotein PEA-15 OS=Homo sapiens GN=PEA15 PE=1 SV=2	-0.680734	0.028427	0.000185899	-0.360319	0.0279614	0.00744952
P06733	ENO1	Alpha-enolase OS=Homo sapiens GN=ENO1 PE=1 SV=2	0.950013	0.262731	0.0001859	0.447093	0.247876	0.012973
P60981	DSTN	Destrin OS=Homo sapiens GN=DSTN PE=1 SV=3	1.0073	0.295536	0.000188016	0.308845	0.29551	0.0482564
P63241	EIF5A	Eukaryotic translation initiation factor 5A-1 OS=Homo sapiens GN=EIF5A PE=1 SV=2	-0.879253	0.222129	0.000188136	-1.26237	0.148151	0.000732316
O75475	PSIP1	PC4 and SFRS1-interacting protein OS=Homo sapiens GN=PSIP1 PE=1 SV=1	-0.733402	0.11471	0.000189259	-0.853252	0.0612152	0.00107037
Q53EL6	PDCD4	Programmed cell death protein 4 OS=Homo sapiens GN=PDCD4 PE=1 SV=2	-0.965682	0.273709	0.000189259	-0.827966	0.0966608	0.00124028
Q8N4Q0	ZADH2	Zinc-binding alcohol dehydrogenase domain-containing protein 2 OS=Homo sapiens GN=ZADH2 PE=1 SV=1	-0.822681	0.187548	0.000190275	-1.02287	0.0867765	0.00085178
Q8NC26	ZNF114	Zinc finger protein 114 OS=Homo sapiens GN=ZNF114 PE=1 SV=1	0.745191	0.12896	0.000193198	0.750206	0.103847	0.00154107
A8MW92	PHF20L1	PHD finger protein 20-like protein 1 OS=Homo sapiens GN=PHF20L1 PE=1 SV=2	-0.734695	0.122194	0.000195368	-0.434803	0.0697957	0.00501496
Q16854	DGUOK	Deoxyguanosine kinase, mitochondrial OS=Homo sapiens GN=DGUOK PE=1 SV=2	-0.87544	0.225366	0.000195368	-0.75331	0.134409	0.00177182
Q2TB10	ZNF800	Zinc finger protein 800 OS=Homo sapiens GN=ZNF800 PE=1 SV=1	-0.735651	0.122542	0.000195368	-0.588732	0.10146	0.00269185
Q99807	COQ7	5-demethoxyubiquinone hydroxylase, mitochondrial OS=Homo sapiens GN=COQ7 PE=1 SV=3	-0.755894	0.140939	0.000195368	0.468826	0.00865378	0.00364876
Q9H5I1	SUV39H2	Histone-lysine N-methyltransferase SUV39H2 OS=Homo sapiens GN=SUV39H2 PE=1 SV=2	-0.732773	0.119589	0.000195368	-0.841329	0.0546709	0.00108229
Q9HBH0	RHOF	Rho-related GTP-binding protein RhoF OS=Homo sapiens GN=RHOF PE=1 SV=1	-0.6707	0.0214063	0.000195368	-0.506368	0.0196738	0.00303684
Q9Y263	PLAA	Phospholipase A-2-activating protein OS=Homo sapiens GN=PLAA PE=1 SV=2	0.751743	0.137313	0.000195368	0.793655	0.0942324	0.00132411
Q9NUI1	DECR2	Peroxisomal 2,4-dienoyl-CoA reductase OS=Homo sapiens GN=DECR2 PE=1 SV=1	0.728135	0.116078	0.000196119	0.772231	0.046745	0.00123937
P42285	SKIV2L2	Superkiller viralicidic activity 2-like 2 OS=Homo sapiens GN=SKIV2L2 PE=1 SV=3	-0.732254	0.121041	0.000196223	-0.631241	0.0443627	0.00190198
P12694	BCKDHA	2-oxoisovalerate dehydrogenase subunit alpha, mitochondrial OS=Homo sapiens GN=BCKDHA PE=1 SV=2	-0.695134	0.0801637	0.000197577	-0.136923	0.0313934	0.100046
Q9P2R7	SUCLA2	Succinate--CoA ligase [ADP-forming] subunit beta, mitochondrial OS=Homo sapiens GN=SUCLA2 PE=1 SV=3	-0.692632	0.0771187	0.000197924	-0.544959	0.0493333	0.00269336
Q15075	EEA1	Early endosome antigen 1 OS=Homo sapiens GN=EEA1 PE=1 SV=2	-0.681047	0.0587598	0.000198139	-0.566484	0.0582661	0.00253021
Q9UP38	FZD1	Frizzled-1 OS=Homo sapiens GN=FZD1 PE=1 SV=2	1.56869	0.56714	0.0001992	1.13847	0.385297	0.00246429
Q6NXT6	TAPT1	Transmembrane anterior posterior transformation protein 1 homolog OS=Homo sapiens GN=TAPT1 PE=1 SV=1	0.824993	0.197096	0.000200187	0.771798	0.177244	0.0020736
Q13724	MOGS	Mannosyl-oligosaccharide glucosidase OS=Homo sapiens GN=MOGS PE=1 SV=5	-0.669653	0.0384375	0.000200536	-0.235763	0.0158241	0.0240106
Q15365	PCBP1	Poly(rC)-binding protein 1 OS=Homo sapiens GN=PCBP1 PE=1 SV=2	-0.718109	0.110747	0.000200547	-0.378315	0.104432	0.00858063
Q06136	KDSR	3-ketodihydrosphingosine reductase OS=Homo sapiens GN=KDSR PE=1 SV=1	-0.725952	0.119396	0.000201069	-1.10179	0.098458	0.000782796
Q96SB3	PPP1R9B	Neurabin-2 OS=Homo sapiens GN=PPP1R9B PE=1 SV=2	-0.671382	0.0457386	0.000201331	-0.304976	0.027956	0.0118718
Q32P28	P3H1	Prolyl 3-hydroxylase 1 OS=Homo sapiens GN=P3H1 PE=1 SV=2	0.812385	0.18902	0.000201932	0.79543	0.00342877	0.00113579
Q96NB2	SFXN2	Sideroflexin-2 OS=Homo sapiens GN=SFXN2 PE=1 SV=2	-1.03857	0.321969	0.000201932	-1.20567	0.226972	0.00106312
Q96RQ3	MCCC1	Methylcrotonoyl-CoA carboxylase subunit alpha, mitochondrial OS=Homo sapiens GN=MCCC1 PE=1 SV=3	1.15408	0.378248	0.000202734	1.45175	0.0798931	0.000583026
Q9BWT3	PAPOLG	Poly(A) polymerase gamma OS=Homo sapiens GN=PAPOLG PE=1 SV=2	-0.820269	0.197563	0.000204104	-1.0061	0.0253421	0.000783009
P55036	PSMD4	26S proteasome non-ATPase regulatory subunit 4 OS=Homo sapiens GN=PSMD4 PE=1 SV=1	0.926425	0.261981	0.000204945	0.202726	0.106511	0.048744
O94985	CLSTN1	Calsyntenin-1 OS=Homo sapiens GN=CLSTN1 PE=1 SV=1	0.866875	0.226783	0.000205002	0.49556	0.0348983	0.00326513
O95858	TSPAN15	Tetraspanin-15 OS=Homo sapiens GN=TSPAN15 PE=1 SV=1	1.05299	0.329987	0.000205002	0.770399	0.105112	0.00145617
P36269	GGT5	Gamma-glutamyltransferase 5 OS=Homo sapiens GN=GGT5 PE=1 SV=2	0.87103	0.230174	0.000206252	1.3968	0.0562906	0.000584391
P78325	ADAM8	Disintegrin and metalloproteinase domain-containing protein 8 OS=Homo sapiens GN=ADAM8 PE=1 SV=2	1.09276	0.353259	0.000206849	2.0183	0.246522	0.00060997
O94955	RHOBTB3	Rho-related BTB domain-containing protein 3 OS=Homo sapiens GN=RHOBTB3 PE=1 SV=2	0.889844	0.244281	0.000206998	0.406006	0.239693	0.0160681
O95239	KIF4A	Chromosome-associated kinesin KIF4A OS=Homo sapiens GN=KIF4A PE=1 SV=3	-0.70707	0.108492	0.000208783	-0.578694	0.047179	0.00235572
Q6NVY1	HIBCH	3-hydroxyisobutyryl-CoA hydrolase, mitochondrial OS=Homo sapiens GN=HIBCH PE=1 SV=2	0.757585	0.154042	0.000208783	0.0885308	0.0374101	0.236763
Q9P2G1	ANKIB1	Ankyrin repeat and IBR domain-containing protein 1 OS=Homo sapiens GN=ANKIB1 PE=1 SV=3	0.703672	0.104896	0.000209372	1.11238	0.036146	0.000698169
O94760	DDAH1	N(G),N(G)-dimethylarginine dimethylaminohydrolase 1 OS=Homo sapiens GN=DDAH1 PE=1 SV=3	-1.12837	0.375549	0.000210329	-0.633395	0.103934	0.0023192
Q9Y371	SH3GLB1	Endophilin-B1 OS=Homo sapiens GN=SH3GLB1 PE=1 SV=1	0.722879	0.126021	0.000210329	0.686405	0.104301	0.0019082
Q9H6Z4	RANBP3	Ran-binding protein 3 OS=Homo sapiens GN=RANBP3 PE=1 SV=1	0.673977	0.0675435	0.00021039	0.363587	0.0166038	0.00714872
P15559	NQO1	NAD(P)H dehydrogenase [quinone] 1 OS=Homo sapiens GN=NQO1 PE=1 SV=1	0.737665	0.140537	0.000210814	0.634768	0.140141	0.00269185
Q9NYP9	MIS18A	Protein Mis18-alpha OS=Homo sapiens GN=MIS18A PE=1 SV=1	-0.746432	0.147143	0.000210922	-0.396936	0.146789	0.00957008
Q9NZJ6	COQ3	Ubiquinone biosynthesis O-methyltransferase, mitochondrial OS=Homo sapiens GN=COQ3 PE=1 SV=3	-0.751249	0.152138	0.00021101	-0.538601	0.0939085	0.00320154
O14495	PLPP3	Phospholipid phosphatase 3 OS=Homo sapiens GN=PLPP3 PE=1 SV=1	1.26427	0.445732	0.000211762	1.57467	0.412289	0.00132451
O75330	HMMR	Hyaluronan mediated motility receptor OS=Homo sapiens GN=HMMR PE=1 SV=2	-0.674396	0.0724166	0.000211762	0.45661	0.0724166	0.00445467
P23921	RRM1	Ribonucleoside-diphosphate reductase large subunit OS=Homo sapiens GN=RRM1 PE=1 SV=1	-0.745623	0.15119	0.000211762	-0.52166	0.0494521	0.0029807
P51648	ALDH3A2	Fatty aldehyde dehydrogenase OS=Homo sapiens GN=ALDH3A2 PE=1 SV=1	1.00859	0.315135	0.000211762	0.594876	0.161477	0.0035201
P63151	PPP2R2A	Serine/threonine-protein phosphatase 2A 55 kDa regulatory subunit B alpha isoform OS=Homo sapiens GN=PPP2R2A PE=1 SV=1	0.752294	0.155083	0.000211762	0.647915	0.118065	0.00233071
Q86XX4	FRAS1	Extracellular matrix protein FRAS1 OS=Homo sapiens GN=FRAS1 PE=1 SV=2	0.774687	0.170364	0.000211762	0.528412	0.0308289	0.00278021
Q92614	MYO18A	Unconventional myosin-XVIIIa OS=Homo sapiens GN=MYO18A PE=1 SV=3	0.707768	0.114522	0.000211762	0.582674	0.0611933	0.00240123
Q96MY1	NOL4L	Nucleolar protein 4-like OS=Homo sapiens GN=NOL4L PE=1 SV=2	-0.859833	0.230742	0.000211762	-0.640797	0.0804493	0.00204358
Q96PQ0	SORCS2	VPS10 domain-containing receptor SorCS2 OS=Homo sapiens GN=SORCS2 PE=1 SV=3	-2.10472	0.818504	0.000211762	-1.29408	0.12062	0.000676363
Q99986	VRK1	Serine/threonine-protein kinase VRK1 OS=Homo sapiens GN=VRK1 PE=1 SV=1	-0.852193	0.223439	0.000211762	-0.955646	0.222903	0.00163323
Q9BU23	LMF2	Lipase maturation factor 2 OS=Homo sapiens GN=LMF2 PE=1 SV=2	0.992842	0.306322	0.000211762	2.08442	0.0933403	0.000453302
Q9H0C5	BTBD1	BTB/POZ domain-containing protein 1 OS=Homo sapiens GN=BTBD1 PE=1 SV=1	-0.670197	0.06552	0.000211762	-0.121521	0.0636473	0.139456
Q9H4B0	OSGEPL1	Probable tRNA N6-adenosine threonylcarbamoyltransferase, mitochondrial OS=Homo sapiens GN=OSGEPL1 PE=2 SV=2	1.14155	0.382722	0.000211762	1.3363	0.146683	0.000697366
Q9HCU9	BRMS1	Breast cancer metastasis-suppressor 1 OS=Homo sapiens GN=BRMS1 PE=1 SV=1	-0.675649	0.0753906	0.000211762	-0.519321	0.0693366	0.00318591
Q9NYZ2	SLC25A37	Mitoferrin-1 OS=Homo sapiens GN=SLC25A37 PE=2 SV=2	0.766553	0.167181	0.000211762	0.67343	0.110409	0.00205068
Q9UJ83	HACL1	2-hydroxyacyl-CoA lyase 1 OS=Homo sapiens GN=HACL1 PE=1 SV=2	-0.710751	0.118934	0.000211762	-0.475482	0.0130969	0.00352869
Q63ZY3	KANK2	KN motif and ankyrin repeat domain-containing protein 2 OS=Homo sapiens GN=KANK2 PE=1 SV=1	-0.738023	0.145772	0.000213218	0.142859	0.0538056	0.0949011
Q8TB36	GDAP1	Ganglioside-induced differentiation-associated protein 1 OS=Homo sapiens GN=GDAP1 PE=1 SV=3	-0.820724	0.208583	0.00021454	-0.599865	0.027044	0.0020736
Q05655	PRKCD	Protein kinase C delta type OS=Homo sapiens GN=PRKCD PE=1 SV=2	-0.72996	0.13905	0.000214809	-0.382816	0.136767	0.009967
P13637	ATP1A3	Sodium/potassium-transporting ATPase subunit alpha-3 OS=Homo sapiens GN=ATP1A3 PE=1 SV=3	-0.904608	0.261754	0.00021523	0.764115	0.0208753	0.0012162
P55283	CDH4	Cadherin-4 OS=Homo sapiens GN=CDH4 PE=2 SV=2	-0.737243	0.14705	0.00021523	-0.567563	0.030936	0.00239224
Q13772	NCOA4	Nuclear receptor coactivator 4 OS=Homo sapiens GN=NCOA4 PE=1 SV=1	0.790375	0.188033	0.000215894	1.46835	0.124357	0.00062068
Q9C0B0	UNK	RING finger protein unkempt homolog OS=Homo sapiens GN=UNK PE=1 SV=2	-0.691562	0.103665	0.00021712	0.571748	0.0816832	0.0026664
Q24JP5	TMEM132A	Transmembrane protein 132A OS=Homo sapiens GN=TMEM132A PE=1 SV=1	0.768435	0.173669	0.000217562	1.56336	0.158262	0.00062068
Q5FBB7	SGO1	Shugoshin 1 OS=Homo sapiens GN=SGO1 PE=1 SV=1	-0.703739	0.117522	0.000217562	0.0175355	0.0867603	0.812119
O00478	BTN3A3	Butyrophilin subfamily 3 member A3 OS=Homo sapiens GN=BTN3A3 PE=1 SV=1	1.31699	0.476256	0.000217594	2.14323	0.447646	0.000884285
O00505	KPNA3	Importin subunit alpha-4 OS=Homo sapiens GN=KPNA3 PE=1 SV=2	-0.678752	0.0897513	0.000217594	-0.551778	0.0477921	0.00261369
P51659	HSD17B4	Peroxisomal multifunctional enzyme type 2 OS=Homo sapiens GN=HSD17B4 PE=1 SV=3	0.686332	0.0992939	0.000218197	0.508095	0.0272986	0.00304014
P51788	CLCN2	Chloride channel protein 2 OS=Homo sapiens GN=CLCN2 PE=1 SV=2	0.753428	0.164293	0.000219456	1.08976	0.149468	0.000933634
Q5VUB5	FAM171A1	Protein FAM171A1 OS=Homo sapiens GN=FAM171A1 PE=1 SV=1	-0.977792	0.305835	0.000219456	-0.658408	0.22457	0.00399727
Q92521	PIGB	GPI mannosyltransferase 3 OS=Homo sapiens GN=PIGB PE=1 SV=1	-0.681516	0.0964041	0.000219456	-0.643263	0.0285505	0.00176998
Q92859	NEO1	Neogenin OS=Homo sapiens GN=NEO1 PE=1 SV=2	-1.50165	0.565248	0.000219456	-1.23479	0.0734005	0.000637796
Q95604	HLA-C	HLA class I histocompatibility antigen, Cw-17 alpha chain OS=Homo sapiens GN=HLA-C PE=1 SV=1	0.763466	0.172084	0.000219456	1.05942	0.159132	0.00101577
Q96GK7	FAHD2A	Fumarylacetoacetate hydrolase domain-containing protein 2A OS=Homo sapiens GN=FAHD2A PE=1 SV=1	-0.722424	0.137333	0.000219456	-1.0412	0.136256	0.000959936
Q8WWK9	CKAP2	Cytoskeleton-associated protein 2 OS=Homo sapiens GN=CKAP2 PE=1 SV=1	-0.805937	0.203338	0.000219767	-0.855903	0.119088	0.00126653
Q96FJ2	DYNLL2	Dynein light chain 2, cytoplasmic OS=Homo sapiens GN=DYNLL2 PE=1 SV=1	1.03788	0.336945	0.000219767	2.3377	0.0979394	0.000453302
P22033	MUT	Methylmalonyl-CoA mutase, mitochondrial OS=Homo sapiens GN=MUT PE=1 SV=4	0.945156	0.28851	0.000221032	1.22397	0.148607	0.000769189
Q8N4A0	GALNT4	Polypeptide N-acetylgalactosaminyltransferase 4 OS=Homo sapiens GN=GALNT4 PE=1 SV=2	0.92086	0.276234	0.000221032	1.5307	0.248315	0.000783009
O60232	SSSCA1	Sjoegren syndrome/scleroderma autoantigen 1 OS=Homo sapiens GN=SSSCA1 PE=1 SV=1	-0.787729	0.192495	0.000221121	-1.32507	0.0596761	0.00062068
P43686	PSMC4	26S protease regulatory subunit 6B OS=Homo sapiens GN=PSMC4 PE=1 SV=2	0.749576	0.162775	0.000221121	0.3044	0.0632121	0.0130717
Q01814	ATP2B2	Plasma membrane calcium-transporting ATPase 2 OS=Homo sapiens GN=ATP2B2 PE=1 SV=2	0.892755	0.259346	0.000221121	0.916035	0.178142	0.00140897
Q96D46	NMD3	60S ribosomal export protein NMD3 OS=Homo sapiens GN=NMD3 PE=1 SV=1	0.732798	0.149644	0.000221889	0.792571	0.0593049	0.00120942
Q02952	AKAP12	A-kinase anchor protein 12 OS=Homo sapiens GN=AKAP12 PE=1 SV=4	-2.27383	0.909829	0.000221995	-1.27362	0.0523962	0.00062068
Q9NXA8	SIRT5	NAD-dependent protein deacylase sirtuin-5, mitochondrial OS=Homo sapiens GN=SIRT5 PE=1 SV=2	-0.669818	0.0862515	0.000223485	-0.129882	0.0861015	0.130166
P84090	ERH	Enhancer of rudimentary homolog OS=Homo sapiens GN=ERH PE=1 SV=1	-0.671601	0.0899678	0.000223778	-0.707675	0.0236349	0.0014108
Q587I9	SFT2D3	Vesicle transport protein SFT2C OS=Homo sapiens GN=SFT2D3 PE=2 SV=1	0.716494	0.137901	0.000223778	0.517789	0.133462	0.00427731
O60427	FADS1	Fatty acid desaturase 1 OS=Homo sapiens GN=FADS1 PE=1 SV=3	-0.655156	0.0665165	0.000225125	-0.421959	0.0655602	0.00535937
Q13232	NME3	Nucleoside diphosphate kinase 3 OS=Homo sapiens GN=NME3 PE=1 SV=2	0.727419	0.148262	0.000225125	-0.214931	0.108865	0.042603
Q86WR7	PROSER2	Proline and serine-rich protein 2 OS=Homo sapiens GN=PROSER2 PE=1 SV=2	-0.69104	0.114791	0.000225495	0.435186	0.00111694	0.00438379
Q8N8U2	CDYL2	Chromodomain Y-like protein 2 OS=Homo sapiens GN=CDYL2 PE=1 SV=2	-1.11723	0.386594	0.000225495	-1.29863	0.031397	0.00061962
Q6P499	NIPAL3	NIPA-like protein 3 OS=Homo sapiens GN=NIPAL3 PE=1 SV=1	1.13039	0.391234	0.0002276	0.942051	0.206914	0.00152988
Q9BRK5	SDF4	45 kDa calcium-binding protein OS=Homo sapiens GN=SDF4 PE=1 SV=1	0.750814	0.168872	0.0002276	0.759242	0.0866571	0.00140897
P24386	CHM	Rab proteins geranylgeranyltransferase component A 1 OS=Homo sapiens GN=CHM PE=1 SV=3	0.696754	0.123354	0.00022781	-0.0148694	0.122025	0.857875
P28072	PSMB6	Proteasome subunit beta type-6 OS=Homo sapiens GN=PSMB6 PE=1 SV=4	0.712228	0.137246	0.00022781	-0.267873	0.0411609	0.0175297
P39210	MPV17	Protein Mpv17 OS=Homo sapiens GN=MPV17 PE=1 SV=1	-0.809068	0.211318	0.00022781	-0.429954	0.172672	0.00904706
P45877	PPIC	Peptidyl-prolyl cis-trans isomerase C OS=Homo sapiens GN=PPIC PE=1 SV=1	1.4572	0.546633	0.00022781	1.24497	0.200558	0.000905219
Q9UPW5	AGTPBP1	Cytosolic carboxypeptidase 1 OS=Homo sapiens GN=AGTPBP1 PE=1 SV=3	0.719561	0.144069	0.00022781	0.432486	0.114663	0.00624033
O43665	RGS10	Regulator of G-protein signaling 10 OS=Homo sapiens GN=RGS10 PE=1 SV=2	-1.04294	0.349661	0.000228173	-0.407332	0.171756	0.0104405
Q15283	RASA2	Ras GTPase-activating protein 2 OS=Homo sapiens GN=RASA2 PE=1 SV=3	-0.701378	0.129254	0.000229087	-0.704725	0.000898505	0.00140897
Q8TB61	SLC35B2	Adenosine 3'-phospho 5'-phosphosulfate transporter 1 OS=Homo sapiens GN=SLC35B2 PE=1 SV=1	0.90856	0.276628	0.000229087	0.905933	0.267546	0.00234433
Q8WV99	ZFAND2B	AN1-type zinc finger protein 2B OS=Homo sapiens GN=ZFAND2B PE=1 SV=1	0.666322	0.0904109	0.000229087	3.25798	0.0162354	0.000445441
Q96CG8	CTHRC1	Collagen triple helix repeat-containing protein 1 OS=Homo sapiens GN=CTHRC1 PE=1 SV=1	-0.78173	0.194972	0.000229087	-2.39283	0.0648285	0.000445441
Q96JK2	DCAF5	DDB1- and CUL4-associated factor 5 OS=Homo sapiens GN=DCAF5 PE=1 SV=2	0.718407	0.145543	0.000229087	-0.184152	0.145019	0.0768817
Q6WKZ4	RAB11FIP1	Rab11 family-interacting protein 1 OS=Homo sapiens GN=RAB11FIP1 PE=1 SV=3	0.738237	0.161799	0.000229677	0.310829	0.0727464	0.0127874
P23434	GCSH	Glycine cleavage system H protein, mitochondrial OS=Homo sapiens GN=GCSH PE=1 SV=2	-0.649167	0.0686472	0.000232789	-0.966516	0.068102	0.000885539
Q9UJZ1	STOML2	Stomatin-like protein 2, mitochondrial OS=Homo sapiens GN=STOML2 PE=1 SV=1	-0.635326	0.040474	0.00023308	-0.509218	0.0311952	0.00304213
Q8N5I4	DHRSX	Dehydrogenase/reductase SDR family member on chromosome X OS=Homo sapiens GN=DHRSX PE=2 SV=2	0.783704	0.199412	0.00023386	0.583054	0.183841	0.00420294
P40189	IL6ST	Interleukin-6 receptor subunit beta OS=Homo sapiens GN=IL6ST PE=1 SV=2	0.668365	0.0982424	0.000234785	0.848461	0.0677617	0.00109524
P28074	PSMB5	Proteasome subunit beta type-5 OS=Homo sapiens GN=PSMB5 PE=1 SV=3	0.717181	0.147225	0.000234804	0.357323	0.0106213	0.00746535
Q92804	TAF15	TATA-binding protein-associated factor 2N OS=Homo sapiens GN=TAF15 PE=1 SV=1	0.695804	0.129131	0.000234903	1.1105	0.128886	0.000847461
Q9NRX1	PNO1	RNA-binding protein PNO1 OS=Homo sapiens GN=PNO1 PE=1 SV=1	-0.702874	0.135342	0.000234903	-0.695925	0.0969829	0.00178693
P61201	COPS2	COP9 signalosome complex subunit 2 OS=Homo sapiens GN=COPS2 PE=1 SV=1	0.652116	0.0789294	0.000236535	0.516422	0.0629083	0.00316631
Q8WV41	SNX33	Sorting nexin-33 OS=Homo sapiens GN=SNX33 PE=1 SV=1	-0.691139	0.125683	0.000236535	-0.441491	0.0362396	0.00438374
Q96M27	PRRC1	Protein PRRC1 OS=Homo sapiens GN=PRRC1 PE=1 SV=1	0.854212	0.247216	0.000239143	0.634902	0.00745554	0.00178518
Q96SL8	FIZ1	Flt3-interacting zinc finger protein 1 OS=Homo sapiens GN=FIZ1 PE=1 SV=2	-0.895221	0.275285	0.000240131	-0.767991	0.0401707	0.00123878
O95155	UBE4B	Ubiquitin conjugation factor E4 B OS=Homo sapiens GN=UBE4B PE=1 SV=1	1.16872	0.423022	0.000241391	1.05328	0.354585	0.00254418
Q96RU2	USP28	Ubiquitin carboxyl-terminal hydrolase 28 OS=Homo sapiens GN=USP28 PE=1 SV=1	-0.624678	0.0243534	0.000241629	-0.71768	0.0185076	0.00136457
Q14320	FAM50A	Protein FAM50A OS=Homo sapiens GN=FAM50A PE=1 SV=2	0.766484	0.192646	0.000242633	0.135325	0.189823	0.180881
Q6P0N0	MIS18BP1	Mis18-binding protein 1 OS=Homo sapiens GN=MIS18BP1 PE=1 SV=1	-0.757374	0.185091	0.000243212	-0.651362	0.169852	0.00296807
Q969R5	L3MBTL2	Lethal(3)malignant brain tumor-like protein 2 OS=Homo sapiens GN=L3MBTL2 PE=1 SV=1	-0.654373	0.0882121	0.000243212	-0.815593	0.0879191	0.00124028
O95376	ARIH2	E3 ubiquitin-protein ligase ARIH2 OS=Homo sapiens GN=ARIH2 PE=1 SV=1	-0.665297	0.103288	0.000243639	-0.441403	0.0510922	0.00453764
P34896	SHMT1	Serine hydroxymethyltransferase, cytosolic OS=Homo sapiens GN=SHMT1 PE=1 SV=1	-0.699472	0.138836	0.000243639	-0.838313	0.0548498	0.00108837
P19623	SRM	Spermidine synthase OS=Homo sapiens GN=SRM PE=1 SV=1	0.90832	0.283455	0.000243648	1.0928	0.116002	0.000839286
P22415	USF1	Upstream stimulatory factor 1 OS=Homo sapiens GN=USF1 PE=1 SV=1	-0.707227	0.145687	0.000243648	0.111583	0.131225	0.203463
Q9HCP0	CSNK1G1	Casein kinase I isoform gamma-1 OS=Homo sapiens GN=CSNK1G1 PE=1 SV=1	-0.751049	0.182462	0.000243648	-0.176462	0.00722066	0.052744
P69892	HBG1	Hemoglobin subunit gamma-1 OS=Homo sapiens GN=HBG1 PE=1 SV=2	0.68315	0.123425	0.000243869	1.24798	0.0772928	0.000632235
P62333	PSMC6	26S protease regulatory subunit 10B OS=Homo sapiens GN=PSMC6 PE=1 SV=1	0.647419	0.0818668	0.000244961	0.771732	0.0693915	0.00130665
P15328	FOLR1	Folate receptor alpha OS=Homo sapiens GN=FOLR1 PE=1 SV=3	-0.623332	0.0343473	0.000245545	0.12354	0.0122473	0.123279
Q96PE7	MCEE	Methylmalonyl-CoA epimerase, mitochondrial OS=Homo sapiens GN=MCEE PE=1 SV=1	0.763433	0.191745	0.000245545	-0.0886279	0.0576544	0.244814
Q15438	CYTH1	Cytohesin-1 OS=Homo sapiens GN=CYTH1 PE=1 SV=1	-0.695448	0.137821	0.00024622	-0.371101	0.0536776	0.00730355
Q96B36	AKT1S1	Proline-rich AKT1 substrate 1 OS=Homo sapiens GN=AKT1S1 PE=1 SV=1	0.696725	0.140282	0.000248253	1.95781	0.137072	0.000486912
P08069	IGF1R	Insulin-like growth factor 1 receptor OS=Homo sapiens GN=IGF1R PE=1 SV=1	-0.809886	0.227714	0.000249114	-0.0627451	0.0422911	0.383015
P24821	TNC	Tenascin OS=Homo sapiens GN=TNC PE=1 SV=3	0.644313	0.0813942	0.000249114	0.920986	0.0332418	0.000903944
Q7Z417	NUFIP2	Nuclear fragile X mental retardation-interacting protein 2 OS=Homo sapiens GN=NUFIP2 PE=1 SV=1	0.702586	0.145591	0.000249424	0.377545	0.0360415	0.00666949
O15392	BIRC5	Baculoviral IAP repeat-containing protein 5 OS=Homo sapiens GN=BIRC5 PE=1 SV=3	-0.670414	0.115551	0.000250037	-0.631271	0.0831076	0.00213468
O94854	KIAA0754	Uncharacterized protein KIAA0754 OS=Homo sapiens GN=KIAA0754 PE=2 SV=4	-0.618361	0.0289891	0.000250037	-0.688488	0.0280149	0.0015026
P41743	PRKCI	Protein kinase C iota type OS=Homo sapiens GN=PRKCI PE=1 SV=2	0.677411	0.122806	0.000250037	1.40365	0.0884507	0.000614729
Q9NTJ5	SACM1L	Phosphatidylinositide phosphatase SAC1 OS=Homo sapiens GN=SACM1L PE=1 SV=2	-0.713961	0.157477	0.000250037	-0.727141	0.00154705	0.00132349
Q4KMQ2	ANO6	Anoctamin-6 OS=Homo sapiens GN=ANO6 PE=1 SV=2	-0.721081	0.16374	0.000250353	-0.334638	0.0667377	0.0101921
O14745	SLC9A3R1	Na(+)/H(+) exchange regulatory cofactor NHE-RF1 OS=Homo sapiens GN=SLC9A3R1 PE=1 SV=4	-0.666379	0.113424	0.000252989	0.90376	0.0962953	0.00106312
P48060	GLIPR1	Glioma pathogenesis-related protein 1 OS=Homo sapiens GN=GLIPR1 PE=1 SV=3	0.640478	0.0808494	0.000252989	-0.251393	0.069312	0.0228884
Q9Y6A1	POMT1	Protein O-mannosyl-transferase 1 OS=Homo sapiens GN=POMT1 PE=1 SV=3	0.922728	0.29969	0.000252989	1.06813	0.248314	0.00142849
O75131	CPNE3	Copine-3 OS=Homo sapiens GN=CPNE3 PE=1 SV=1	0.666447	0.113686	0.000253188	-0.230415	0.0195105	0.0257183
Q96EU7	C1GALT1C1	C1GALT1-specific chaperone 1 OS=Homo sapiens GN=C1GALT1C1 PE=1 SV=1	0.75434	0.192014	0.000253188	0.309783	0.190739	0.0249354
Q9ULQ1	TPCN1	Two pore calcium channel protein 1 OS=Homo sapiens GN=TPCN1 PE=1 SV=3	0.697245	0.14486	0.000253216	1.00965	0.0967114	0.000886955
Q96I59	NARS2	Probable asparagine--tRNA ligase, mitochondrial OS=Homo sapiens GN=NARS2 PE=1 SV=3	-0.614569	0.0260685	0.000253723	-1.02204	0.0229864	0.000753355
Q9HBL7	PLGRKT	Plasminogen receptor (KT) OS=Homo sapiens GN=PLGRKT PE=1 SV=1	-0.719312	0.164405	0.000253723	-0.681526	0.125491	0.00213864
Q9NX40	OCIAD1	OCIA domain-containing protein 1 OS=Homo sapiens GN=OCIAD1 PE=1 SV=1	0.630165	0.0662117	0.000253723	0.264363	0.0379048	0.0180458
Q7Z422	SZRD1	SUZ domain-containing protein 1 OS=Homo sapiens GN=SZRD1 PE=1 SV=1	0.998197	0.344616	0.000254239	1.31146	0.314609	0.00129862
Q8TB40	ABHD4	Protein ABHD4 OS=Homo sapiens GN=ABHD4 PE=2 SV=1	0.741366	0.181895	0.000254239	1.87095	0.0293421	0.000453302
Q9UEY8	ADD3	Gamma-adducin OS=Homo sapiens GN=ADD3 PE=1 SV=1	-0.632623	0.0714392	0.000254239	-0.254567	0.0561006	0.0211324
Q96KC2	ARL5B	ADP-ribosylation factor-like protein 5B OS=Homo sapiens GN=ARL5B PE=1 SV=1	0.858266	0.262136	0.000255238	1.26356	0.133947	0.000704245
A8MVW0	FAM171A2	Protein FAM171A2 OS=Homo sapiens GN=FAM171A2 PE=1 SV=1	-1.1044	0.402198	0.000256528	0.356385	0.235196	0.0224486
Q92466	DDB2	DNA damage-binding protein 2 OS=Homo sapiens GN=DDB2 PE=1 SV=1	0.611209	0.0213031	0.000256528	0.699541	0.00861198	0.00142435
P55212	CASP6	Caspase-6 OS=Homo sapiens GN=CASP6 PE=1 SV=2	0.717031	0.165103	0.00025803	1.87171	0.0167654	0.000453302
Q96PU8	QKI	Protein quaking OS=Homo sapiens GN=QKI PE=1 SV=1	-0.738313	0.183496	0.00025803	-0.156029	0.00296513	0.0718036
Q9Y2D4	EXOC6B	Exocyst complex component 6B OS=Homo sapiens GN=EXOC6B PE=1 SV=3	-0.655922	0.107076	0.000258046	0.199763	0.101926	0.0495934
P05141	SLC25A5	ADP/ATP translocase 2 OS=Homo sapiens GN=SLC25A5 PE=1 SV=7	-1.05268	0.374734	0.000258923	-1.25447	0.308798	0.00138115
Q6V0I7	FAT4	Protocadherin Fat 4 OS=Homo sapiens GN=FAT4 PE=1 SV=2	0.652069	0.104554	0.000259838	1.34877	0.0963055	0.000622153
Q9NRP2	CMC2	COX assembly mitochondrial protein 2 homolog OS=Homo sapiens GN=CMC2 PE=1 SV=1	-0.665719	0.119787	0.000260076	-0.876711	0.0980229	0.0011328
Q92890	UFD1L	Ubiquitin fusion degradation protein 1 homolog OS=Homo sapiens GN=UFD1L PE=1 SV=3	0.735334	0.181516	0.000260304	0.80377	0.0416607	0.00114917
Q9P0J7	KCMF1	E3 ubiquitin-protein ligase KCMF1 OS=Homo sapiens GN=KCMF1 PE=1 SV=2	-1.44941	0.57493	0.000260304	-0.644585	0.430471	0.0142675
Q12923	PTPN13	Tyrosine-protein phosphatase non-receptor type 13 OS=Homo sapiens GN=PTPN13 PE=1 SV=2	1.24028	0.47763	0.00026353	1.24487	0.448263	0.00263415
Q6UVK1	CSPG4	Chondroitin sulfate proteoglycan 4 OS=Homo sapiens GN=CSPG4 PE=1 SV=2	-0.639805	0.0928389	0.00026353	0.0248606	0.0544167	0.728102
Q96DR7	ARHGEF26	Rho guanine nucleotide exchange factor 26 OS=Homo sapiens GN=ARHGEF26 PE=1 SV=4	-0.695407	0.150947	0.00026353	-0.52097	0.147224	0.00456456
Q9NUU6	FAM105A	Inactive ubiquitin thioesterase FAM105A OS=Homo sapiens GN=FAM105A PE=2 SV=1	0.959481	0.327532	0.00026353	0.278921	0.221963	0.0407573
Q9UGN5	PARP2	Poly [ADP-ribose] polymerase 2 OS=Homo sapiens GN=PARP2 PE=1 SV=2	-0.637053	0.0880969	0.00026353	-0.0958486	0.0582084	0.215604
Q9ULC4	MCTS1	Malignant T-cell-amplified sequence 1 OS=Homo sapiens GN=MCTS1 PE=1 SV=1	-0.714489	0.167957	0.00026353	-0.868789	0.108663	0.00118585
Q86WA9	SLC26A11	Sodium-independent sulfate anion transporter OS=Homo sapiens GN=SLC26A11 PE=2 SV=2	1.32313	0.519635	0.000263836	2.16117	0.465118	0.00091563
Q9BYW2	SETD2	Histone-lysine N-methyltransferase SETD2 OS=Homo sapiens GN=SETD2 PE=1 SV=3	-0.65378	0.11013	0.000263836	-0.644498	0.108252	0.00226233
O96018	APBA3	Amyloid beta A4 precursor protein-binding family A member 3 OS=Homo sapiens GN=APBA3 PE=1 SV=1	0.838355	0.255722	0.000264037	2.33496	0.119156	0.000453302
Q9NYU1	UGGT2	UDP-glucose:glycoprotein glucosyltransferase 2 OS=Homo sapiens GN=UGGT2 PE=1 SV=4	0.627701	0.0762453	0.000264037	0.520578	0.019027	0.00284379
Q9UI15	TAGLN3	Transgelin-3 OS=Homo sapiens GN=TAGLN3 PE=1 SV=2	-1.85451	0.775035	0.000264037	-1.84965	0.00161107	0.000453302
Q9NWS8	RMND1	Required for meiotic nuclear division protein 1 homolog OS=Homo sapiens GN=RMND1 PE=1 SV=2	-0.716032	0.17095	0.000265247	-0.883267	0.100792	0.00112456
P09471	GNAO1	Guanine nucleotide-binding protein G(o) subunit alpha OS=Homo sapiens GN=GNAO1 PE=1 SV=4	-1.69109	0.700767	0.00026542	-1.43374	0.0211068	0.000557077
P10909	CLU	Clusterin OS=Homo sapiens GN=CLU PE=1 SV=1	0.901695	0.295472	0.00026542	1.50455	0.134693	0.00062068
Q12882	DPYD	Dihydropyrimidine dehydrogenase [NADP(+)] OS=Homo sapiens GN=DPYD PE=1 SV=2	-0.785139	0.223292	0.00026542	-0.921882	0.113664	0.00108619
Q8N0X7	SPG20	Spartin OS=Homo sapiens GN=SPG20 PE=1 SV=1	-0.870228	0.278733	0.00026542	-0.524313	0.0635306	0.00306777
Q9NS56	TOPORS	E3 ubiquitin-protein ligase Topors OS=Homo sapiens GN=TOPORS PE=1 SV=1	-0.694545	0.152509	0.00026542	-0.0321353	0.144234	0.707098
Q9NW15	ANO10	Anoctamin-10 OS=Homo sapiens GN=ANO10 PE=1 SV=2	-0.622803	0.0711774	0.00026542	-0.668524	0.0711673	0.00178518
Q9NR12	PDLIM7	PDZ and LIM domain protein 7 OS=Homo sapiens GN=PDLIM7 PE=1 SV=1	0.759093	0.204471	0.000267237	0.886614	0.0266251	0.000957406
Q9Y6H3	ATP23	Mitochondrial inner membrane protease ATP23 homolog OS=Homo sapiens GN=ATP23 PE=1 SV=3	0.670257	0.132336	0.000267237	1.87926	0.125922	0.000503754
P22492	HIST1H1T	Histone H1t OS=Homo sapiens GN=HIST1H1T PE=2 SV=4	-1.71683	0.714975	0.000268684	-0.951112	0.216894	0.00158757
P61106	RAB14	Ras-related protein Rab-14 OS=Homo sapiens GN=RAB14 PE=1 SV=4	-0.606831	0.0431201	0.000268684	-0.591266	0.0431164	0.00220965
Q8IVL5	P3H2	Prolyl 3-hydroxylase 2 OS=Homo sapiens GN=P3H2 PE=1 SV=1	-0.632141	0.0900569	0.000268684	-0.404533	0.0296645	0.00545452
Q9NWQ8	PAG1	Phosphoprotein associated with glycosphingolipid-enriched microdomains 1 OS=Homo sapiens GN=PAG1 PE=1 SV=2	0.691483	0.153963	0.000268684	0.248347	0.151822	0.0362428
Q9UIQ6	LNPEP	Leucyl-cystinyl aminopeptidase OS=Homo sapiens GN=LNPEP PE=1 SV=3	0.714164	0.173143	0.000268684	-0.0737835	0.160519	0.406845
Q9Y3E7	CHMP3	Charged multivesicular body protein 3 OS=Homo sapiens GN=CHMP3 PE=1 SV=3	-0.653713	0.116156	0.000268684	-0.906337	0.0626524	0.000970865
Q8IY31	IFT20	Intraflagellar transport protein 20 homolog OS=Homo sapiens GN=IFT20 PE=1 SV=1	0.621921	0.0753886	0.000269321	0.175812	0.0750434	0.0614348
O14610	GNGT2	Guanine nucleotide-binding protein G(I)/G(S)/G(O) subunit gamma-T2 OS=Homo sapiens GN=GNGT2 PE=2 SV=1	-1.54896	0.637925	0.000269513	-0.551241	6.85515e-06	0.00248267
O75717	WDHD1	WD repeat and HMG-box DNA-binding protein 1 OS=Homo sapiens GN=WDHD1 PE=1 SV=1	0.761091	0.208613	0.000269513	0.89038	0.0623328	0.00100286
P40261	NNMT	Nicotinamide N-methyltransferase OS=Homo sapiens GN=NNMT PE=1 SV=1	-0.873235	0.2846	0.000269513	1.03467	0.0384062	0.000750957
P48552	NRIP1	Nuclear receptor-interacting protein 1 OS=Homo sapiens GN=NRIP1 PE=1 SV=2	-0.766113	0.213794	0.000269513	-0.638765	0.107475	0.00230926
Q13620	CUL4B	Cullin-4B OS=Homo sapiens GN=CUL4B PE=1 SV=4	-0.621406	0.0767231	0.000269513	-0.570813	0.0462104	0.00242219
Q53GL0	PLEKHO1	Pleckstrin homology domain-containing family O member 1 OS=Homo sapiens GN=PLEKHO1 PE=1 SV=2	-0.905978	0.30256	0.000269513	0.128772	0.214479	0.217564
Q8TF76	GSG2	Serine/threonine-protein kinase haspin OS=Homo sapiens GN=GSG2 PE=1 SV=3	-0.660562	0.125131	0.000269513	-0.29372	0.120738	0.0190848
Q8WVX9	FAR1	Fatty acyl-CoA reductase 1 OS=Homo sapiens GN=FAR1 PE=1 SV=1	-0.841776	0.264165	0.000269513	-0.564287	0.149305	0.0037839
Q9GZM7	TINAGL1	Tubulointerstitial nephritis antigen-like OS=Homo sapiens GN=TINAGL1 PE=1 SV=1	1.10088	0.413415	0.000269513	0.655851	0.410864	0.0116557
Q8WZA0	LZIC	Protein LZIC OS=Homo sapiens GN=LZIC PE=1 SV=1	0.872254	0.281851	0.000270904	0.801369	0.0421899	0.001155
O75525	KHDRBS3	KH domain-containing, RNA-binding, signal transduction-associated protein 3 OS=Homo sapiens GN=KHDRBS3 PE=1 SV=1	-0.837006	0.262945	0.000271014	-0.600865	0.0638559	0.00225184
Q5VVJ2	MYSM1	Histone H2A deubiquitinase MYSM1 OS=Homo sapiens GN=MYSM1 PE=1 SV=1	-0.663291	0.130249	0.000273365	0.0598123	0.12999	0.459618
Q52LW3	ARHGAP29	Rho GTPase-activating protein 29 OS=Homo sapiens GN=ARHGAP29 PE=1 SV=2	-0.654548	0.122667	0.000273983	-0.252922	0.0213846	0.0198104
Q15582	TGFBI	Transforming growth factor-beta-induced protein ig-h3 OS=Homo sapiens GN=TGFBI PE=1 SV=1	-0.809583	0.246652	0.0002742	0.0926035	0.0642195	0.229964
P26640	VARS	Valine--tRNA ligase OS=Homo sapiens GN=VARS PE=1 SV=4	0.674862	0.142927	0.000275489	0.763609	0.0347652	0.00124028
O43464	HTRA2	Serine protease HTRA2, mitochondrial OS=Homo sapiens GN=HTRA2 PE=1 SV=2	-0.606495	0.055777	0.000275524	-0.44584	0.005269	0.0041312
O75880	SCO1	Protein SCO1 homolog, mitochondrial OS=Homo sapiens GN=SCO1 PE=1 SV=1	-0.816496	0.249921	0.000275716	-0.157744	0.236787	0.173389
P25787	PSMA2	Proteasome subunit alpha type-2 OS=Homo sapiens GN=PSMA2 PE=1 SV=2	0.65454	0.123856	0.000276832	0.22421	0.0242534	0.0279666
Q6P444	MTFR2	Mitochondrial fission regulator 2 OS=Homo sapiens GN=MTFR2 PE=1 SV=2	-0.933033	0.324433	0.000276832	-1.13015	0.0805711	0.00071162
Q00341	HDLBP	Vigilin OS=Homo sapiens GN=HDLBP PE=1 SV=2	0.784821	0.230699	0.000277751	0.829906	0.121895	0.00133949
Q02809	PLOD1	Procollagen-lysine,2-oxoglutarate 5-dioxygenase 1 OS=Homo sapiens GN=PLOD1 PE=1 SV=2	0.882672	0.291929	0.000277751	0.767716	0.0238048	0.00120968
Q14566	MCM6	DNA replication licensing factor MCM6 OS=Homo sapiens GN=MCM6 PE=1 SV=1	0.734375	0.194276	0.000277751	0.867109	0.0516125	0.00102588
Q15436	SEC23A	Protein transport protein Sec23A OS=Homo sapiens GN=SEC23A PE=1 SV=2	0.75055	0.207305	0.000277774	0.627319	0.138186	0.00274468
Q9H078	CLPB	Caseinolytic peptidase B protein homolog OS=Homo sapiens GN=CLPB PE=1 SV=1	-0.593674	0.0217768	0.000277774	-0.282336	0.00725702	0.0143836
Q8NG11	TSPAN14	Tetraspanin-14 OS=Homo sapiens GN=TSPAN14 PE=1 SV=1	-1.15162	0.444246	0.000277873	-1.29471	0.269939	0.00111713
P14317	HCLS1	Hematopoietic lineage cell-specific protein OS=Homo sapiens GN=HCLS1 PE=1 SV=3	-1.83681	0.784478	0.000278769	-0.978668	0.0403385	0.000837114
Q14168	MPP2	MAGUK p55 subfamily member 2 OS=Homo sapiens GN=MPP2 PE=1 SV=3	-1.94897	0.837486	0.000278968	-1.07124	0.14521	0.000944366
Q9Y4E8	USP15	Ubiquitin carboxyl-terminal hydrolase 15 OS=Homo sapiens GN=USP15 PE=1 SV=3	0.639434	0.111234	0.000281737	0.0661221	0.031923	0.356762
Q6UX53	METTL7B	Methyltransferase-like protein 7B OS=Homo sapiens GN=METTL7B PE=1 SV=2	-1.88019	0.806881	0.000282429	-0.7671	0.295875	0.00411112
Q14202	ZMYM3	Zinc finger MYM-type protein 3 OS=Homo sapiens GN=ZMYM3 PE=1 SV=2	-0.804127	0.248437	0.000282866	0.284204	0.00589314	0.0141409
Q9NYF8	BCLAF1	Bcl-2-associated transcription factor 1 OS=Homo sapiens GN=BCLAF1 PE=1 SV=2	-0.734816	0.198437	0.000282866	-0.706033	0.137494	0.00208281
Q9NX46	ADPRHL2	Poly(ADP-ribose) glycohydrolase ARH3 OS=Homo sapiens GN=ADPRHL2 PE=1 SV=1	0.646481	0.120764	0.000283116	1.32781	0.0726908	0.00062068
Q13564	NAE1	NEDD8-activating enzyme E1 regulatory subunit OS=Homo sapiens GN=NAE1 PE=1 SV=1	-0.675445	0.150399	0.000283611	0.274858	0.0789675	0.0185132
O94874	UFL1	E3 UFM1-protein ligase 1 OS=Homo sapiens GN=UFL1 PE=1 SV=2	-0.604425	0.0647105	0.000285253	-0.648628	0.025778	0.001734
A2AJT9	CXorf23	Uncharacterized protein CXorf23 OS=Homo sapiens GN=CXorf23 PE=1 SV=1	-0.820394	0.260902	0.000287069	-0.23913	0.0764036	0.0271993
P78381	SLC35A2	UDP-galactose translocator OS=Homo sapiens GN=SLC35A2 PE=1 SV=1	0.613218	0.0811272	0.000287163	0.742942	0.033172	0.00130665
Q9P2W9	STX18	Syntaxin-18 OS=Homo sapiens GN=STX18 PE=1 SV=1	0.613908	0.0825734	0.000287602	0.30871	0.0142746	0.0112794
Q8WUN7	UBTD2	Ubiquitin domain-containing protein 2 OS=Homo sapiens GN=UBTD2 PE=1 SV=2	0.618751	0.0909452	0.000288721	0.56953	0.0740638	0.00261489
O94832	MYO1D	Unconventional myosin-Id OS=Homo sapiens GN=MYO1D PE=1 SV=2	-1.69112	0.722745	0.000289221	-1.0959	0.23955	0.00132208
Q9NR50	EIF2B3	Translation initiation factor eIF-2B subunit gamma OS=Homo sapiens GN=EIF2B3 PE=1 SV=1	0.768977	0.225991	0.000289221	1.02267	0.118312	0.000932609
O60701	UGDH	UDP-glucose 6-dehydrogenase OS=Homo sapiens GN=UGDH PE=1 SV=1	1.03837	0.391964	0.000289818	0.81004	0.385784	0.00570837
Q96DT7	ZBTB10	Zinc finger and BTB domain-containing protein 10 OS=Homo sapiens GN=ZBTB10 PE=1 SV=2	-0.827055	0.264742	0.000289818	-0.551006	0.246479	0.00732812
Q16850	CYP51A1	Lanosterol 14-alpha demethylase OS=Homo sapiens GN=CYP51A1 PE=1 SV=3	-0.746303	0.211443	0.000290387	-0.782389	0.13307	0.00160529
Q04837	SSBP1	Single-stranded DNA-binding protein, mitochondrial OS=Homo sapiens GN=SSBP1 PE=1 SV=1	-0.614337	0.086876	0.000290419	-0.710176	0.0637884	0.00151463
Q9Y6I9	TEX264	Testis-expressed sequence 264 protein OS=Homo sapiens GN=TEX264 PE=1 SV=1	-0.590074	0.0382953	0.000290419	-0.382356	0.0240903	0.00630014
Q15572	TAF1C	TATA box-binding protein-associated factor RNA polymerase I subunit C OS=Homo sapiens GN=TAF1C PE=1 SV=2	-0.59654	0.0566344	0.000291552	0.638324	0.0531573	0.00189331
P13928	ANXA8	Annexin A8 OS=Homo sapiens GN=ANXA8 PE=1 SV=3	0.869199	0.292059	0.000292446	0.331334	0.0193605	0.00929692
Q96DH6	MSI2	RNA-binding protein Musashi homolog 2 OS=Homo sapiens GN=MSI2 PE=1 SV=1	-0.726892	0.198913	0.000292446	-0.934337	0.0176447	0.00087378
P04062	GBA	Glucosylceramidase OS=Homo sapiens GN=GBA PE=1 SV=3	0.600217	0.0664903	0.000293198	0.820382	0.0589878	0.0011454
O14907	TAX1BP3	Tax1-binding protein 3 OS=Homo sapiens GN=TAX1BP3 PE=1 SV=2	-0.84868	0.281167	0.000295839	0.725067	0.271681	0.00406572
Q8IXS6	PALM2	Paralemmin-2 OS=Homo sapiens GN=PALM2 PE=1 SV=3	-1.72414	0.745106	0.000295839	-1.24752	0.1083	0.00068956
Q9Y580	RBM7	RNA-binding protein 7 OS=Homo sapiens GN=RBM7 PE=1 SV=1	-0.607378	0.0812224	0.000295839	-0.313461	0.0259923	0.0109693
Q13131	PRKAA1	5'-AMP-activated protein kinase catalytic subunit alpha-1 OS=Homo sapiens GN=PRKAA1 PE=1 SV=4	-0.784221	0.24123	0.000295959	-0.850999	0.156877	0.00149029
Q08426	EHHADH	Peroxisomal bifunctional enzyme OS=Homo sapiens GN=EHHADH PE=1 SV=3	0.790577	0.245035	0.000296033	1.14552	0.141886	0.000844532
P36897	TGFBR1	TGF-beta receptor type-1 OS=Homo sapiens GN=TGFBR1 PE=1 SV=1	0.624496	0.106221	0.000296578	0.410488	0.106149	0.00689313
Q14978	NOLC1	Nucleolar and coiled-body phosphoprotein 1 OS=Homo sapiens GN=NOLC1 PE=1 SV=2	-0.647026	0.13101	0.000296578	-0.880614	0.105732	0.00114917
Q5T0N5	FNBP1L	Formin-binding protein 1-like OS=Homo sapiens GN=FNBP1L PE=1 SV=3	0.640225	0.124514	0.000296732	0.69679	0.101396	0.0018155
Q6NZY4	ZCCHC8	Zinc finger CCHC domain-containing protein 8 OS=Homo sapiens GN=ZCCHC8 PE=1 SV=2	-0.661065	0.144803	0.000296732	-0.498235	0.144803	0.00505697
Q16658	FSCN1	Fascin OS=Homo sapiens GN=FSCN1 PE=1 SV=3	-0.629939	0.113163	0.000297428	-0.10057	0.101576	0.222893
Q9BUT1	BDH2	3-hydroxybutyrate dehydrogenase type 2 OS=Homo sapiens GN=BDH2 PE=1 SV=2	-0.680479	0.164407	0.000297428	-0.72569	0.0108593	0.00132451
Q9H0X9	OSBPL5	Oxysterol-binding protein-related protein 5 OS=Homo sapiens GN=OSBPL5 PE=1 SV=1	-0.715702	0.193855	0.000297791	-0.400263	0.0530148	0.00592617
Q9H788	SH2D4A	SH2 domain-containing protein 4A OS=Homo sapiens GN=SH2D4A PE=1 SV=1	0.703124	0.182294	0.000297791	0.712868	0.0384939	0.00141719
Q9BYD6	MRPL1	39S ribosomal protein L1, mitochondrial OS=Homo sapiens GN=MRPL1 PE=1 SV=2	0.708713	0.188192	0.000298115	0.054669	0.155943	0.518719
Q9NV31	IMP3	U3 small nucleolar ribonucleoprotein protein IMP3 OS=Homo sapiens GN=IMP3 PE=1 SV=1	-0.610528	0.0901853	0.000298761	-0.817358	0.0304993	0.00109501
Q07065	CKAP4	Cytoskeleton-associated protein 4 OS=Homo sapiens GN=CKAP4 PE=1 SV=2	0.640863	0.126634	0.000299112	0.979968	0.0216738	0.000816778
Q9NUQ3	TXLNG	Gamma-taxilin OS=Homo sapiens GN=TXLNG PE=1 SV=2	0.725617	0.203019	0.000300636	0.368542	0.193679	0.0156325
P55327	TPD52	Tumor protein D52 OS=Homo sapiens GN=TPD52 PE=1 SV=2	0.648754	0.136059	0.000301367	-0.0877442	0.0422037	0.242343
O60281	ZNF292	Zinc finger protein 292 OS=Homo sapiens GN=ZNF292 PE=1 SV=3	-0.711845	0.192856	0.000301926	-0.705746	0.110341	0.001839
P51153	RAB13	Ras-related protein Rab-13 OS=Homo sapiens GN=RAB13 PE=1 SV=1	-0.652841	0.141099	0.000301926	-0.272659	0.108633	0.0219457
Q6IN85	PPP4R3A	Serine/threonine-protein phosphatase 4 regulatory subunit 3A OS=Homo sapiens GN=PPP4R3A PE=1 SV=1	0.663077	0.151524	0.000301926	0.209806	0.149155	0.0557165
Q8IVF7	FMNL3	Formin-like protein 3 OS=Homo sapiens GN=FMNL3 PE=1 SV=3	-0.953656	0.35294	0.000304896	0.0184609	0.104438	0.807714
Q8N357	SLC35F6	Solute carrier family 35 member F6 OS=Homo sapiens GN=SLC35F6 PE=1 SV=1	-0.864657	0.296181	0.000304896	0.0905704	0.294623	0.43417
P23284	PPIB	Peptidyl-prolyl cis-trans isomerase B OS=Homo sapiens GN=PPIB PE=1 SV=2	-0.822462	0.272058	0.000304951	-1.12082	0.176156	0.000983546
Q9C0K1	SLC39A8	Zinc transporter ZIP8 OS=Homo sapiens GN=SLC39A8 PE=2 SV=1	0.946249	0.348919	0.000304951	0.156654	0.336168	0.243004
Q6SJ93	FAM111B	Protein FAM111B OS=Homo sapiens GN=FAM111B PE=1 SV=1	-0.747838	0.222519	0.000306004	-0.872505	0.0508663	0.00101859
Q9BT30	ALKBH7	Alpha-ketoglutarate-dependent dioxygenase alkB homolog 7, mitochondrial OS=Homo sapiens GN=ALKBH7 PE=1 SV=1	0.594635	0.0719646	0.000306401	0.382312	0.0693678	0.00709994
Q8WV44	TRIM41	E3 ubiquitin-protein ligase TRIM41 OS=Homo sapiens GN=TRIM41 PE=1 SV=3	-0.720381	0.201592	0.000306807	-0.0138606	0.147059	0.876845
P51149	RAB7A	Ras-related protein Rab-7a OS=Homo sapiens GN=RAB7A PE=1 SV=1	-0.62789	0.118466	0.000307485	-0.241465	0.113704	0.0318374
Q9BUT9	FAM195A	Protein FAM195A OS=Homo sapiens GN=FAM195A PE=1 SV=2	0.738614	0.215849	0.000307485	0.212387	0.155909	0.0560856
Q9BVV7	TIMM21	Mitochondrial import inner membrane translocase subunit Tim21 OS=Homo sapiens GN=TIMM21 PE=1 SV=1	-0.741529	0.217809	0.000307485	-0.889465	0.176446	0.00149194
Q9NSU2	TREX1	Three-prime repair exonuclease 1 OS=Homo sapiens GN=TREX1 PE=1 SV=1	-0.599292	0.0807864	0.000307485	0.00561613	0.0763735	0.938253
Q9Y5X1	SNX9	Sorting nexin-9 OS=Homo sapiens GN=SNX9 PE=1 SV=1	-0.579943	0.0421497	0.000307833	-0.39505	0.00462419	0.00566642
Q53HL2	CDCA8	Borealin OS=Homo sapiens GN=CDCA8 PE=1 SV=2	-0.73583	0.216069	0.000310231	-0.580032	0.047058	0.00234311
Q13472	TOP3A	DNA topoisomerase 3-alpha OS=Homo sapiens GN=TOP3A PE=1 SV=1	-0.607435	0.0953681	0.000310529	-0.16076	0.0752661	0.0772589
Q6Y1H2	HACD2	Very-long-chain (3R)-3-hydroxyacyl-CoA dehydratase 2 OS=Homo sapiens GN=HACD2 PE=1 SV=1	-0.651909	0.146718	0.000311257	-0.447304	0.0103596	0.00411112
P61225	RAP2B	Ras-related protein Rap-2b OS=Homo sapiens GN=RAP2B PE=1 SV=1	-0.79309	0.254577	0.000311701	-0.418938	0.252305	0.0164269
Q9Y276	BCS1L	Mitochondrial chaperone BCS1 OS=Homo sapiens GN=BCS1L PE=1 SV=1	0.792928	0.256224	0.000312098	0.791829	0.182753	0.00201802
Q9NQC1	JADE2	Protein Jade-2 OS=Homo sapiens GN=JADE2 PE=1 SV=2	0.724833	0.207067	0.000312159	0.882845	0.0326581	0.000968215
P04179	SOD2	Superoxide dismutase [Mn], mitochondrial OS=Homo sapiens GN=SOD2 PE=1 SV=2	1.43759	0.617927	0.000312975	1.37405	0.617701	0.00403176
Q9H4G4	GLIPR2	Golgi-associated plant pathogenesis-related protein 1 OS=Homo sapiens GN=GLIPR2 PE=1 SV=3	-0.587805	0.067438	0.000313604	-0.472627	0.0156051	0.00359376
O00116	AGPS	Alkyldihydroxyacetonephosphate synthase, peroxisomal OS=Homo sapiens GN=AGPS PE=1 SV=1	0.656146	0.151219	0.000313994	0.283578	0.014015	0.0142754
O43474	KLF4	Krueppel-like factor 4 OS=Homo sapiens GN=KLF4 PE=1 SV=3	1.0359	0.403917	0.000315164	0.157488	0.287116	0.203483
Q86SF2	GALNT7	N-acetylgalactosaminyltransferase 7 OS=Homo sapiens GN=GALNT7 PE=1 SV=1	0.7332	0.216814	0.000315164	0.506513	0.208913	0.00713952
Q9UEG4	ZNF629	Zinc finger protein 629 OS=Homo sapiens GN=ZNF629 PE=1 SV=2	-0.858442	0.301886	0.00031532	-0.23316	0.0092721	0.0246345
Q9ULH1	ASAP1	Arf-GAP with SH3 domain, ANK repeat and PH domain-containing protein 1 OS=Homo sapiens GN=ASAP1 PE=1 SV=4	-0.673054	0.169099	0.00031625	-1.03759	0.0656827	0.000789772
O75832	PSMD10	26S proteasome non-ATPase regulatory subunit 10 OS=Homo sapiens GN=PSMD10 PE=1 SV=1	0.640096	0.138519	0.000316921	0.080885	0.129462	0.329396
P13797	PLS3	Plastin-3 OS=Homo sapiens GN=PLS3 PE=1 SV=4	-0.747667	0.22874	0.000317202	-0.806434	0.0117836	0.00110574
Q8WWC4	C2orf47	Uncharacterized protein C2orf47, mitochondrial OS=Homo sapiens GN=C2orf47 PE=1 SV=1	0.598726	0.0891499	0.000317855	0.138161	0.034573	0.0982419
O15118	NPC1	Niemann-Pick C1 protein OS=Homo sapiens GN=NPC1 PE=1 SV=2	0.58872	0.0742163	0.000318222	0.874469	0.0623434	0.00103515
P15407	FOSL1	Fos-related antigen 1 OS=Homo sapiens GN=FOSL1 PE=1 SV=1	-0.601459	0.0938387	0.000318222	0.899224	0.0581869	0.000974303
P43155	CRAT	Carnitine O-acetyltransferase OS=Homo sapiens GN=CRAT PE=1 SV=5	0.587659	0.0738259	0.00031864	0.741781	0.0633928	0.00138115
Q6P996	PDXDC1	Pyridoxal-dependent decarboxylase domain-containing protein 1 OS=Homo sapiens GN=PDXDC1 PE=1 SV=2	0.726928	0.213449	0.00031864	0.375785	0.148107	0.0111442
Q8N335	GPD1L	Glycerol-3-phosphate dehydrogenase 1-like protein OS=Homo sapiens GN=GPD1L PE=1 SV=1	0.572178	0.0385596	0.00031864	0.202644	0.035221	0.0377771
Q9NQ30	ESM1	Endothelial cell-specific molecule 1 OS=Homo sapiens GN=ESM1 PE=1 SV=2	-2.74758	1.25568	0.00031864	-1.2478	0.0345342	0.00062068
Q9NQB0	TCF7L2	Transcription factor 7-like 2 OS=Homo sapiens GN=TCF7L2 PE=1 SV=2	-0.840879	0.292773	0.00031864	-0.307136	0.048188	0.0122032
Q9UHI6	DDX20	Probable ATP-dependent RNA helicase DDX20 OS=Homo sapiens GN=DDX20 PE=1 SV=2	-0.649754	0.149961	0.00031864	0.264049	0.0717231	0.0200861
Q04637	EIF4G1	Eukaryotic translation initiation factor 4 gamma 1 OS=Homo sapiens GN=EIF4G1 PE=1 SV=4	0.776876	0.250615	0.000318925	0.952747	0.22432	0.001643
Q5C9Z4	NOM1	Nucleolar MIF4G domain-containing protein 1 OS=Homo sapiens GN=NOM1 PE=1 SV=1	-0.571055	0.0359378	0.000318925	-0.0286501	0.0328139	0.682277
Q9H410	DSN1	Kinetochore-associated protein DSN1 homolog OS=Homo sapiens GN=DSN1 PE=1 SV=2	0.591969	0.08326	0.000321143	0.646041	0.0754965	0.00196643
Q9Y5L4	TIMM13	Mitochondrial import inner membrane translocase subunit Tim13 OS=Homo sapiens GN=TIMM13 PE=1 SV=1	0.75568	0.235354	0.000323371	-0.189717	0.00603158	0.0435146
Q8NEU8	APPL2	DCC-interacting protein 13-beta OS=Homo sapiens GN=APPL2 PE=1 SV=3	-0.608967	0.109173	0.000324332	-0.329005	0.0134158	0.00941394
Q96ST3	SIN3A	Paired amphipathic helix protein Sin3a OS=Homo sapiens GN=SIN3A PE=1 SV=2	-0.572053	0.0465211	0.000324332	-0.288584	0.0214109	0.0136947
Q9UGU0	TCF20	Transcription factor 20 OS=Homo sapiens GN=TCF20 PE=1 SV=3	-0.600324	0.0971721	0.000324332	-0.108256	0.0944327	0.191893
Q9UHJ3	SFMBT1	Scm-like with four MBT domains protein 1 OS=Homo sapiens GN=SFMBT1 PE=1 SV=2	-0.764622	0.244399	0.000324335	-0.142532	0.124161	0.124542
Q6P9G4	TMEM154	Transmembrane protein 154 OS=Homo sapiens GN=TMEM154 PE=1 SV=2	-1.23245	0.519237	0.000324866	-1.42207	0.193686	0.000718488
P42166	TMPO	Lamina-associated polypeptide 2, isoform alpha OS=Homo sapiens GN=TMPO PE=1 SV=2	-0.62315	0.125977	0.000325129	-0.133034	0.114048	0.13807
Q8IW92	GLB1L2	Beta-galactosidase-1-like protein 2 OS=Homo sapiens GN=GLB1L2 PE=2 SV=1	0.937618	0.352486	0.000325129	1.13291	0.177964	0.000968883
Q8WVM7	STAG1	Cohesin subunit SA-1 OS=Homo sapiens GN=STAG1 PE=1 SV=3	-0.568403	0.0415566	0.00032841	-0.432736	0.00655311	0.00445467
P56199	ITGA1	Integrin alpha-1 OS=Homo sapiens GN=ITGA1 PE=1 SV=2	0.60654	0.108845	0.000328454	0.270971	0.0855594	0.0197989
Q9BW61	DDA1	DET1- and DDB1-associated protein 1 OS=Homo sapiens GN=DDA1 PE=1 SV=1	0.584401	0.0771275	0.000328454	0.619821	0.0722953	0.00213776
Q9HD42	CHMP1A	Charged multivesicular body protein 1a OS=Homo sapiens GN=CHMP1A PE=1 SV=1	-0.605739	0.107828	0.00032858	-0.37136	0.0849323	0.00820466
P04150	NR3C1	Glucocorticoid receptor OS=Homo sapiens GN=NR3C1 PE=1 SV=1	0.617437	0.122681	0.000328803	0.842918	0.122613	0.00131645
O43900	PRICKLE3	Prickle-like protein 3 OS=Homo sapiens GN=PRICKLE3 PE=1 SV=2	0.617074	0.122283	0.000329738	1.15567	0.0896494	0.000705401
P49720	PSMB3	Proteasome subunit beta type-3 OS=Homo sapiens GN=PSMB3 PE=1 SV=2	0.617595	0.122578	0.000330081	-0.417383	0.0137721	0.00489974
Q9H8V3	ECT2	Protein ECT2 OS=Homo sapiens GN=ECT2 PE=1 SV=4	0.59782	0.0988216	0.000330081	1.11034	0.0541931	0.000701273
Q9Y5X3	SNX5	Sorting nexin-5 OS=Homo sapiens GN=SNX5 PE=1 SV=1	-0.589646	0.0876975	0.000330081	-0.557377	0.0252232	0.00246429
Q7Z6Z7	HUWE1	E3 ubiquitin-protein ligase HUWE1 OS=Homo sapiens GN=HUWE1 PE=1 SV=3	0.657256	0.163765	0.000332048	0.782311	0.106089	0.00141921
Q5BLP8	C4orf48	Neuropeptide-like protein C4orf48 OS=Homo sapiens GN=C4orf48 PE=1 SV=3	0.734438	0.226118	0.000334478	0.321697	0.105006	0.0134412
P01892	HLA-A	HLA class I histocompatibility antigen, A-2 alpha chain OS=Homo sapiens GN=HLA-A PE=1 SV=1	0.638696	0.147039	0.000334998	0.548098	0.0311838	0.00257271
Q9BZ23	PANK2	Pantothenate kinase 2, mitochondrial OS=Homo sapiens GN=PANK2 PE=1 SV=3	0.596127	0.0997282	0.000335423	0.9776	0.0579187	0.000856591
P31146	CORO1A	Coronin-1A OS=Homo sapiens GN=CORO1A PE=1 SV=4	-1.08963	0.449087	0.000338095	-0.705261	0.00236551	0.00140897
O43294	TGFB1I1	Transforming growth factor beta-1-induced transcript 1 protein OS=Homo sapiens GN=TGFB1I1 PE=1 SV=2	-0.64265	0.153834	0.00033923	-0.221514	0.0597347	0.0316518
O43766	LIAS	Lipoyl synthase, mitochondrial OS=Homo sapiens GN=LIAS PE=1 SV=3	0.689338	0.197222	0.000342382	0.473728	0.185071	0.00736079
O75718	CRTAP	Cartilage-associated protein OS=Homo sapiens GN=CRTAP PE=1 SV=1	0.667643	0.177178	0.000342382	0.575738	0.0347569	0.00232656
P06730	EIF4E	Eukaryotic translation initiation factor 4E OS=Homo sapiens GN=EIF4E PE=1 SV=2	0.675155	0.183712	0.000342382	-0.369416	0.0261895	0.0069482
P12236	SLC25A6	ADP/ATP translocase 3 OS=Homo sapiens GN=SLC25A6 PE=1 SV=4	0.957427	0.374355	0.000342382	0.664144	0.335634	0.00740403
P16930	FAH	Fumarylacetoacetase OS=Homo sapiens GN=FAH PE=1 SV=2	0.59656	0.106405	0.000342382	0.489589	0.0981831	0.00413989
P41162	ETV3	ETS translocation variant 3 OS=Homo sapiens GN=ETV3 PE=1 SV=2	-0.701359	0.205404	0.000342382	-0.0292272	0.150119	0.737442
P49447	CYB561	Cytochrome b561 OS=Homo sapiens GN=CYB561 PE=1 SV=2	0.683064	0.191715	0.000342382	1.29013	0.19109	0.000836924
P51805	PLXNA3	Plexin-A3 OS=Homo sapiens GN=PLXNA3 PE=1 SV=2	0.596057	0.105745	0.000342382	1.66713	0.103983	0.000540136
Q07157	TJP1	Tight junction protein ZO-1 OS=Homo sapiens GN=TJP1 PE=1 SV=3	-0.562974	0.0471697	0.000342382	-0.222203	0.0447012	0.0299571
Q69YI7	NAIF1	Nuclear apoptosis-inducing factor 1 OS=Homo sapiens GN=NAIF1 PE=1 SV=1	-0.68419	0.192143	0.000342382	-0.605609	0.150792	0.00318532
Q6NSZ9	ZSCAN25	Zinc finger and SCAN domain-containing protein 25 OS=Homo sapiens GN=ZSCAN25 PE=1 SV=3	-0.889434	0.333506	0.000342382	-0.452072	0.223825	0.0109983
Q92613	JADE3	Protein Jade-3 OS=Homo sapiens GN=JADE3 PE=1 SV=1	-0.59213	0.0994748	0.000342382	-0.938681	0.0978226	0.00100975
Q9BY89	KIAA1671	Uncharacterized protein KIAA1671 OS=Homo sapiens GN=KIAA1671 PE=1 SV=2	0.578677	0.0798801	0.000342382	0.698578	0.0798344	0.00166582
Q9UPT5	EXOC7	Exocyst complex component 7 OS=Homo sapiens GN=EXOC7 PE=1 SV=3	-0.558453	0.0302868	0.000342382	-0.67807	0.0302511	0.00155571
Q15021	NCAPD2	Condensin complex subunit 1 OS=Homo sapiens GN=NCAPD2 PE=1 SV=3	-0.59126	0.099714	0.000342658	-0.11168	0.0166962	0.152556
Q9UJF2	RASAL2	Ras GTPase-activating protein nGAP OS=Homo sapiens GN=RASAL2 PE=1 SV=2	-0.678828	0.189461	0.0003436	-0.810218	0.0571043	0.00116771
Q9BVC5	C2orf49	Ashwin OS=Homo sapiens GN=C2orf49 PE=1 SV=1	0.622888	0.138012	0.00034403	0.85324	0.123086	0.0012885
Q9BYC5	FUT8	Alpha-(1,6)-fucosyltransferase OS=Homo sapiens GN=FUT8 PE=1 SV=2	0.882059	0.331564	0.00034403	0.656967	0.321976	0.00705066
O60333	KIF1B	Kinesin-like protein KIF1B OS=Homo sapiens GN=KIF1B PE=1 SV=5	0.633107	0.147659	0.000344257	0.354298	0.0388474	0.00798807
Q92968	PEX13	Peroxisomal membrane protein PEX13 OS=Homo sapiens GN=PEX13 PE=1 SV=2	-0.626081	0.141171	0.000344257	-0.392692	0.1078	0.00788217
Q86YV5	SGK223	Tyrosine-protein kinase SgK223 OS=Homo sapiens GN=SGK223 PE=1 SV=4	0.600232	0.112382	0.00034467	0.681715	0.0455219	0.00158083
Q6UVY6	MOXD1	DBH-like monooxygenase protein 1 OS=Homo sapiens GN=MOXD1 PE=1 SV=1	-0.706702	0.211391	0.00034601	-0.0541493	0.200447	0.57888
P42167	TMPO	Lamina-associated polypeptide 2, isoforms beta/gamma OS=Homo sapiens GN=TMPO PE=1 SV=2	-0.568216	0.0652352	0.000346863	0.205409	0.0641145	0.0393763
Q9Y2S6	TMA7	Translation machinery-associated protein 7 OS=Homo sapiens GN=TMA7 PE=1 SV=1	-0.896444	0.342506	0.000348194	-0.428565	0.0662603	0.00514382
O76062	TM7SF2	Delta(14)-sterol reductase OS=Homo sapiens GN=TM7SF2 PE=2 SV=3	-0.637633	0.155302	0.000348215	-1.4887	0.0624882	0.000557077
P06737	PYGL	Glycogen phosphorylase, liver form OS=Homo sapiens GN=PYGL PE=1 SV=4	-0.712745	0.218726	0.000348215	-0.589199	0.109428	0.00277382
Q7Z6M4	MTERF4	Transcription termination factor 4, mitochondrial OS=Homo sapiens GN=MTERF4 PE=1 SV=3	0.62087	0.138682	0.000348215	0.739405	0.13864	0.00188614
Q7LFX5	CHST15	Carbohydrate sulfotransferase 15 OS=Homo sapiens GN=CHST15 PE=1 SV=1	0.694195	0.204091	0.00034919	0.155832	0.131326	0.103758
Q96GJ1	TRMT2B	tRNA (uracil(54)-C(5))-methyltransferase homolog OS=Homo sapiens GN=TRMT2B PE=1 SV=1	0.757147	0.250513	0.00034919	-1.0675	0.148538	0.000962646
Q9BXW9	FANCD2	Fanconi anemia group D2 protein OS=Homo sapiens GN=FANCD2 PE=1 SV=2	-0.597304	0.11305	0.000351573	0.0294307	0.0888306	0.692135
Q99541	PLIN2	Perilipin-2 OS=Homo sapiens GN=PLIN2 PE=1 SV=2	0.716861	0.221668	0.000352416	0.733148	0.0346649	0.00132618
O15397	IPO8	Importin-8 OS=Homo sapiens GN=IPO8 PE=1 SV=2	0.65317	0.172025	0.000355195	0.733091	0.120824	0.00176427
Q9BVG4	PBDC1	Protein PBDC1 OS=Homo sapiens GN=PBDC1 PE=1 SV=1	0.588422	0.104683	0.000356683	-0.619277	0.100996	0.00240595
O15020	SPTBN2	Spectrin beta chain, non-erythrocytic 2 OS=Homo sapiens GN=SPTBN2 PE=1 SV=3	-0.825051	0.301773	0.000359549	0.042541	0.0252663	0.542421
P10646	TFPI	Tissue factor pathway inhibitor OS=Homo sapiens GN=TFPI PE=1 SV=1	0.743393	0.245742	0.000359599	0.0143498	0.222505	0.874635
Q8TAC9	SCAMP5	Secretory carrier-associated membrane protein 5 OS=Homo sapiens GN=SCAMP5 PE=1 SV=1	-0.81523	0.294516	0.000359599	0.13127	0.162257	0.170661
Q8WVC6	DCAKD	Dephospho-CoA kinase domain-containing protein OS=Homo sapiens GN=DCAKD PE=1 SV=1	-0.547114	0.0181922	0.000361961	0.460675	9.46671e-06	0.00381328
Q9Y252	RNF6	E3 ubiquitin-protein ligase RNF6 OS=Homo sapiens GN=RNF6 PE=1 SV=1	-0.843888	0.311785	0.000362373	0.155927	0.289599	0.208882
Q8NBZ7	UXS1	UDP-glucuronic acid decarboxylase 1 OS=Homo sapiens GN=UXS1 PE=1 SV=1	0.607137	0.129703	0.000362945	0.811542	0.0619957	0.00117473
Q9ULU4	ZMYND8	Protein kinase C-binding protein 1 OS=Homo sapiens GN=ZMYND8 PE=1 SV=2	-0.602538	0.124508	0.000362953	-0.515219	0.119125	0.00406281
P16383	GCFC2	GC-rich sequence DNA-binding factor 2 OS=Homo sapiens GN=GCFC2 PE=1 SV=2	-0.619607	0.144428	0.000363301	-0.614601	0.0205333	0.00194821
P35637	FUS	RNA-binding protein FUS OS=Homo sapiens GN=FUS PE=1 SV=1	-0.634939	0.159693	0.000363301	-0.804247	0.00738802	0.00111127
P43005	SLC1A1	Excitatory amino acid transporter 3 OS=Homo sapiens GN=SLC1A1 PE=1 SV=2	0.581551	0.0989743	0.000363301	0.30496	0.017222	0.0117052
Q15334	LLGL1	Lethal(2) giant larvae protein homolog 1 OS=Homo sapiens GN=LLGL1 PE=1 SV=3	-0.570405	0.0828816	0.000363301	-0.573763	0.0111811	0.00227662
Q99569	PKP4	Plakophilin-4 OS=Homo sapiens GN=PKP4 PE=1 SV=2	-0.60187	0.125088	0.00036373	-0.202584	0.103006	0.0484475
Q9H7M9	C10orf54	V-type immunoglobulin domain-containing suppressor of T-cell activation OS=Homo sapiens GN=C10orf54 PE=1 SV=3	0.917731	0.357622	0.00036373	2.58683	0.0448183	0.000445441
P46013	MKI67	Proliferation marker protein Ki-67 OS=Homo sapiens GN=MKI67 PE=1 SV=2	-0.88133	0.336216	0.000364745	-0.771923	0.328019	0.00483142
P05121	SERPINE1	Plasminogen activator inhibitor 1 OS=Homo sapiens GN=SERPINE1 PE=1 SV=1	0.947963	0.38171	0.000368325	1.30509	0.337747	0.00142487
P15153	RAC2	Ras-related C3 botulinum toxin substrate 2 OS=Homo sapiens GN=RAC2 PE=1 SV=1	-0.555559	0.0582147	0.000368325	-0.744072	0.018848	0.00128551
Q7Z6M3	MILR1	Allergin-1 OS=Homo sapiens GN=MILR1 PE=1 SV=2	1.10984	0.474501	0.000368325	1.8828	0.381029	0.000885539
Q6XE24	RBMS3	RNA-binding motif, single-stranded-interacting protein 3 OS=Homo sapiens GN=RBMS3 PE=1 SV=1	-0.769837	0.269553	0.000370822	-0.0585505	0.00030676	0.404811
Q9NWB6	ARGLU1	Arginine and glutamate-rich protein 1 OS=Homo sapiens GN=ARGLU1 PE=1 SV=1	-0.646768	0.173062	0.000370889	-0.0802079	0.136462	0.345743
Q6IC98	GRAMD4	GRAM domain-containing protein 4 OS=Homo sapiens GN=GRAMD4 PE=1 SV=1	-0.634667	0.163653	0.000372597	-0.550083	0.0259307	0.00253248
Q9Y6M1	IGF2BP2	Insulin-like growth factor 2 mRNA-binding protein 2 OS=Homo sapiens GN=IGF2BP2 PE=1 SV=2	0.675949	0.197803	0.000372597	0.968208	0.00523864	0.000822221
P25686	DNAJB2	DnaJ homolog subfamily B member 2 OS=Homo sapiens GN=DNAJB2 PE=1 SV=3	0.718988	0.23331	0.000372985	1.22335	0.201166	0.000935783
Q99460	PSMD1	26S proteasome non-ATPase regulatory subunit 1 OS=Homo sapiens GN=PSMD1 PE=1 SV=2	0.669992	0.194366	0.000373467	0.0586172	0.128876	0.467341
Q96JM2	ZNF462	Zinc finger protein 462 OS=Homo sapiens GN=ZNF462 PE=1 SV=3	-0.559989	0.0735844	0.000376049	0.192008	0.00490946	0.0421252
P21266	GSTM3	Glutathione S-transferase Mu 3 OS=Homo sapiens GN=GSTM3 PE=1 SV=3	-0.944735	0.383584	0.000376471	-0.612257	0.117734	0.00264917
P00167	CYB5A	Cytochrome b5 OS=Homo sapiens GN=CYB5A PE=1 SV=2	-0.559745	0.0745852	0.000377185	-0.844577	0.054939	0.0010753
P21953	BCKDHB	2-oxoisovalerate dehydrogenase subunit beta, mitochondrial OS=Homo sapiens GN=BCKDHB PE=1 SV=2	-0.697646	0.218418	0.000377185	-1.0785	0.146007	0.000935783
P22314	UBA1	Ubiquitin-like modifier-activating enzyme 1 OS=Homo sapiens GN=UBA1 PE=1 SV=3	-0.606865	0.137676	0.000377185	-0.412535	0.071676	0.00582921
P35221	CTNNA1	Catenin alpha-1 OS=Homo sapiens GN=CTNNA1 PE=1 SV=1	-0.566004	0.0853362	0.000377185	-0.679408	0.0274689	0.00154667
Q96J01	THOC3	THO complex subunit 3 OS=Homo sapiens GN=THOC3 PE=1 SV=1	-0.553716	0.0626273	0.000377185	-0.733065	0.0442038	0.00135425
Q8IWI9	MGA	MAX gene-associated protein OS=Homo sapiens GN=MGA PE=1 SV=3	-0.557605	0.0709093	0.000377191	-0.810997	0.0427774	0.00113579
Q9UBV2	SEL1L	Protein sel-1 homolog 1 OS=Homo sapiens GN=SEL1L PE=1 SV=3	0.676168	0.20276	0.000378009	0.830301	0.199159	0.0019732
Q8IWB7	WDFY1	WD repeat and FYVE domain-containing protein 1 OS=Homo sapiens GN=WDFY1 PE=1 SV=1	0.54771	0.0513197	0.000380391	0.556452	0.0316083	0.00248668
Q7Z4F1	LRP10	Low-density lipoprotein receptor-related protein 10 OS=Homo sapiens GN=LRP10 PE=1 SV=2	0.673855	0.202146	0.000383877	1.25607	0.171088	0.000807117
Q12797	ASPH	Aspartyl/asparaginyl beta-hydroxylase OS=Homo sapiens GN=ASPH PE=1 SV=3	0.695176	0.218883	0.000385812	0.515154	0.109777	0.00386259
Q15424	SAFB	Scaffold attachment factor B1 OS=Homo sapiens GN=SAFB PE=1 SV=4	-0.565119	0.0885007	0.000385812	-0.460887	0.0828405	0.00453241
Q8TBE0	BAHD1	Bromo adjacent homology domain-containing 1 protein OS=Homo sapiens GN=BAHD1 PE=1 SV=2	-0.559008	0.0785758	0.000385812	-0.285947	0.0458858	0.0147681
P05091	ALDH2	Aldehyde dehydrogenase, mitochondrial OS=Homo sapiens GN=ALDH2 PE=1 SV=2	0.676078	0.203594	0.000385967	0.584462	0.0331647	0.0022309
Q15120	PDK3	[Pyruvate dehydrogenase (acetyl-transferring)] kinase isozyme 3, mitochondrial OS=Homo sapiens GN=PDK3 PE=1 SV=1	-0.874922	0.34508	0.000385967	-0.671881	0.00320637	0.00155571
Q9BQ69	MACROD1	O-acetyl-ADP-ribose deacetylase MACROD1 OS=Homo sapiens GN=MACROD1 PE=1 SV=2	-1.12596	0.493857	0.000385967	-1.42059	0.0684313	0.000583582
Q96IU4	ABHD14B	Protein ABHD14B OS=Homo sapiens GN=ABHD14B PE=1 SV=1	-0.866969	0.340769	0.000389214	-0.80099	0.100254	0.00132451
P35998	PSMC2	26S protease regulatory subunit 7 OS=Homo sapiens GN=PSMC2 PE=1 SV=3	0.670359	0.200176	0.00038931	0.597279	0.0594405	0.00225184
Q96CS3	FAF2	FAS-associated factor 2 OS=Homo sapiens GN=FAF2 PE=1 SV=2	0.612845	0.148489	0.000389577	0.530691	0.01136	0.00270489
Q709F0	ACAD11	Acyl-CoA dehydrogenase family member 11 OS=Homo sapiens GN=ACAD11 PE=1 SV=2	-0.738717	0.254439	0.000389749	-0.106621	0.130161	0.222693
P46379	BAG6	Large proline-rich protein BAG6 OS=Homo sapiens GN=BAG6 PE=1 SV=2	0.562008	0.0882534	0.000392304	0.969098	0.021678	0.000831002
P58340	MLF1	Myeloid leukemia factor 1 OS=Homo sapiens GN=MLF1 PE=1 SV=1	-0.663793	0.197553	0.000392304	-0.276935	0.103814	0.0205207
Q9BZM4	ULBP3	NKG2D ligand 3 OS=Homo sapiens GN=ULBP3 PE=1 SV=1	-0.594454	0.130508	0.000392304	-0.589705	0.119902	0.00290093
Q9NTX5	ECHDC1	Ethylmalonyl-CoA decarboxylase OS=Homo sapiens GN=ECHDC1 PE=1 SV=2	-0.599375	0.136908	0.000392304	-0.877819	0.0189946	0.000965959
O00471	EXOC5	Exocyst complex component 5 OS=Homo sapiens GN=EXOC5 PE=1 SV=1	-0.657947	0.193674	0.000393712	-0.648266	0.0571833	0.00184368
O95140	MFN2	Mitofusin-2 OS=Homo sapiens GN=MFN2 PE=1 SV=3	0.679443	0.210026	0.000393712	0.652748	0.112415	0.00222794
Q8N9E0	FAM133A	Protein FAM133A OS=Homo sapiens GN=FAM133A PE=1 SV=1	-0.627651	0.166409	0.000393712	-0.758191	0.0538546	0.00130622
O15381	NVL	Nuclear valosin-containing protein-like OS=Homo sapiens GN=NVL PE=1 SV=1	-0.543003	0.0534984	0.000393731	-0.393366	0.0246922	0.00583573
Q9BVV6	KIAA0586	Protein TALPID3 OS=Homo sapiens GN=KIAA0586 PE=1 SV=4	-0.656379	0.193263	0.000397266	-0.0858137	0.0862958	0.274703
Q15223	NECTIN1	Nectin-1 OS=Homo sapiens GN=NECTIN1 PE=1 SV=3	0.763706	0.272837	0.000398047	0.301982	0.0605067	0.0132374
O60293	ZFC3H1	Zinc finger C3H1 domain-containing protein OS=Homo sapiens GN=ZFC3H1 PE=1 SV=3	-0.539252	0.0475043	0.000398448	-0.821909	0.00926029	0.00106883
Q15014	MORF4L2	Mortality factor 4-like protein 2 OS=Homo sapiens GN=MORF4L2 PE=1 SV=1	0.585	0.123733	0.000398492	-0.196511	0.117003	0.056285
Q69YN2	CWF19L1	CWF19-like protein 1 OS=Homo sapiens GN=CWF19L1 PE=1 SV=2	-0.578013	0.115166	0.000398492	-0.890285	0.0314759	0.000954707
P00558	PGK1	Phosphoglycerate kinase 1 OS=Homo sapiens GN=PGK1 PE=1 SV=3	0.651708	0.190796	0.000400316	-1.00176	0.182256	0.00121435
Q96LZ7	RMDN2	Regulator of microtubule dynamics protein 2 OS=Homo sapiens GN=RMDN2 PE=1 SV=2	0.657876	0.194695	0.000400831	0.382814	0.0717361	0.0071359
Q15154	PCM1	Pericentriolar material 1 protein OS=Homo sapiens GN=PCM1 PE=1 SV=4	0.543307	0.0604908	0.000401431	0.702028	0.0202591	0.00142435
P19256	CD58	Lymphocyte function-associated antigen 3 OS=Homo sapiens GN=CD58 PE=1 SV=1	0.608597	0.150446	0.00040245	-0.19029	0.0785004	0.0511728
Q01469	FABP5	Fatty acid-binding protein, epidermal OS=Homo sapiens GN=FABP5 PE=1 SV=3	-1.06404	0.465081	0.000403198	-0.0721524	0.221865	0.481606
Q86W42	THOC6	THO complex subunit 6 homolog OS=Homo sapiens GN=THOC6 PE=1 SV=1	-0.557803	0.0898797	0.00040458	-0.876384	0.0285472	0.000972546
Q99741	CDC6	Cell division control protein 6 homolog OS=Homo sapiens GN=CDC6 PE=1 SV=1	0.699533	0.231834	0.000406585	0.994208	0.216647	0.00142459
Q14249	ENDOG	Endonuclease G, mitochondrial OS=Homo sapiens GN=ENDOG PE=1 SV=4	0.943118	0.39268	0.000408068	1.6431	0.244021	0.000698567
Q8WWM7	ATXN2L	Ataxin-2-like protein OS=Homo sapiens GN=ATXN2L PE=1 SV=2	0.580011	0.123427	0.000412236	0.448627	0.12294	0.00589881
Q8WUF5	PPP1R13L	RelA-associated inhibitor OS=Homo sapiens GN=PPP1R13L PE=1 SV=4	-0.701804	0.235826	0.000413392	-0.523644	0.0215157	0.00280729
Q58A45	PAN3	PAB-dependent poly(A)-specific ribonuclease subunit PAN3 OS=Homo sapiens GN=PAN3 PE=1 SV=3	-0.987122	0.424285	0.000413827	-1.70486	0.10666	0.0005325
Q96LA8	PRMT6	Protein arginine N-methyltransferase 6 OS=Homo sapiens GN=PRMT6 PE=1 SV=1	0.778355	0.288907	0.000413827	0.285638	0.14194	0.0230422
Q12982	BNIP2	BCL2/adenovirus E1B 19 kDa protein-interacting protein 2 OS=Homo sapiens GN=BNIP2 PE=1 SV=1	-0.707294	0.239024	0.000414133	-1.10339	0.184949	0.0010466
Q9Y2G8	DNAJC16	DnaJ homolog subfamily C member 16 OS=Homo sapiens GN=DNAJC16 PE=2 SV=3	0.639696	0.185315	0.000414133	1.05667	0.182929	0.00111289
O00566	MPHOSPH10	U3 small nucleolar ribonucleoprotein protein MPP10 OS=Homo sapiens GN=MPHOSPH10 PE=1 SV=2	-0.547432	0.077928	0.000414174	-0.608266	0.0535446	0.00211363
O95625	ZBTB11	Zinc finger and BTB domain-containing protein 11 OS=Homo sapiens GN=ZBTB11 PE=1 SV=2	-0.532394	0.043797	0.000414174	0.157278	0.0240387	0.0715529
O95429	BAG4	BAG family molecular chaperone regulator 4 OS=Homo sapiens GN=BAG4 PE=1 SV=1	0.765063	0.282913	0.000414261	0.748067	0.273186	0.00378344
Q96AE7	TTC17	Tetratricopeptide repeat protein 17 OS=Homo sapiens GN=TTC17 PE=1 SV=1	0.535475	0.0529899	0.000414261	0.581408	0.0381098	0.00228275
P49721	PSMB2	Proteasome subunit beta type-2 OS=Homo sapiens GN=PSMB2 PE=1 SV=1	0.54176	0.06793	0.000414363	0.246346	0.0620481	0.0235458
Q9H814	PHAX	Phosphorylated adapter RNA export protein OS=Homo sapiens GN=PHAX PE=1 SV=1	-0.526449	0.020918	0.000414596	-0.670883	0.0115906	0.00156395
Q14644	RASA3	Ras GTPase-activating protein 3 OS=Homo sapiens GN=RASA3 PE=1 SV=3	-0.60131	0.149694	0.000415713	-0.78684	0.0323367	0.00118102
P98173	FAM3A	Protein FAM3A OS=Homo sapiens GN=FAM3A PE=1 SV=2	0.84206	0.336143	0.0004165	0.0224755	0.334251	0.840099
Q15058	KIF14	Kinesin-like protein KIF14 OS=Homo sapiens GN=KIF14 PE=1 SV=1	-0.563516	0.10542	0.0004165	0.168482	0.0375876	0.061472
Q96P47	AGAP3	Arf-GAP with GTPase, ANK repeat and PH domain-containing protein 3 OS=Homo sapiens GN=AGAP3 PE=1 SV=2	0.61371	0.161389	0.0004165	0.628744	0.0616603	0.00200603
Q13336	SLC14A1	Urea transporter 1 OS=Homo sapiens GN=SLC14A1 PE=1 SV=2	-1.58956	0.765169	0.000417172	-0.61981	0.0955971	0.00235197
Q9P1U0	ZNRD1	DNA-directed RNA polymerase I subunit RPA12 OS=Homo sapiens GN=ZNRD1 PE=2 SV=1	0.602442	0.150828	0.000417172	1.31515	0.0788565	0.00062068
Q96JB5	CDK5RAP3	CDK5 regulatory subunit-associated protein 3 OS=Homo sapiens GN=CDK5RAP3 PE=1 SV=2	-0.587688	0.136283	0.000417877	-0.441686	0.0388208	0.00440434
P25789	PSMA4	Proteasome subunit alpha type-4 OS=Homo sapiens GN=PSMA4 PE=1 SV=1	0.710709	0.243727	0.000418849	0.243836	0.112782	0.0305326
P62330	ARF6	ADP-ribosylation factor 6 OS=Homo sapiens GN=ARF6 PE=1 SV=2	0.612222	0.161189	0.000418849	-0.105748	0.062162	0.182725
Q8IYU2	HACE1	E3 ubiquitin-protein ligase HACE1 OS=Homo sapiens GN=HACE1 PE=1 SV=2	-0.582131	0.13031	0.000418849	-0.747567	0.050638	0.00132323
Q13641	TPBG	Trophoblast glycoprotein OS=Homo sapiens GN=TPBG PE=1 SV=1	0.609852	0.159186	0.000419119	0.903216	0.0672146	0.000988157
P05455	SSB	Lupus La protein OS=Homo sapiens GN=SSB PE=1 SV=2	0.719118	0.251649	0.000419432	0.636988	0.20331	0.00377749
Q86V88	MDP1	Magnesium-dependent phosphatase 1 OS=Homo sapiens GN=MDP1 PE=1 SV=1	0.645399	0.193404	0.000420488	0.496889	0.161184	0.00558636
Q9NRV9	HEBP1	Heme-binding protein 1 OS=Homo sapiens GN=HEBP1 PE=1 SV=1	0.545012	0.0793973	0.000420534	1.1544	0.0345	0.000664327
P53004	BLVRA	Biliverdin reductase A OS=Homo sapiens GN=BLVRA PE=1 SV=2	0.59266	0.144257	0.000422901	0.427693	0.106022	0.00614617
P59780	AP3S2	AP-3 complex subunit sigma-2 OS=Homo sapiens GN=AP3S2 PE=2 SV=1	-0.572237	0.121483	0.000422901	-0.92824	0.00741692	0.00087659
P61769	B2M	Beta-2-microglobulin OS=Homo sapiens GN=B2M PE=1 SV=1	0.546553	0.0843288	0.000422901	0.331407	0.057599	0.0101208
Q03468	ERCC6	DNA excision repair protein ERCC-6 OS=Homo sapiens GN=ERCC6 PE=1 SV=1	-0.67954	0.223706	0.000422901	0.838964	0.0360796	0.00106307
Q07021	C1QBP	Complement component 1 Q subcomponent-binding protein, mitochondrial OS=Homo sapiens GN=C1QBP PE=1 SV=1	-0.615267	0.16782	0.000422901	-1.72637	0.040995	0.000480745
Q14680	MELK	Maternal embryonic leucine zipper kinase OS=Homo sapiens GN=MELK PE=1 SV=3	-0.522951	0.0237344	0.000422901	0.0160298	0.0176584	0.817423
Q96JM7	L3MBTL3	Lethal(3)malignant brain tumor-like protein 3 OS=Homo sapiens GN=L3MBTL3 PE=1 SV=2	-0.628921	0.17991	0.000422901	-0.0718353	0.076346	0.343144
Q9HAC8	UBTD1	Ubiquitin domain-containing protein 1 OS=Homo sapiens GN=UBTD1 PE=1 SV=1	-0.587935	0.139841	0.000423318	-0.507637	0.0557564	0.00322941
Q9ULP9	TBC1D24	TBC1 domain family member 24 OS=Homo sapiens GN=TBC1D24 PE=1 SV=2	-0.642541	0.193131	0.000423786	-0.900739	0.06764	0.000993221
P06280	GLA	Alpha-galactosidase A OS=Homo sapiens GN=GLA PE=1 SV=1	0.65198	0.199575	0.000423989	-0.145567	0.0240848	0.0860496
Q9P2E9	RRBP1	Ribosome-binding protein 1 OS=Homo sapiens GN=RRBP1 PE=1 SV=4	0.706085	0.244528	0.000423989	0.706953	0.212656	0.00307919
P07741	APRT	Adenine phosphoribosyltransferase OS=Homo sapiens GN=APRT PE=1 SV=2	-0.868027	0.357444	0.000427497	-0.199297	0.144619	0.0630115
Q01831	XPC	DNA repair protein complementing XP-C cells OS=Homo sapiens GN=XPC PE=1 SV=4	-0.66854	0.215271	0.000427497	-0.718082	0.174865	0.00245448
Q9NYL9	TMOD3	Tropomodulin-3 OS=Homo sapiens GN=TMOD3 PE=1 SV=1	-0.567084	0.116304	0.000427497	-0.98607	0.116273	0.000977752
Q9Y4C8	RBM19	Probable RNA-binding protein 19 OS=Homo sapiens GN=RBM19 PE=1 SV=3	-0.551956	0.0956697	0.000427497	-0.517272	0.0774167	0.00332208
P61011	SRP54	Signal recognition particle 54 kDa protein OS=Homo sapiens GN=SRP54 PE=1 SV=1	0.635601	0.187327	0.000429086	0.749635	0.0204676	0.00126883
Q96QE2	SLC2A13	Proton myo-inositol cotransporter OS=Homo sapiens GN=SLC2A13 PE=1 SV=3	0.593031	0.146995	0.000429086	-0.148462	0.0459457	0.0853794
Q9Y6X8	ZHX2	Zinc fingers and homeoboxes protein 2 OS=Homo sapiens GN=ZHX2 PE=1 SV=1	-0.600802	0.155231	0.000429086	-0.520296	0.132429	0.00422626
O95379	TNFAIP8	Tumor necrosis factor alpha-induced protein 8 OS=Homo sapiens GN=TNFAIP8 PE=1 SV=1	1.19911	0.550679	0.000429659	-0.321733	0.284532	0.0424567
O95786	DDX58	Probable ATP-dependent RNA helicase DDX58 OS=Homo sapiens GN=DDX58 PE=1 SV=2	0.666034	0.21677	0.000429659	0.921798	0.210518	0.00164473
P35222	CTNNB1	Catenin beta-1 OS=Homo sapiens GN=CTNNB1 PE=1 SV=1	-0.742052	0.271613	0.000429659	-0.191364	0.252926	0.126171
P52746	ZNF142	Zinc finger protein 142 OS=Homo sapiens GN=ZNF142 PE=1 SV=4	-0.675603	0.221462	0.000429659	-0.376491	0.214069	0.0172097
P53539	FOSB	Protein fosB OS=Homo sapiens GN=FOSB PE=2 SV=1	-0.665577	0.213823	0.000429659	-1.11454	0.193201	0.00106312
Q15233	NONO	Non-POU domain-containing octamer-binding protein OS=Homo sapiens GN=NONO PE=1 SV=4	-0.521632	0.0330951	0.000429659	-0.0620113	0.0310191	0.384068
Q86VU5	COMTD1	Catechol O-methyltransferase domain-containing protein 1 OS=Homo sapiens GN=COMTD1 PE=1 SV=1	-0.565237	0.116377	0.000429659	-0.0956413	0.0657156	0.219928
Q8NBS3	SLC4A11	Sodium bicarbonate transporter-like protein 11 OS=Homo sapiens GN=SLC4A11 PE=1 SV=2	0.976314	0.420984	0.000429659	0.195904	0.140145	0.0631425
Q8NFJ5	GPRC5A	Retinoic acid-induced protein 3 OS=Homo sapiens GN=GPRC5A PE=1 SV=2	0.768892	0.293626	0.000429659	0.140417	0.274008	0.234427
Q96A49	SYAP1	Synapse-associated protein 1 OS=Homo sapiens GN=SYAP1 PE=1 SV=1	0.552979	0.100279	0.000429659	0.173083	0.0771781	0.0643852
Q9BZD2	SLC29A3	Equilibrative nucleoside transporter 3 OS=Homo sapiens GN=SLC29A3 PE=1 SV=3	0.561572	0.112061	0.000429659	0.0844042	0.0310663	0.253711
Q9ULF5	SLC39A10	Zinc transporter ZIP10 OS=Homo sapiens GN=SLC39A10 PE=1 SV=2	0.525754	0.0487245	0.000429659	0.499083	0.021327	0.0031455
Q9Y4J8	DTNA	Dystrobrevin alpha OS=Homo sapiens GN=DTNA PE=1 SV=2	0.712554	0.250651	0.000429659	0.587038	0.137287	0.00318232
P55072	VCP	Transitional endoplasmic reticulum ATPase OS=Homo sapiens GN=VCP PE=1 SV=4	0.766755	0.290993	0.000431133	0.0483643	0.179567	0.585564
P61586	RHOA	Transforming protein RhoA OS=Homo sapiens GN=RHOA PE=1 SV=1	-0.602685	0.160105	0.000431133	-0.768496	0.0947154	0.00141552
Q99715	COL12A1	Collagen alpha-1(XII) chain OS=Homo sapiens GN=COL12A1 PE=1 SV=2	0.54594	0.0915644	0.000431133	0.312928	0.0870757	0.0133192
Q9NRR5	UBQLN4	Ubiquilin-4 OS=Homo sapiens GN=UBQLN4 PE=1 SV=2	-0.581709	0.138422	0.000431133	-0.624597	0.0352587	0.00191609
O75446	SAP30	Histone deacetylase complex subunit SAP30 OS=Homo sapiens GN=SAP30 PE=1 SV=1	-0.683398	0.22953	0.000431219	-0.534244	0.208394	0.00624405
Q9UL18	AGO1	Protein argonaute-1 OS=Homo sapiens GN=AGO1 PE=1 SV=3	0.536891	0.0768063	0.000432883	0.978504	0.0567187	0.000855863
P22626	HNRNPA2B1	Heterogeneous nuclear ribonucleoproteins A2/B1 OS=Homo sapiens GN=HNRNPA2B1 PE=1 SV=2	-0.577369	0.133401	0.000433096	-0.424573	0.123086	0.00691566
Q9UPR3	SMG5	Protein SMG5 OS=Homo sapiens GN=SMG5 PE=1 SV=3	0.589565	0.146631	0.000433096	-0.596728	0.00606142	0.00206216
O75449	KATNA1	Katanin p60 ATPase-containing subunit A1 OS=Homo sapiens GN=KATNA1 PE=1 SV=1	-0.663736	0.214466	0.000433383	-0.577628	0.207118	0.00500387
Q9Y6X4	FAM169A	Soluble lamin-associated protein of 75 kDa OS=Homo sapiens GN=FAM169A PE=1 SV=2	-0.551307	0.10161	0.000436406	0.797117	0.099337	0.00133013
A0PJZ3	GXYLT2	Glucoside xylosyltransferase 2 OS=Homo sapiens GN=GXYLT2 PE=2 SV=2	0.935058	0.399532	0.000436802	2.8988	0.0621495	0.000445441
Q2KHR2	RFX7	DNA-binding protein RFX7 OS=Homo sapiens GN=RFX7 PE=1 SV=1	-0.569333	0.127262	0.000436802	0.214013	0.0193875	0.0316754
Q5VYK3	ECM29	Proteasome-associated protein ECM29 homolog OS=Homo sapiens GN=ECM29 PE=1 SV=2	0.541061	0.0874394	0.000436802	0.232086	0.0543022	0.0271849
Q8IWR1	TRIM59	Tripartite motif-containing protein 59 OS=Homo sapiens GN=TRIM59 PE=1 SV=1	-0.596019	0.155797	0.000436802	1.22785	0.0902409	0.000668665
Q9BT78	COPS4	COP9 signalosome complex subunit 4 OS=Homo sapiens GN=COPS4 PE=1 SV=1	0.572517	0.129985	0.000436802	0.843151	0.0724711	0.00112456
Q9BVA6	FICD	Adenosine monophosphate-protein transferase FICD OS=Homo sapiens GN=FICD PE=1 SV=2	0.728254	0.268341	0.000436802	1.16038	0.266919	0.00132411
Q9BYK8	HELZ2	Helicase with zinc finger domain 2 OS=Homo sapiens GN=HELZ2 PE=1 SV=6	0.562334	0.117948	0.000436802	0.661673	0.0719498	0.00183352
Q9H425	C1orf198	Uncharacterized protein C1orf198 OS=Homo sapiens GN=C1orf198 PE=1 SV=1	-0.898351	0.38272	0.000436802	-0.221581	0.105285	0.0385799
O75165	DNAJC13	DnaJ homolog subfamily C member 13 OS=Homo sapiens GN=DNAJC13 PE=1 SV=5	-0.519113	0.0387036	0.000437058	0.0278474	0.0271874	0.689356
O75152	ZC3H11A	Zinc finger CCCH domain-containing protein 11A OS=Homo sapiens GN=ZC3H11A PE=1 SV=3	-0.539805	0.0881079	0.00044283	-0.724345	0.0654843	0.00145113
Q9NVH1	DNAJC11	DnaJ homolog subfamily C member 11 OS=Homo sapiens GN=DNAJC11 PE=1 SV=2	0.771491	0.298898	0.00044283	1.28569	0.200137	0.000864841
O00584	RNASET2	Ribonuclease T2 OS=Homo sapiens GN=RNASET2 PE=1 SV=2	-0.625744	0.186783	0.000443146	-0.889476	0.122048	0.00118915
P56378	MP68	6.8 kDa mitochondrial proteolipid OS=Homo sapiens GN=MP68 PE=1 SV=1	0.516351	0.0345936	0.000443146	3.86479	0.0220379	0.000445441
Q9UQE7	SMC3	Structural maintenance of chromosomes protein 3 OS=Homo sapiens GN=SMC3 PE=1 SV=2	-0.557047	0.113814	0.000443499	-0.352297	0.0995696	0.0102123
Q92930	RAB8B	Ras-related protein Rab-8B OS=Homo sapiens GN=RAB8B PE=1 SV=2	-0.769305	0.298613	0.000443551	-0.130672	0.183749	0.193821
O94903	PROSC	Proline synthase co-transcribed bacterial homolog protein OS=Homo sapiens GN=PROSC PE=1 SV=1	0.528473	0.0705459	0.00044518	0.577189	0.00991056	0.00224471
O94915	FRYL	Protein furry homolog-like OS=Homo sapiens GN=FRYL PE=1 SV=2	0.536529	0.0856292	0.00044518	0.467587	0.0252611	0.0037399
P15822	HIVEP1	Zinc finger protein 40 OS=Homo sapiens GN=HIVEP1 PE=1 SV=3	-0.512571	0.0256114	0.00044518	1.00975	0.0146992	0.000765014
P17980	PSMC3	26S protease regulatory subunit 6A OS=Homo sapiens GN=PSMC3 PE=1 SV=3	0.569859	0.13019	0.00044518	0.576656	0.0201456	0.00226541
P25786	PSMA1	Proteasome subunit alpha type-1 OS=Homo sapiens GN=PSMA1 PE=1 SV=1	0.593431	0.157283	0.00044518	0.47917	0.134397	0.00526162
P43378	PTPN9	Tyrosine-protein phosphatase non-receptor type 9 OS=Homo sapiens GN=PTPN9 PE=1 SV=1	-0.596037	0.160994	0.00044518	-0.16749	0.00315465	0.0601269
P48067	SLC6A9	Sodium- and chloride-dependent glycine transporter 1 OS=Homo sapiens GN=SLC6A9 PE=1 SV=3	0.745019	0.283079	0.00044518	0.223649	0.23429	0.0768435
Q12965	MYO1E	Unconventional myosin-Ie OS=Homo sapiens GN=MYO1E PE=1 SV=2	-0.634149	0.196542	0.00044518	-1.13289	0.105371	0.000753355
Q13144	EIF2B5	Translation initiation factor eIF-2B subunit epsilon OS=Homo sapiens GN=EIF2B5 PE=1 SV=3	0.640853	0.202581	0.00044518	0.90995	0.201721	0.00161462
Q14019	COTL1	Coactosin-like protein OS=Homo sapiens GN=COTL1 PE=1 SV=3	-0.809138	0.327283	0.00044518	-0.98332	0.189233	0.00130622
Q99436	PSMB7	Proteasome subunit beta type-7 OS=Homo sapiens GN=PSMB7 PE=1 SV=1	0.550901	0.108787	0.00044518	-0.295252	0.105699	0.0173066
Q99653	CHP1	Calcineurin B homologous protein 1 OS=Homo sapiens GN=CHP1 PE=1 SV=3	0.516164	0.0374812	0.00044518	0.369503	0.0216575	0.0069009
Q9BZG1	RAB34	Ras-related protein Rab-34 OS=Homo sapiens GN=RAB34 PE=1 SV=1	0.599079	0.163586	0.00044518	1.16294	0.117428	0.000750628
Q9HAU0	PLEKHA5	Pleckstrin homology domain-containing family A member 5 OS=Homo sapiens GN=PLEKHA5 PE=1 SV=1	-0.553641	0.11039	0.00044518	-0.36395	0.101244	0.00939832
Q99959	PKP2	Plakophilin-2 OS=Homo sapiens GN=PKP2 PE=1 SV=2	0.592905	0.157832	0.000445677	1.4839	0.125801	0.00062068
P11498	PC	Pyruvate carboxylase, mitochondrial OS=Homo sapiens GN=PC PE=1 SV=2	0.711914	0.258089	0.000447125	0.434328	0.0971635	0.00564348
P17029	ZKSCAN1	Zinc finger protein with KRAB and SCAN domains 1 OS=Homo sapiens GN=ZKSCAN1 PE=1 SV=3	-0.589169	0.155138	0.000447125	-0.0325692	0.0328033	0.642334
Q9NP90	RAB9B	Ras-related protein Rab-9B OS=Homo sapiens GN=RAB9B PE=1 SV=1	-0.641759	0.202493	0.000447125	-0.688808	0.199025	0.00306029
Q9UBR2	CTSZ	Cathepsin Z OS=Homo sapiens GN=CTSZ PE=1 SV=1	0.516717	0.0457954	0.000447291	0.71378	0.0434112	0.0014235
O15439	ABCC4	Multidrug resistance-associated protein 4 OS=Homo sapiens GN=ABCC4 PE=1 SV=3	-0.628879	0.192596	0.000447395	-0.861387	0.150165	0.00140897
P15336	ATF2	Cyclic AMP-dependent transcription factor ATF-2 OS=Homo sapiens GN=ATF2 PE=1 SV=4	0.704394	0.253682	0.000447395	0.675905	0.150838	0.00247073
Q9H974	QTRTD1	Queuine tRNA-ribosyltransferase accessory subunit OS=Homo sapiens GN=QTRTD1 PE=1 SV=1	-0.630383	0.195044	0.000447395	-0.247533	0.0493614	0.0223487
Q9NS26	SPANXA1	Sperm protein associated with the nucleus on the X chromosome A OS=Homo sapiens GN=SPANXA1 PE=1 SV=1	-3.20494	1.63299	0.00044794	-2.75643	0.332964	0.000540136
O94855	SEC24D	Protein transport protein Sec24D OS=Homo sapiens GN=SEC24D PE=1 SV=2	0.804059	0.32453	0.000447966	0.421639	0.199552	0.0111919
P60602	ROMO1	Reactive oxygen species modulator 1 OS=Homo sapiens GN=ROMO1 PE=1 SV=1	-0.511624	0.0293505	0.000448397	-0.493535	0.0286816	0.00326513
Q14807	KIF22	Kinesin-like protein KIF22 OS=Homo sapiens GN=KIF22 PE=1 SV=5	-0.52787	0.0746781	0.00044927	-0.0668606	0.0683158	0.369247
Q5VT25	CDC42BPA	Serine/threonine-protein kinase MRCK alpha OS=Homo sapiens GN=CDC42BPA PE=1 SV=1	0.508867	0.0145298	0.00044927	0.435486	0.00654045	0.00438316
Q9UMS0	NFU1	NFU1 iron-sulfur cluster scaffold homolog, mitochondrial OS=Homo sapiens GN=NFU1 PE=1 SV=2	-0.558832	0.121314	0.00044927	-0.245862	0.111877	0.0299571
Q96KC8	DNAJC1	DnaJ homolog subfamily C member 1 OS=Homo sapiens GN=DNAJC1 PE=1 SV=1	0.585235	0.153277	0.000453697	0.00138667	0.116331	0.98244
Q9Y4L1	HYOU1	Hypoxia up-regulated protein 1 OS=Homo sapiens GN=HYOU1 PE=1 SV=1	0.687308	0.241856	0.000454793	0.237951	0.0112311	0.0232778
P34096	RNASE4	Ribonuclease 4 OS=Homo sapiens GN=RNASE4 PE=1 SV=3	0.859192	0.362435	0.000456252	2.63248	0.176717	0.000453302
Q86W74	ANKRD46	Ankyrin repeat domain-containing protein 46 OS=Homo sapiens GN=ANKRD46 PE=1 SV=1	-0.607108	0.176898	0.000456902	-0.0532469	0.031349	0.450708
P03956	MMP1	Interstitial collagenase OS=Homo sapiens GN=MMP1 PE=1 SV=3	0.567775	0.135574	0.000457885	0.788172	0.103152	0.001385
O43325	LYRM1	LYR motif-containing protein 1 OS=Homo sapiens GN=LYRM1 PE=2 SV=1	-0.527849	0.0802557	0.000460013	-0.11274	0.0543804	0.158833
O43657	TSPAN6	Tetraspanin-6 OS=Homo sapiens GN=TSPAN6 PE=1 SV=1	0.51343	0.0487557	0.000461134	-1.06909	0.00808321	0.000705401
P78540	ARG2	Arginase-2, mitochondrial OS=Homo sapiens GN=ARG2 PE=1 SV=1	0.598187	0.168368	0.000461134	0.334509	0.0899257	0.0112291
Q9BY49	PECR	Peroxisomal trans-2-enoyl-CoA reductase OS=Homo sapiens GN=PECR PE=1 SV=2	0.558325	0.126477	0.000463866	0.423284	0.102585	0.00622368
Q92696	RABGGTA	Geranylgeranyl transferase type-2 subunit alpha OS=Homo sapiens GN=RABGGTA PE=1 SV=2	0.81957	0.33761	0.000464245	0.319922	0.0093662	0.0101622
Q6ZNB6	NFXL1	NF-X1-type zinc finger protein NFXL1 OS=Homo sapiens GN=NFXL1 PE=1 SV=2	0.542062	0.105528	0.000466267	0.715453	0.0544844	0.00144653
O43493	TGOLN2	Trans-Golgi network integral membrane protein 2 OS=Homo sapiens GN=TGOLN2 PE=1 SV=2	-1.25209	0.60847	0.000466748	-1.03606	0.148937	0.00101782
O43813	LANCL1	LanC-like protein 1 OS=Homo sapiens GN=LANCL1 PE=1 SV=1	-0.5376	0.0991962	0.000466748	-0.475473	0.0977292	0.00446503
Q9H0A0	NAT10	RNA cytidine acetyltransferase OS=Homo sapiens GN=NAT10 PE=1 SV=2	-0.52384	0.076748	0.000467057	-0.452077	0.0612049	0.00440479
P26572	MGAT1	Alpha-1,3-mannosyl-glycoprotein 2-beta-N-acetylglucosaminyltransferase OS=Homo sapiens GN=MGAT1 PE=1 SV=2	0.6648	0.230792	0.000467259	0.655143	0.227843	0.00406831
P31431	SDC4	Syndecan-4 OS=Homo sapiens GN=SDC4 PE=1 SV=2	0.505613	0.0273528	0.000467259	0.180246	0.0110443	0.049955
Q9H6A9	PCNX3	Pecanex-like protein 3 OS=Homo sapiens GN=PCNX3 PE=1 SV=2	-0.557195	0.127108	0.000467259	-0.39192	0.0702622	0.00667171
Q9Y5Z9	UBIAD1	UbiA prenyltransferase domain-containing protein 1 OS=Homo sapiens GN=UBIAD1 PE=1 SV=1	0.90528	0.399273	0.000467259	1.40432	0.358577	0.00134592
O76094	SRP72	Signal recognition particle subunit SRP72 OS=Homo sapiens GN=SRP72 PE=1 SV=3	0.570922	0.144101	0.000468644	0.0895601	0.140631	0.296474
Q8NCN4	RNF169	E3 ubiquitin-protein ligase RNF169 OS=Homo sapiens GN=RNF169 PE=1 SV=2	-0.504361	0.0234433	0.000468644	-0.271952	0.020391	0.0161494
P14384	CPM	Carboxypeptidase M OS=Homo sapiens GN=CPM PE=1 SV=2	0.803072	0.32928	0.000468812	0.69752	0.0926737	0.00175785
P54709	ATP1B3	Sodium/potassium-transporting ATPase subunit beta-3 OS=Homo sapiens GN=ATP1B3 PE=1 SV=1	-0.686151	0.24582	0.000468812	-0.926743	0.243292	0.00196323
Q8NAP3	ZBTB38	Zinc finger and BTB domain-containing protein 38 OS=Homo sapiens GN=ZBTB38 PE=1 SV=2	-0.718129	0.273249	0.000468812	-0.126804	0.00984142	0.116164
P05412	JUN	Transcription factor AP-1 OS=Homo sapiens GN=JUN PE=1 SV=2	-0.518425	0.0688571	0.000468959	-0.725492	0.0100508	0.00132451
O00483	NDUFA4	Cytochrome c oxidase subunit NDUFA4 OS=Homo sapiens GN=NDUFA4 PE=1 SV=1	-0.561182	0.132561	0.00046993	-0.802411	0.128069	0.00147745
Q9Y295	DRG1	Developmentally-regulated GTP-binding protein 1 OS=Homo sapiens GN=DRG1 PE=1 SV=1	0.54205	0.108534	0.00047074	-0.00790184	0.0191438	0.910998
Q96JM3	CHAMP1	Chromosome alignment-maintaining phosphoprotein 1 OS=Homo sapiens GN=CHAMP1 PE=1 SV=2	-0.544128	0.11174	0.00047114	-0.480733	0.104212	0.00447584
P02792	FTL	Ferritin light chain OS=Homo sapiens GN=FTL PE=1 SV=2	1.07946	0.510663	0.000473877	2.07961	0.504146	0.00108837
Q9NUQ6	SPATS2L	SPATS2-like protein OS=Homo sapiens GN=SPATS2L PE=1 SV=2	0.770806	0.312327	0.000473877	-0.297432	0.284167	0.0522928
Q9H2U2	PPA2	Inorganic pyrophosphatase 2, mitochondrial OS=Homo sapiens GN=PPA2 PE=1 SV=2	0.625663	0.198409	0.000474879	0.152411	0.0398364	0.079179
P26022	PTX3	Pentraxin-related protein PTX3 OS=Homo sapiens GN=PTX3 PE=1 SV=3	0.507614	0.0466348	0.000476522	1.18258	0.0193457	0.000630909
P04035	HMGCR	3-hydroxy-3-methylglutaryl-coenzyme A reductase OS=Homo sapiens GN=HMGCR PE=1 SV=1	-0.578541	0.155235	0.000477283	-0.106412	0.0974767	0.199616
O00635	TRIM38	E3 ubiquitin-protein ligase TRIM38 OS=Homo sapiens GN=TRIM38 PE=1 SV=1	0.716978	0.274034	0.0004778	1.82888	0.216574	0.00061962
Q6ZU35	KIAA1211	Uncharacterized protein KIAA1211 OS=Homo sapiens GN=KIAA1211 PE=1 SV=3	0.592343	0.169035	0.0004778	1.10582	0.0880681	0.000749666
O60762	DPM1	Dolichol-phosphate mannosyltransferase subunit 1 OS=Homo sapiens GN=DPM1 PE=1 SV=1	-0.560179	0.134549	0.000477881	-0.584484	0.133734	0.00317438
Q8TF72	SHROOM3	Protein Shroom3 OS=Homo sapiens GN=SHROOM3 PE=1 SV=2	0.635018	0.207579	0.000477881	1.54716	0.0172119	0.0005325
P28070	PSMB4	Proteasome subunit beta type-4 OS=Homo sapiens GN=PSMB4 PE=1 SV=4	0.610425	0.187397	0.00047902	0.439218	0.139008	0.00686033
Q07960	ARHGAP1	Rho GTPase-activating protein 1 OS=Homo sapiens GN=ARHGAP1 PE=1 SV=1	0.532983	0.0995647	0.000479256	-0.0497187	0.0158993	0.475856
Q9H4L5	OSBPL3	Oxysterol-binding protein-related protein 3 OS=Homo sapiens GN=OSBPL3 PE=1 SV=1	0.611072	0.187359	0.000480058	0.236656	0.0504662	0.0254064
Q15642	TRIP10	Cdc42-interacting protein 4 OS=Homo sapiens GN=TRIP10 PE=1 SV=3	0.499005	0.0129103	0.000480452	1.13403	0.012909	0.000668665
Q9BY12	SCAPER	S phase cyclin A-associated protein in the endoplasmic reticulum OS=Homo sapiens GN=SCAPER PE=1 SV=2	-0.78506	0.326139	0.000484767	0.217749	0.0711996	0.0345002
P62745	RHOB	Rho-related GTP-binding protein RhoB OS=Homo sapiens GN=RHOB PE=1 SV=1	0.504071	0.0434779	0.000484955	0.748813	0.00200766	0.00125743
P62805	HIST1H4A	Histone H4 OS=Homo sapiens GN=HIST1H4A PE=1 SV=2	-0.771708	0.312704	0.000485018	-1.55951	0.312345	0.000959936
Q13009	TIAM1	T-lymphoma invasion and metastasis-inducing protein 1 OS=Homo sapiens GN=TIAM1 PE=1 SV=2	-0.680664	0.249773	0.00048529	-0.0978752	0.0541251	0.206376
Q17RY6	LY6K	Lymphocyte antigen 6K OS=Homo sapiens GN=LY6K PE=1 SV=2	-1.01253	0.475105	0.000487491	-0.717944	0.0199972	0.00136457
Q13769	THOC5	THO complex subunit 5 homolog OS=Homo sapiens GN=THOC5 PE=1 SV=2	-0.524204	0.0900262	0.000488234	-0.461807	0.0814808	0.00448253
Q5QJE6	DNTTIP2	Deoxynucleotidyltransferase terminal-interacting protein 2 OS=Homo sapiens GN=DNTTIP2 PE=1 SV=2	-0.526297	0.0941647	0.000488234	-0.553561	0.0326289	0.00252023
Q8WVK7	SKA2	Spindle and kinetochore-associated protein 2 OS=Homo sapiens GN=SKA2 PE=1 SV=1	-0.729349	0.287666	0.000488234	-0.951281	0.032502	0.000861375
Q9C0E8	LNP	Protein lunapark OS=Homo sapiens GN=LNP PE=1 SV=2	0.546651	0.123674	0.000490539	0.18992	0.099945	0.0559613
Q9NWZ5	UCKL1	Uridine-cytidine kinase-like 1 OS=Homo sapiens GN=UCKL1 PE=1 SV=2	0.589859	0.17065	0.000490539	1.18454	0.0572747	0.000664327
Q03154	ACY1	Aminoacylase-1 OS=Homo sapiens GN=ACY1 PE=1 SV=1	-0.59533	0.178143	0.000492349	-0.259379	0.0313752	0.0188104
Q16790	CA9	Carbonic anhydrase 9 OS=Homo sapiens GN=CA9 PE=1 SV=2	-1.26622	0.628372	0.000495068	-1.1913	0.273763	0.00131872
P21281	ATP6V1B2	V-type proton ATPase subunit B, brain isoform OS=Homo sapiens GN=ATP6V1B2 PE=1 SV=3	0.503245	0.0505206	0.00049568	0.398151	0.022411	0.00562813
P26639	TARS	Threonine--tRNA ligase, cytoplasmic OS=Homo sapiens GN=TARS PE=1 SV=3	-0.510996	0.070014	0.00049568	-0.464368	0.018194	0.00376903
Q8IYS2	KIAA2013	Uncharacterized protein KIAA2013 OS=Homo sapiens GN=KIAA2013 PE=1 SV=1	0.896443	0.401857	0.00049568	0.628999	0.290367	0.00657933
Q9BZ29	DOCK9	Dedicator of cytokinesis protein 9 OS=Homo sapiens GN=DOCK9 PE=1 SV=2	-0.650756	0.228841	0.00049568	-0.498353	0.00756156	0.00312697
Q9ULE0	WWC3	Protein WWC3 OS=Homo sapiens GN=WWC3 PE=1 SV=3	0.498114	0.034193	0.000496352	0.606203	0.0246493	0.00201802
P09211	GSTP1	Glutathione S-transferase P OS=Homo sapiens GN=GSTP1 PE=1 SV=2	-0.578973	0.16165	0.000496355	-0.285785	0.157881	0.0258334
P10644	PRKAR1A	cAMP-dependent protein kinase type I-alpha regulatory subunit OS=Homo sapiens GN=PRKAR1A PE=1 SV=1	-0.566274	0.149912	0.000496631	-0.958087	0.0029518	0.000843036
Q9UIJ5	ZDHHC2	Palmitoyltransferase ZDHHC2 OS=Homo sapiens GN=ZDHHC2 PE=1 SV=1	0.589338	0.172603	0.000497624	1.49079	0.0559585	0.000556751
P13726	F3	Tissue factor OS=Homo sapiens GN=F3 PE=1 SV=1	0.725541	0.288133	0.000498135	-0.427151	0.277331	0.0183204
Q53GS9	USP39	U4/U6.U5 tri-snRNP-associated protein 2 OS=Homo sapiens GN=USP39 PE=1 SV=2	-0.545458	0.124678	0.000498135	-0.625897	0.123296	0.00258093
Q96HE9	PRR11	Proline-rich protein 11 OS=Homo sapiens GN=PRR11 PE=1 SV=1	-0.510949	0.0720857	0.000498135	0.439537	0.0113984	0.00428516
P40306	PSMB10	Proteasome subunit beta type-10 OS=Homo sapiens GN=PSMB10 PE=1 SV=1	0.841799	0.369665	0.000499843	1.15078	0.344668	0.00197793
Q8IX01	SUGP2	SURP and G-patch domain-containing protein 2 OS=Homo sapiens GN=SUGP2 PE=1 SV=2	-0.527291	0.101438	0.000501264	-0.152546	0.0922526	0.0931367
Q92990	GLMN	Glomulin OS=Homo sapiens GN=GLMN PE=1 SV=2	0.579328	0.163873	0.000501264	0.132	0.038239	0.10979
P35241	RDX	Radixin OS=Homo sapiens GN=RDX PE=1 SV=1	-0.554987	0.1382	0.000502176	-0.376389	0.120598	0.00950555
Q9NW81	ATP5SL	ATP synthase subunit s-like protein OS=Homo sapiens GN=ATP5SL PE=1 SV=3	0.645633	0.225117	0.000502176	0.283216	0.128475	0.0218398
Q969G5	PRKCDBP	Protein kinase C delta-binding protein OS=Homo sapiens GN=PRKCDBP PE=1 SV=3	-0.536203	0.115727	0.000502283	-0.0432568	0.0403434	0.540736
Q9H3K6	BOLA2	BolA-like protein 2 OS=Homo sapiens GN=BOLA2 PE=1 SV=1	0.492229	0.00872128	0.000502283	0.316444	0.0067994	0.0104686
Q9H1Z9	TSPAN10	Tetraspanin-10 OS=Homo sapiens GN=TSPAN10 PE=2 SV=1	-0.601324	0.18754	0.000502568	-0.213985	0.0900078	0.0393444
Q04912	MST1R	Macrophage-stimulating protein receptor OS=Homo sapiens GN=MST1R PE=1 SV=2	0.505575	0.0648655	0.000505725	0.6841	0.0417501	0.00155571
P06746	POLB	DNA polymerase beta OS=Homo sapiens GN=POLB PE=1 SV=3	0.529075	0.1065	0.000505816	0.792105	0.066921	0.00123269
Q32P44	EML3	Echinoderm microtubule-associated protein-like 3 OS=Homo sapiens GN=EML3 PE=1 SV=1	-0.639605	0.223483	0.000507551	-0.514176	0.0080317	0.00290093
Q7L273	KCTD9	BTB/POZ domain-containing protein KCTD9 OS=Homo sapiens GN=KCTD9 PE=1 SV=1	0.873822	0.394428	0.000509807	0.762657	0.384376	0.00667234
Q96QE5	TEFM	Transcription elongation factor, mitochondrial OS=Homo sapiens GN=TEFM PE=1 SV=1	0.531457	0.111335	0.000510602	0.385562	0.0481968	0.00647866
O14744	PRMT5	Protein arginine N-methyltransferase 5 OS=Homo sapiens GN=PRMT5 PE=1 SV=4	0.499649	0.0550029	0.000514128	0.382331	0.0309177	0.00636136
Q8TBE7	SLC35G2	Solute carrier family 35 member G2 OS=Homo sapiens GN=SLC35G2 PE=1 SV=3	-0.682305	0.257925	0.000515858	-0.634727	0.220165	0.00424568
Q96S44	TP53RK	TP53-regulating kinase OS=Homo sapiens GN=TP53RK PE=1 SV=2	0.587632	0.17794	0.000515858	0.549867	0.154813	0.00413109
Q9BZK7	TBL1XR1	F-box-like/WD repeat-containing protein TBL1XR1 OS=Homo sapiens GN=TBL1XR1 PE=1 SV=1	0.542067	0.127726	0.000515858	0.413418	0.105616	0.00673606
Q9BXN6	SPANXD	Sperm protein associated with the nucleus on the X chromosome D OS=Homo sapiens GN=SPANXD PE=1 SV=1	0.956486	0.45016	0.000516229	0.452693	0.447267	0.0391031
Q9NZV5	SEPN1	Selenoprotein N OS=Homo sapiens GN=SEPN1 PE=1 SV=5	-0.89163	0.406503	0.000516229	-0.531228	0.23356	0.00745655
P52756	RBM5	RNA-binding protein 5 OS=Homo sapiens GN=RBM5 PE=1 SV=2	-0.517694	0.0941611	0.000516717	-0.82641	0.006202	0.00106312
Q86WU2	LDHD	Probable D-lactate dehydrogenase, mitochondrial OS=Homo sapiens GN=LDHD PE=1 SV=1	-0.519528	0.0965819	0.000516717	-0.28638	0.0708153	0.0160093
Q9Y2G3	ATP11B	Probable phospholipid-transporting ATPase IF OS=Homo sapiens GN=ATP11B PE=1 SV=2	0.59835	0.187765	0.00051784	1.07612	0.0705945	0.000750131
O75326	SEMA7A	Semaphorin-7A OS=Homo sapiens GN=SEMA7A PE=1 SV=1	-0.517578	0.0944794	0.000519062	-0.191778	0.0917104	0.0530359
O95248	SBF1	Myotubularin-related protein 5 OS=Homo sapiens GN=SBF1 PE=1 SV=3	0.55029	0.138641	0.000519062	0.868679	0.053918	0.00102753
P56589	PEX3	Peroxisomal biogenesis factor 3 OS=Homo sapiens GN=PEX3 PE=1 SV=1	-0.505864	0.0742754	0.000519062	-0.614469	0.00836452	0.00193273
P78310	CXADR	Coxsackievirus and adenovirus receptor OS=Homo sapiens GN=CXADR PE=1 SV=1	0.600772	0.191435	0.000519062	1.02428	0.147016	0.00102234
Q11206	ST3GAL4	CMP-N-acetylneuraminate-beta-galactosamide-alpha-2,3-sialyltransferase 4 OS=Homo sapiens GN=ST3GAL4 PE=2 SV=1	0.554056	0.144167	0.000519062	0.0236578	0.142653	0.77128
P38398	BRCA1	Breast cancer type 1 susceptibility protein OS=Homo sapiens GN=BRCA1 PE=1 SV=2	-0.574979	0.166709	0.000522675	-0.154308	0.145286	0.115539
Q9BUL9	RPP25	Ribonuclease P protein subunit p25 OS=Homo sapiens GN=RPP25 PE=1 SV=1	-0.520515	0.101172	0.000523358	-0.938852	0.0708862	0.000935783
P41240	CSK	Tyrosine-protein kinase CSK OS=Homo sapiens GN=CSK PE=1 SV=1	-0.764647	0.323543	0.000524714	-0.261417	0.164215	0.0345944
Q96ME7	ZNF512	Zinc finger protein 512 OS=Homo sapiens GN=ZNF512 PE=1 SV=2	-0.903041	0.413502	0.000524978	-0.119021	0.364398	0.409806
Q9NZB8	MOCS1	Molybdenum cofactor biosynthesis protein 1 OS=Homo sapiens GN=MOCS1 PE=1 SV=3	0.573089	0.167162	0.000525663	0.906987	0.167162	0.00136457
Q9H5V8	CDCP1	CUB domain-containing protein 1 OS=Homo sapiens GN=CDCP1 PE=1 SV=3	0.739863	0.304299	0.000528022	0.441497	0.143345	0.00693008
O14929	HAT1	Histone acetyltransferase type B catalytic subunit OS=Homo sapiens GN=HAT1 PE=1 SV=1	0.581781	0.176793	0.000528569	0.771888	0.16666	0.00196643
O43194	GPR39	G-protein coupled receptor 39 OS=Homo sapiens GN=GPR39 PE=1 SV=1	0.600743	0.194652	0.000528569	0.362041	0.157967	0.0131108
O95716	RAB3D	Ras-related protein Rab-3D OS=Homo sapiens GN=RAB3D PE=1 SV=1	0.678711	0.261671	0.000528569	0.662951	0.259098	0.00471526
Q6B0I6	KDM4D	Lysine-specific demethylase 4D OS=Homo sapiens GN=KDM4D PE=1 SV=3	-0.811359	0.353433	0.000528569	-0.183177	0.34787	0.210651
Q86TM6	SYVN1	E3 ubiquitin-protein ligase synoviolin OS=Homo sapiens GN=SYVN1 PE=1 SV=2	0.656891	0.243955	0.000528569	-0.282966	0.23883	0.044983
Q9UBG0	MRC2	C-type mannose receptor 2 OS=Homo sapiens GN=MRC2 PE=1 SV=2	0.614877	0.207643	0.000528569	0.870313	0.167446	0.00148912
Q9UHF1	EGFL7	Epidermal growth factor-like protein 7 OS=Homo sapiens GN=EGFL7 PE=1 SV=3	-0.938091	0.442921	0.000529514	-0.656573	0.127592	0.00237866
Q96SI9	STRBP	Spermatid perinuclear RNA-binding protein OS=Homo sapiens GN=STRBP PE=1 SV=1	-0.496958	0.0610861	0.000530016	-0.909392	0.0254777	0.000914998
O43169	CYB5B	Cytochrome b5 type B OS=Homo sapiens GN=CYB5B PE=1 SV=2	-0.484337	0.00741089	0.000531107	-0.285043	0.00740443	0.0140338
Q8N565	MREG	Melanoregulin OS=Homo sapiens GN=MREG PE=1 SV=1	0.58695	0.18127	0.000531186	0.298913	0.0221475	0.0124466
Q99538	LGMN	Legumain OS=Homo sapiens GN=LGMN PE=1 SV=1	0.89755	0.41178	0.000531186	1.74556	0.160262	0.000566963
P11216	PYGB	Glycogen phosphorylase, brain form OS=Homo sapiens GN=PYGB PE=1 SV=5	0.677136	0.26068	0.000531643	0.284844	0.205364	0.0347126
P14921	ETS1	Protein C-ets-1 OS=Homo sapiens GN=ETS1 PE=1 SV=1	-0.722499	0.295874	0.000531643	-0.324187	0.138321	0.0160241
P33991	MCM4	DNA replication licensing factor MCM4 OS=Homo sapiens GN=MCM4 PE=1 SV=5	0.540063	0.131505	0.000531643	1.01053	0.0496049	0.000804793
Q9H3F6	KCTD10	BTB/POZ domain-containing adapter for CUL3-mediated RhoA degradation protein 3 OS=Homo sapiens GN=KCTD10 PE=1 SV=1	-0.518127	0.103027	0.000533129	0.345134	0.0338191	0.00847781
Q9NS86	LANCL2	LanC-like protein 2 OS=Homo sapiens GN=LANCL2 PE=1 SV=1	-0.683608	0.267455	0.000534901	-0.429956	0.0855592	0.0055178
Q99622	C12orf57	Protein C10 OS=Homo sapiens GN=C12orf57 PE=1 SV=1	0.727265	0.300647	0.000535115	0.323371	0.280287	0.0391031
P06753	TPM3	Tropomyosin alpha-3 chain OS=Homo sapiens GN=TPM3 PE=1 SV=2	-0.501083	0.0753449	0.000538275	-0.335631	0.00799656	0.00891131
P84101	SERF2	Small EDRK-rich factor 2 OS=Homo sapiens GN=SERF2 PE=1 SV=1	-0.641576	0.23466	0.000538275	-0.733332	0.0089367	0.00131212
Q9Y3B1	PRELID3B	PRELI domain containing protein 3B OS=Homo sapiens GN=PRELID3B PE=2 SV=2	0.664022	0.251664	0.000538275	0.344458	0.180535	0.0173804
Q6P6C2	ALKBH5	RNA demethylase ALKBH5 OS=Homo sapiens GN=ALKBH5 PE=1 SV=2	-0.510903	0.0936292	0.000539204	-0.557166	0.0816688	0.00281829
Q9H9B4	SFXN1	Sideroflexin-1 OS=Homo sapiens GN=SFXN1 PE=1 SV=4	0.560767	0.158348	0.000539204	0.561619	0.11756	0.00320855
Q9UBS9	SUCO	SUN domain-containing ossification factor OS=Homo sapiens GN=SUCO PE=1 SV=1	0.581945	0.179286	0.000539204	0.533981	0.0653996	0.00294497
Q96FF9	CDCA5	Sororin OS=Homo sapiens GN=CDCA5 PE=1 SV=1	-0.497849	0.0693873	0.000539309	-0.105387	0.0582945	0.182322
Q4L180	FILIP1L	Filamin A-interacting protein 1-like OS=Homo sapiens GN=FILIP1L PE=1 SV=2	-1.13041	0.568341	0.000540496	-0.647287	0.0652441	0.00189692
Q16822	PCK2	Phosphoenolpyruvate carboxykinase [GTP], mitochondrial OS=Homo sapiens GN=PCK2 PE=1 SV=3	-0.4817	0.0166392	0.000543732	-0.164725	0.00707626	0.0628271
Q14847	LASP1	LIM and SH3 domain protein 1 OS=Homo sapiens GN=LASP1 PE=1 SV=2	0.576572	0.176903	0.000544083	0.820745	0.169285	0.001734
Q96N67	DOCK7	Dedicator of cytokinesis protein 7 OS=Homo sapiens GN=DOCK7 PE=1 SV=4	-0.493162	0.0624833	0.000547501	-0.584138	0.0558204	0.00235572
O15067	PFAS	Phosphoribosylformylglycinamidine synthase OS=Homo sapiens GN=PFAS PE=1 SV=4	-0.732136	0.306816	0.00054805	-0.10035	0.177526	0.290657
P56962	STX17	Syntaxin-17 OS=Homo sapiens GN=STX17 PE=1 SV=2	0.675009	0.264087	0.00054975	0.893751	0.228298	0.00194821
Q5TEU4	NDUFAF5	NADH dehydrogenase [ubiquinone] 1 alpha subcomplex assembly factor 5 OS=Homo sapiens GN=NDUFAF5 PE=1 SV=1	0.51093	0.0980371	0.000550504	0.133185	0.0609094	0.113124
P23527	HIST1H2BO	Histone H2B type 1-O OS=Homo sapiens GN=HIST1H2BO PE=1 SV=3	-0.500965	0.0814895	0.000550689	-0.650145	0.0373139	0.0017559
Q13423	NNT	NAD(P) transhydrogenase, mitochondrial OS=Homo sapiens GN=NNT PE=1 SV=3	0.579558	0.181398	0.000550689	0.123925	0.161989	0.1896
Q9BWT1	CDCA7	Cell division cycle-associated protein 7 OS=Homo sapiens GN=CDCA7 PE=1 SV=1	-0.75438	0.324616	0.000550689	0.520332	0.133601	0.00422626
P55786	NPEPPS	Puromycin-sensitive aminopeptidase OS=Homo sapiens GN=NPEPPS PE=1 SV=2	0.549921	0.149673	0.000551732	0.286239	0.0709709	0.0159886
Q9UNM6	PSMD13	26S proteasome non-ATPase regulatory subunit 13 OS=Homo sapiens GN=PSMD13 PE=1 SV=2	0.634692	0.229887	0.000551867	0.337455	0.0469226	0.00931901
O00592	PODXL	Podocalyxin OS=Homo sapiens GN=PODXL PE=1 SV=2	-0.50707	0.0927083	0.000552341	-0.599837	0.0919864	0.00248546
P49023	PXN	Paxillin OS=Homo sapiens GN=PXN PE=1 SV=3	-0.593967	0.196404	0.000552341	-0.142435	0.0541929	0.0959201
Q9C086	INO80B	INO80 complex subunit B OS=Homo sapiens GN=INO80B PE=1 SV=2	-0.52834	0.125226	0.000553458	-0.678642	0.0546576	0.00164473
Q9UBX8	B4GALT6	Beta-1,4-galactosyltransferase 6 OS=Homo sapiens GN=B4GALT6 PE=1 SV=1	0.567025	0.170159	0.000553747	0.2129	0.159441	0.056873
Q9UM22	EPDR1	Mammalian ependymin-related protein 1 OS=Homo sapiens GN=EPDR1 PE=1 SV=2	0.675697	0.267196	0.000554613	0.947624	0.265701	0.0020736
Q04941	PLP2	Proteolipid protein 2 OS=Homo sapiens GN=PLP2 PE=1 SV=1	1.15865	0.589252	0.000554838	0.443895	0.525685	0.0580871
Q9BZQ8	FAM129A	Protein Niban OS=Homo sapiens GN=FAM129A PE=1 SV=1	0.497381	0.0768964	0.000554936	0.396124	0.0387446	0.00587644
P08833	IGFBP1	Insulin-like growth factor-binding protein 1 OS=Homo sapiens GN=IGFBP1 PE=1 SV=1	0.625876	0.225885	0.000556292	1.15179	0.184599	0.000968883
Q9BUF5	TUBB6	Tubulin beta-6 chain OS=Homo sapiens GN=TUBB6 PE=1 SV=1	-0.491755	0.0659716	0.000556292	-0.164235	0.0317929	0.0649036
Q9H6F5	CCDC86	Coiled-coil domain-containing protein 86 OS=Homo sapiens GN=CCDC86 PE=1 SV=1	-0.495858	0.0750376	0.000556292	-0.628747	0.0317259	0.00187832
Q9BZF3	OSBPL6	Oxysterol-binding protein-related protein 6 OS=Homo sapiens GN=OSBPL6 PE=1 SV=1	0.495484	0.0744785	0.000556524	1.35612	0.0588625	0.000614729
O75348	ATP6V1G1	V-type proton ATPase subunit G 1 OS=Homo sapiens GN=ATP6V1G1 PE=1 SV=3	0.578588	0.183995	0.000559754	-0.0544007	0.183826	0.560746
Q14839	CHD4	Chromodomain-helicase-DNA-binding protein 4 OS=Homo sapiens GN=CHD4 PE=1 SV=2	-0.480805	0.0361232	0.000559754	-0.623096	0.0273286	0.00190198
Q96CM4	NXNL1	Nucleoredoxin-like protein 1 OS=Homo sapiens GN=NXNL1 PE=2 SV=1	1.0214	0.502715	0.000559754	1.40217	0.344166	0.00128828
P10768	ESD	S-formylglutathione hydrolase OS=Homo sapiens GN=ESD PE=1 SV=2	-0.52409	0.121462	0.000559924	0.168968	0.11985	0.0817428
Q13129	RLF	Zinc finger protein Rlf OS=Homo sapiens GN=RLF PE=1 SV=2	-0.482135	0.0422047	0.000559924	-0.0523866	0.0280687	0.456776
Q14254	FLOT2	Flotillin-2 OS=Homo sapiens GN=FLOT2 PE=1 SV=2	0.505235	0.0944237	0.000559924	0.202668	0.0771658	0.0428008
Q9Y5Z7	HCFC2	Host cell factor 2 OS=Homo sapiens GN=HCFC2 PE=1 SV=1	-0.540277	0.142703	0.000561114	0.18552	0.107566	0.0614477
Q9NP73	ALG13	Putative bifunctional UDP-N-acetylglucosamine transferase and deubiquitinase ALG13 OS=Homo sapiens GN=ALG13 PE=1 SV=2	-0.643215	0.243171	0.000561361	-0.510575	0.00894714	0.00295253
Q15276	RABEP1	Rab GTPase-binding effector protein 1 OS=Homo sapiens GN=RABEP1 PE=1 SV=2	-0.493692	0.0743641	0.000563198	-0.250578	0.0528762	0.0218394
Q5JRX3	PITRM1	Presequence protease, mitochondrial OS=Homo sapiens GN=PITRM1 PE=1 SV=3	0.51272	0.10693	0.000563198	0.537687	0.0305734	0.00268752
Q14241	TCEB3	Transcription elongation factor B polypeptide 3 OS=Homo sapiens GN=TCEB3 PE=1 SV=2	0.579025	0.186103	0.000564254	0.168065	0.180375	0.111247
Q8NFD5	ARID1B	AT-rich interactive domain-containing protein 1B OS=Homo sapiens GN=ARID1B PE=1 SV=2	-0.666868	0.262749	0.000564254	-0.368122	0.112897	0.00967866
O94992	HEXIM1	Protein HEXIM1 OS=Homo sapiens GN=HEXIM1 PE=1 SV=1	0.527141	0.127831	0.000564575	0.448194	0.0632347	0.00452436
Q6UX71	PLXDC2	Plexin domain-containing protein 2 OS=Homo sapiens GN=PLXDC2 PE=1 SV=1	0.696181	0.284292	0.000564575	1.08282	0.177337	0.0010466
Q9UBW8	COPS7A	COP9 signalosome complex subunit 7a OS=Homo sapiens GN=COPS7A PE=1 SV=1	0.627382	0.229965	0.000564575	0.169081	0.190718	0.115594
Q9Y696	CLIC4	Chloride intracellular channel protein 4 OS=Homo sapiens GN=CLIC4 PE=1 SV=4	0.556877	0.163954	0.000568067	0.342044	0.133905	0.0132788
P06865	HEXA	Beta-hexosaminidase subunit alpha OS=Homo sapiens GN=HEXA PE=1 SV=2	-0.679029	0.270505	0.000568853	-0.724255	0.269752	0.00409849
A0FGR8	ESYT2	Extended synaptotagmin-2 OS=Homo sapiens GN=ESYT2 PE=1 SV=1	0.534736	0.138428	0.000569275	0.402842	0.0523781	0.0058166
Q9NSV4	DIAPH3	Protein diaphanous homolog 3 OS=Homo sapiens GN=DIAPH3 PE=1 SV=4	-0.645886	0.247516	0.000570883	-0.297685	0.0981863	0.0162398
O94905	ERLIN2	Erlin-2 OS=Homo sapiens GN=ERLIN2 PE=1 SV=1	0.548025	0.155296	0.000576645	-0.266329	0.0456305	0.01804
P05107	ITGB2	Integrin beta-2 OS=Homo sapiens GN=ITGB2 PE=1 SV=2	-0.729957	0.312637	0.000577797	0.0929071	0.235212	0.368699
Q06323	PSME1	Proteasome activator complex subunit 1 OS=Homo sapiens GN=PSME1 PE=1 SV=1	0.532984	0.140024	0.000579272	0.484529	0.136759	0.00516836
Q16881	TXNRD1	Thioredoxin reductase 1, cytoplasmic OS=Homo sapiens GN=TXNRD1 PE=1 SV=3	0.570566	0.180097	0.000581152	0.849791	0.0624494	0.00108208
Q96RU3	FNBP1	Formin-binding protein 1 OS=Homo sapiens GN=FNBP1 PE=1 SV=2	0.530155	0.13696	0.000581152	0.0258767	0.125111	0.742939
Q9H4A5	GOLPH3L	Golgi phosphoprotein 3-like OS=Homo sapiens GN=GOLPH3L PE=1 SV=1	0.793617	0.356371	0.000582065	0.279617	0.000917783	0.0147537
Q9NQZ2	UTP3	Something about silencing protein 10 OS=Homo sapiens GN=UTP3 PE=1 SV=1	-0.500283	0.0952625	0.000583006	-0.309001	0.0213686	0.0113469
Q8NBX0	SCCPDH	Saccharopine dehydrogenase-like oxidoreductase OS=Homo sapiens GN=SCCPDH PE=1 SV=1	-0.569506	0.181975	0.000585756	-0.584998	0.0249041	0.00219724
Q9H1B7	IRF2BPL	Interferon regulatory factor 2-binding protein-like OS=Homo sapiens GN=IRF2BPL PE=1 SV=1	0.562064	0.174739	0.000587829	1.11623	0.169165	0.000962646
Q13029	PRDM2	PR domain zinc finger protein 2 OS=Homo sapiens GN=PRDM2 PE=1 SV=3	0.612064	0.221966	0.00058804	0.484372	0.186817	0.00701767
Q9Y5J6	TIMM10B	Mitochondrial import inner membrane translocase subunit Tim10 B OS=Homo sapiens GN=TIMM10B PE=1 SV=1	-0.663579	0.264704	0.00058804	-0.775983	0.181502	0.00211105
Q01664	TFAP4	Transcription factor AP-4 OS=Homo sapiens GN=TFAP4 PE=1 SV=2	-0.684532	0.282983	0.000589338	-0.49052	0.0803239	0.00385227
O00762	UBE2C	Ubiquitin-conjugating enzyme E2 C OS=Homo sapiens GN=UBE2C PE=1 SV=1	-0.494726	0.0880308	0.000589544	0.492643	0.0578538	0.00351169
Q9BQE9	BCL7B	B-cell CLL/lymphoma 7 protein family member B OS=Homo sapiens GN=BCL7B PE=1 SV=1	0.475241	0.0412568	0.000589544	0.504965	0.0383651	0.00314078
Q9H9J4	USP42	Ubiquitin carboxyl-terminal hydrolase 42 OS=Homo sapiens GN=USP42 PE=1 SV=3	-0.480362	0.0569759	0.000589544	0.575445	0.0154651	0.00226674
Q15392	DHCR24	Delta(24)-sterol reductase OS=Homo sapiens GN=DHCR24 PE=1 SV=2	-0.508191	0.110047	0.000591075	-0.234773	0.0941368	0.0311092
O43242	PSMD3	26S proteasome non-ATPase regulatory subunit 3 OS=Homo sapiens GN=PSMD3 PE=1 SV=2	0.518382	0.12514	0.000591152	0.272277	0.113009	0.0223597
O14974	PPP1R12A	Protein phosphatase 1 regulatory subunit 12A OS=Homo sapiens GN=PPP1R12A PE=1 SV=1	-0.50091	0.100061	0.000592863	-0.337719	0.0669237	0.00994171
P53634	CTSC	Dipeptidyl peptidase 1 OS=Homo sapiens GN=CTSC PE=1 SV=2	-0.620526	0.231758	0.000592863	-0.646643	0.0119175	0.00172164
Q9UGU5	HMGXB4	HMG domain-containing protein 4 OS=Homo sapiens GN=HMGXB4 PE=1 SV=2	-0.515645	0.121081	0.000592863	-0.826465	0.118243	0.00133217
P12110	COL6A2	Collagen alpha-2(VI) chain OS=Homo sapiens GN=COL6A2 PE=1 SV=4	-0.66155	0.262862	0.000593859	-0.448627	0.262592	0.01449
Q9UQR1	ZNF148	Zinc finger protein 148 OS=Homo sapiens GN=ZNF148 PE=1 SV=2	-0.487107	0.0757999	0.000593859	0.0628964	0.0130682	0.374471
P09758	TACSTD2	Tumor-associated calcium signal transducer 2 OS=Homo sapiens GN=TACSTD2 PE=1 SV=3	0.597264	0.211883	0.000596499	1.11319	0.211852	0.0011454
Q8N2H3	PYROXD2	Pyridine nucleotide-disulfide oxidoreductase domain-containing protein 2 OS=Homo sapiens GN=PYROXD2 PE=1 SV=2	0.477191	0.052987	0.000596499	0.517398	0.0318531	0.00293258
Q9H334	FOXP1	Forkhead box protein P1 OS=Homo sapiens GN=FOXP1 PE=1 SV=1	-0.506424	0.10944	0.000596499	-0.397908	0.106995	0.00755528
P20338	RAB4A	Ras-related protein Rab-4A OS=Homo sapiens GN=RAB4A PE=1 SV=3	-0.541541	0.15474	0.000598227	-0.66381	0.135431	0.00240123
Q8N8Q8	COX18	Mitochondrial inner membrane protein COX18 OS=Homo sapiens GN=COX18 PE=2 SV=1	0.53122	0.14426	0.0005992	0.628337	0.141586	0.00277132
Q9BVA1	TUBB2A	Tubulin beta-2A chain OS=Homo sapiens GN=TUBB2A PE=1 SV=1	-0.573787	0.189843	0.000603944	0.342533	0.148724	0.0144579
A6NIH7	UNC119B	Protein unc-119 homolog B OS=Homo sapiens GN=UNC119B PE=1 SV=1	-0.90354	0.443905	0.00060504	-0.800915	0.0370996	0.00114917
Q8IYI6	EXOC8	Exocyst complex component 8 OS=Homo sapiens GN=EXOC8 PE=1 SV=2	-0.550171	0.167284	0.000605557	0.0645846	0.0337889	0.367424
Q9UK33	ZNF580	Zinc finger protein 580 OS=Homo sapiens GN=ZNF580 PE=1 SV=1	-0.580536	0.197626	0.000605751	-0.141221	0.111369	0.11994
Q49B96	COX19	Cytochrome c oxidase assembly protein COX19 OS=Homo sapiens GN=COX19 PE=1 SV=1	-0.493849	0.0928265	0.000606665	-0.739139	0.0901363	0.00151253
Q8IUH5	ZDHHC17	Palmitoyltransferase ZDHHC17 OS=Homo sapiens GN=ZDHHC17 PE=1 SV=2	-0.487164	0.0815484	0.000606665	-0.591718	0.0162158	0.00211363
Q9NPH0	ACP6	Lysophosphatidic acid phosphatase type 6 OS=Homo sapiens GN=ACP6 PE=1 SV=2	0.571923	0.190241	0.000607327	0.637241	0.179827	0.00328301
P78332	RBM6	RNA-binding protein 6 OS=Homo sapiens GN=RBM6 PE=1 SV=5	-0.482172	0.0722519	0.000609078	0.247222	0.00948544	0.0209415
Q8NDT2	RBM15B	Putative RNA-binding protein 15B OS=Homo sapiens GN=RBM15B PE=1 SV=3	-0.491038	0.089602	0.000609316	-0.465581	0.0674398	0.00416901
Q9Y3T6	R3HCC1	R3H and coiled-coil domain-containing protein 1 OS=Homo sapiens GN=R3HCC1 PE=1 SV=2	0.530497	0.145842	0.000609316	0.885848	0.120594	0.00118915
O94886	TMEM63A	CSC1-like protein 1 OS=Homo sapiens GN=TMEM63A PE=1 SV=3	0.491119	0.0899704	0.000610878	1.08343	0.0280577	0.000704245
O95819	MAP4K4	Mitogen-activated protein kinase kinase kinase kinase 4 OS=Homo sapiens GN=MAP4K4 PE=1 SV=2	0.560285	0.178762	0.000611009	0.102179	0.117167	0.224984
Q9BSE5	AGMAT	Agmatinase, mitochondrial OS=Homo sapiens GN=AGMAT PE=1 SV=2	0.670661	0.274158	0.000611009	1.33137	0.00805176	0.000600398
Q9BVJ6	UTP14A	U3 small nucleolar RNA-associated protein 14 homolog A OS=Homo sapiens GN=UTP14A PE=1 SV=1	-0.504528	0.111701	0.000611009	-0.524532	0.109501	0.0037017
O75298	RTN2	Reticulon-2 OS=Homo sapiens GN=RTN2 PE=1 SV=1	-0.627947	0.243149	0.000612201	-0.179593	0.0755948	0.0587438
P49711	CTCF	Transcriptional repressor CTCF OS=Homo sapiens GN=CTCF PE=1 SV=1	-0.493307	0.0945796	0.000612201	-0.239303	0.0922351	0.0291944
Q3SXY8	ARL13B	ADP-ribosylation factor-like protein 13B OS=Homo sapiens GN=ARL13B PE=1 SV=1	-0.563104	0.18182	0.000612201	-0.364296	0.151275	0.0125251
Q8TER5	ARHGEF40	Rho guanine nucleotide exchange factor 40 OS=Homo sapiens GN=ARHGEF40 PE=1 SV=3	-0.470409	0.0429583	0.000612201	0.61309	0.00879381	0.00194396
Q03252	LMNB2	Lamin-B2 OS=Homo sapiens GN=LMNB2 PE=1 SV=4	-0.473023	0.0526273	0.000612876	0.0244303	0.0104387	0.725565
Q96G21	IMP4	U3 small nucleolar ribonucleoprotein protein IMP4 OS=Homo sapiens GN=IMP4 PE=1 SV=1	-0.469623	0.0412144	0.000612876	0.255935	0.0246099	0.0192706
Q8IZF2	ADGRF5	Adhesion G protein-coupled receptor F5 OS=Homo sapiens GN=ADGRF5 PE=1 SV=3	1.59402	0.861278	0.000613615	5.17419	0.453143	0.000445441
P02545	LMNA	Prelamin-A/C OS=Homo sapiens GN=LMNA PE=1 SV=1	0.562749	0.182706	0.000616614	0.264595	0.0845996	0.0211092
P10276	RARA	Retinoic acid receptor alpha OS=Homo sapiens GN=RARA PE=1 SV=2	0.975489	0.487362	0.000616614	0.887155	0.174876	0.0014805
P12429	ANXA3	Annexin A3 OS=Homo sapiens GN=ANXA3 PE=1 SV=3	0.59247	0.211159	0.000616614	0.384058	0.099582	0.00800134
P50897	PPT1	Palmitoyl-protein thioesterase 1 OS=Homo sapiens GN=PPT1 PE=1 SV=1	-0.514309	0.127588	0.000616614	-0.541406	0.12609	0.00371545
Q86SK9	SCD5	Stearoyl-CoA desaturase 5 OS=Homo sapiens GN=SCD5 PE=1 SV=2	-0.573109	0.194137	0.000616614	-0.216783	0.105057	0.0408763
Q5VZ89	DENND4C	DENN domain-containing protein 4C OS=Homo sapiens GN=DENND4C PE=1 SV=2	0.55183	0.173212	0.000617021	0.721849	0.170722	0.00236097
Q7Z2W4	ZC3HAV1	Zinc finger CCCH-type antiviral protein 1 OS=Homo sapiens GN=ZC3HAV1 PE=1 SV=3	0.704565	0.304881	0.000617496	1.01814	0.220575	0.00138876
Q9H0V1	TMEM168	Transmembrane protein 168 OS=Homo sapiens GN=TMEM168 PE=2 SV=2	-0.491841	0.0957344	0.000618112	-0.258397	0.0655094	0.0209515
Q8IUD2	ERC1	ELKS/Rab6-interacting/CAST family member 1 OS=Homo sapiens GN=ERC1 PE=1 SV=1	-0.581159	0.203374	0.000619643	-0.235854	0.0301417	0.0244811
Q8IXJ6	SIRT2	NAD-dependent protein deacetylase sirtuin-2 OS=Homo sapiens GN=SIRT2 PE=1 SV=2	0.761358	0.346795	0.000619857	0.621044	0.218537	0.00439034
Q9NYU2	UGGT1	UDP-glucose:glycoprotein glucosyltransferase 1 OS=Homo sapiens GN=UGGT1 PE=1 SV=3	0.530434	0.148902	0.000621241	0.163522	0.0199888	0.0645034
Q2NKX9	C2orf68	UPF0561 protein C2orf68 OS=Homo sapiens GN=C2orf68 PE=2 SV=1	-0.643531	0.259197	0.000621521	0.472326	0.038798	0.00373698
P21589	NT5E	5'-nucleotidase OS=Homo sapiens GN=NT5E PE=1 SV=1	-0.503225	0.115646	0.00062248	0.165879	0.0131357	0.0618736
P29144	TPP2	Tripeptidyl-peptidase 2 OS=Homo sapiens GN=TPP2 PE=1 SV=4	-0.512159	0.127303	0.000622662	0.00342573	0.10532	0.962052
P29966	MARCKS	Myristoylated alanine-rich C-kinase substrate OS=Homo sapiens GN=MARCKS PE=1 SV=4	-0.796165	0.37569	0.000624876	-0.977763	0.129129	0.00104522
Q53EU6	GPAT3	Glycerol-3-phosphate acyltransferase 3 OS=Homo sapiens GN=GPAT3 PE=1 SV=2	0.594866	0.215323	0.000626815	0.842389	0.0427697	0.00106312
P12814	ACTN1	Alpha-actinin-1 OS=Homo sapiens GN=ACTN1 PE=1 SV=2	-0.634685	0.251344	0.000629585	-0.369706	0.203249	0.016874
Q8N0S6	CENPL	Centromere protein L OS=Homo sapiens GN=CENPL PE=1 SV=2	-0.474575	0.0664134	0.000630098	-0.0681778	0.0430257	0.347675
Q9Y232	CDYL	Chromodomain Y-like protein OS=Homo sapiens GN=CDYL PE=1 SV=2	-0.548954	0.171973	0.00063053	-0.430701	0.156653	0.00811421
Q8NA72	POC5	Centrosomal protein POC5 OS=Homo sapiens GN=POC5 PE=1 SV=2	-0.580018	0.202618	0.000631269	0.846448	0.200564	0.00190312
Q96IF1	AJUBA	LIM domain-containing protein ajuba OS=Homo sapiens GN=AJUBA PE=1 SV=1	0.5386	0.161657	0.000633169	0.985869	0.085997	0.000896421
Q9NQS3	NECTIN3	Nectin-3 OS=Homo sapiens GN=NECTIN3 PE=1 SV=1	-1.21	0.648757	0.000634334	-2.26465	0.338704	0.000624636
O43583	DENR	Density-regulated protein OS=Homo sapiens GN=DENR PE=1 SV=2	-0.476369	0.0728572	0.000635035	-0.982694	0.0477869	0.000842526
O14773	TPP1	Tripeptidyl-peptidase 1 OS=Homo sapiens GN=TPP1 PE=1 SV=2	-0.488587	0.0968993	0.0006351	-0.731266	0.0920049	0.00155571
P56559	ARL4C	ADP-ribosylation factor-like protein 4C OS=Homo sapiens GN=ARL4C PE=1 SV=1	0.954847	0.482626	0.0006351	0.716227	0.284784	0.00449255
P61923	COPZ1	Coatomer subunit zeta-1 OS=Homo sapiens GN=COPZ1 PE=1 SV=1	0.496875	0.109524	0.0006351	1.29013	0.0519925	0.00062068
P82970	HMGN5	High mobility group nucleosome-binding domain-containing protein 5 OS=Homo sapiens GN=HMGN5 PE=1 SV=1	0.491477	0.10154	0.0006351	-1.34503	0.0892486	0.00062068
Q14318	FKBP8	Peptidyl-prolyl cis-trans isomerase FKBP8 OS=Homo sapiens GN=FKBP8 PE=1 SV=2	-0.470319	0.0597524	0.0006351	-0.885296	0.0536319	0.000993221
Q969T3	SNX21	Sorting nexin-21 OS=Homo sapiens GN=SNX21 PE=2 SV=1	0.478344	0.0785178	0.0006351	0.725579	0.0606765	0.00142781
Q96AA3	RFT1	Protein RFT1 homolog OS=Homo sapiens GN=RFT1 PE=1 SV=1	-0.587999	0.212884	0.0006351	0.0103114	0.141598	0.895977
Q96QK1	VPS35	Vacuolar protein sorting-associated protein 35 OS=Homo sapiens GN=VPS35 PE=1 SV=2	0.49164	0.10146	0.0006351	0.390532	0.0689699	0.00668902
Q9H098	FAM107B	Protein FAM107B OS=Homo sapiens GN=FAM107B PE=1 SV=1	0.598738	0.222987	0.0006351	0.0229702	0.175455	0.790182
Q9NWT6	HIF1AN	Hypoxia-inducible factor 1-alpha inhibitor OS=Homo sapiens GN=HIF1AN PE=1 SV=2	0.563227	0.189594	0.0006351	0.476147	0.158637	0.00617531
P52823	STC1	Stanniocalcin-1 OS=Homo sapiens GN=STC1 PE=1 SV=1	0.502139	0.118018	0.000636499	0.274647	0.0212721	0.0157317
Q9H8Y5	ANKZF1	Ankyrin repeat and zinc finger domain-containing protein 1 OS=Homo sapiens GN=ANKZF1 PE=1 SV=1	0.673398	0.287794	0.000637432	1.7038	0.284277	0.000748768
O75925	PIAS1	E3 SUMO-protein ligase PIAS1 OS=Homo sapiens GN=PIAS1 PE=1 SV=2	-0.614902	0.238273	0.000639802	-0.432721	0.172518	0.00888412
P19440	GGT1	Gamma-glutamyltranspeptidase 1 OS=Homo sapiens GN=GGT1 PE=1 SV=2	-0.538668	0.16465	0.000639802	-0.389708	0.13694	0.009487
P49736	MCM2	DNA replication licensing factor MCM2 OS=Homo sapiens GN=MCM2 PE=1 SV=4	0.554618	0.180764	0.000639802	0.915363	0.000273208	0.000896421
Q03167	TGFBR3	Transforming growth factor beta receptor type 3 OS=Homo sapiens GN=TGFBR3 PE=1 SV=3	0.578608	0.205913	0.000639802	0.831658	0.175261	0.00173451
Q12770	SCAP	Sterol regulatory element-binding protein cleavage-activating protein OS=Homo sapiens GN=SCAP PE=1 SV=4	-0.556014	0.184314	0.000639802	-0.451253	0.0593033	0.00439946
Q14315	FLNC	Filamin-C OS=Homo sapiens GN=FLNC PE=1 SV=3	-0.675593	0.289093	0.000639802	-0.0845451	0.173116	0.360383
Q9BV10	ALG12	Dol-P-Man:Man(7)GlcNAc(2)-PP-Dol alpha-1,6-mannosyltransferase OS=Homo sapiens GN=ALG12 PE=1 SV=1	0.653743	0.271322	0.000639802	0.876032	0.219056	0.00194511
Q86UL3	GPAT4	Glycerol-3-phosphate acyltransferase 4 OS=Homo sapiens GN=GPAT4 PE=1 SV=1	0.535442	0.162544	0.000640127	-0.0351568	0.161255	0.692496
P38159	RBMX	RNA-binding motif protein, X chromosome OS=Homo sapiens GN=RBMX PE=1 SV=3	-0.49472	0.109387	0.000641736	-0.0853481	0.104423	0.290657
P02751	FN1	Fibronectin OS=Homo sapiens GN=FN1 PE=1 SV=4	0.484838	0.0940324	0.000642516	-0.0357416	0.0521784	0.617148
P20671	HIST1H2AD	Histone H2A type 1-D OS=Homo sapiens GN=HIST1H2AD PE=1 SV=2	-0.522816	0.148075	0.000642516	-0.951384	0.0812723	0.000935783
Q6P4F7	ARHGAP11A	Rho GTPase-activating protein 11A OS=Homo sapiens GN=ARHGAP11A PE=1 SV=2	-0.637068	0.258685	0.000642749	-0.179858	0.166451	0.0911354
Q9GZV5	WWTR1	WW domain-containing transcription regulator protein 1 OS=Homo sapiens GN=WWTR1 PE=1 SV=1	-0.702274	0.312173	0.000642749	0.283644	0.0560845	0.0155324
Q9H8M9	EVA1A	Protein eva-1 homolog A OS=Homo sapiens GN=EVA1A PE=1 SV=1	-1.00336	0.513967	0.000642749	-1.50096	0.483801	0.00202556
Q9NXU5	ARL15	ADP-ribosylation factor-like protein 15 OS=Homo sapiens GN=ARL15 PE=1 SV=1	-0.713096	0.317769	0.000642749	-0.436604	0.253247	0.0147127
Q86UU0	BCL9L	B-cell CLL/lymphoma 9-like protein OS=Homo sapiens GN=BCL9L PE=1 SV=1	0.460757	0.036902	0.000644302	0.327617	0.0309176	0.00974763
Q16831	UPP1	Uridine phosphorylase 1 OS=Homo sapiens GN=UPP1 PE=1 SV=1	0.459672	0.0349786	0.000648614	1.15701	0.00213106	0.000651301
Q9HCD5	NCOA5	Nuclear receptor coactivator 5 OS=Homo sapiens GN=NCOA5 PE=1 SV=2	-0.466812	0.0589579	0.000648614	-0.178845	0.0428587	0.0535419
P49915	GMPS	GMP synthase [glutamine-hydrolyzing] OS=Homo sapiens GN=GMPS PE=1 SV=1	-0.55286	0.183928	0.000651446	-0.634398	0.0620159	0.00196643
O60930	RNASEH1	Ribonuclease H1 OS=Homo sapiens GN=RNASEH1 PE=1 SV=2	-0.603523	0.232263	0.000651827	-0.453307	0.106818	0.00529651
P33992	MCM5	DNA replication licensing factor MCM5 OS=Homo sapiens GN=MCM5 PE=1 SV=5	0.708304	0.315323	0.000651827	0.968399	0.149563	0.00113848
Q15785	TOMM34	Mitochondrial import receptor subunit TOM34 OS=Homo sapiens GN=TOMM34 PE=1 SV=2	-0.522641	0.151525	0.000656664	-0.124383	0.0686305	0.134772
P28290	SSFA2	Sperm-specific antigen 2 OS=Homo sapiens GN=SSFA2 PE=1 SV=3	0.529036	0.157948	0.000657815	0.356404	0.0486449	0.00805061
P07910	HNRNPC	Heterogeneous nuclear ribonucleoproteins C1/C2 OS=Homo sapiens GN=HNRNPC PE=1 SV=4	-0.493713	0.113288	0.000659219	-0.617419	0.102242	0.00243257
Q9UN86	G3BP2	Ras GTPase-activating protein-binding protein 2 OS=Homo sapiens GN=G3BP2 PE=1 SV=2	0.579151	0.211313	0.000659219	0.88309	0.185567	0.00157761
Q66GS9	CEP135	Centrosomal protein of 135 kDa OS=Homo sapiens GN=CEP135 PE=1 SV=2	-0.461718	0.0502629	0.000660386	-0.502959	0.0456312	0.00321442
Q9H4M9	EHD1	EH domain-containing protein 1 OS=Homo sapiens GN=EHD1 PE=1 SV=2	0.512103	0.139703	0.000660386	0.517376	0.124006	0.00409849
Q9NQ88	TIGAR	Fructose-2,6-bisphosphatase TIGAR OS=Homo sapiens GN=TIGAR PE=1 SV=1	0.473168	0.0792552	0.000662434	0.56257	0.0267871	0.00241828
Q99075	HBEGF	Proheparin-binding EGF-like growth factor OS=Homo sapiens GN=HBEGF PE=1 SV=1	0.793037	0.383345	0.000666835	1.41064	0.324833	0.00118562
P53365	ARFIP2	Arfaptin-2 OS=Homo sapiens GN=ARFIP2 PE=1 SV=1	0.498092	0.12329	0.000668789	1.24516	0.117819	0.000698567
Q13190	STX5	Syntaxin-5 OS=Homo sapiens GN=STX5 PE=1 SV=2	0.45424	0.0244276	0.000668789	0.303296	0.020946	0.0119237
Q5BKZ1	ZNF326	DBIRD complex subunit ZNF326 OS=Homo sapiens GN=ZNF326 PE=1 SV=2	-0.470164	0.0754146	0.000668789	-0.455056	0.0715545	0.00448224
Q8WWI5	SLC44A1	Choline transporter-like protein 1 OS=Homo sapiens GN=SLC44A1 PE=1 SV=1	0.542538	0.176168	0.000668789	0.564414	0.129124	0.00337517
Q8WUH1	CHURC1	Protein Churchill OS=Homo sapiens GN=CHURC1 PE=1 SV=2	-2.09636	1.20339	0.000672163	-1.45078	0.563244	0.00297497
Q9H4E7	DEF6	Differentially expressed in FDCP 6 homolog OS=Homo sapiens GN=DEF6 PE=1 SV=1	-1.54766	0.876279	0.000672163	-0.539051	0.139508	0.00403176
Q8NBM4	UBAC2	Ubiquitin-associated domain-containing protein 2 OS=Homo sapiens GN=UBAC2 PE=1 SV=1	-0.561246	0.194917	0.000672325	-0.254741	0.19341	0.0446512
P13693	TPT1	Translationally-controlled tumor protein OS=Homo sapiens GN=TPT1 PE=1 SV=1	-0.515719	0.147191	0.00067359	-0.548223	0.0886127	0.00301223
O60683	PEX10	Peroxisome biogenesis factor 10 OS=Homo sapiens GN=PEX10 PE=1 SV=1	-0.561792	0.197246	0.000673967	-0.277575	0.136201	0.0244815
Q9NRC8	SIRT7	NAD-dependent protein deacetylase sirtuin-7 OS=Homo sapiens GN=SIRT7 PE=1 SV=1	0.5014	0.129249	0.000673967	1.00805	0.115041	0.000937387
O95834	EML2	Echinoderm microtubule-associated protein-like 2 OS=Homo sapiens GN=EML2 PE=1 SV=1	-0.666088	0.290635	0.000675755	-0.466254	0.0768685	0.00429443
Q9P246	STIM2	Stromal interaction molecule 2 OS=Homo sapiens GN=STIM2 PE=1 SV=2	0.529347	0.162849	0.00067592	0.349778	0.0575941	0.00870997
Q86SR1	GALNT10	Polypeptide N-acetylgalactosaminyltransferase 10 OS=Homo sapiens GN=GALNT10 PE=1 SV=2	0.638559	0.268572	0.00067619	0.981461	0.264411	0.00190312
Q92841	DDX17	Probable ATP-dependent RNA helicase DDX17 OS=Homo sapiens GN=DDX17 PE=1 SV=2	-0.490639	0.114361	0.00067619	-0.426658	0.0879591	0.00569829
Q9BRP4	PAAF1	Proteasomal ATPase-associated factor 1 OS=Homo sapiens GN=PAAF1 PE=1 SV=2	0.530236	0.164263	0.00067619	1.05159	0.0612893	0.000762439
Q9HA77	CARS2	Probable cysteine--tRNA ligase, mitochondrial OS=Homo sapiens GN=CARS2 PE=1 SV=1	-0.454034	0.0335888	0.00067619	0.35822	0.0175066	0.00745862
Q9ULE3	DENND2A	DENN domain-containing protein 2A OS=Homo sapiens GN=DENND2A PE=2 SV=4	-0.993392	0.526188	0.00067619	-0.276273	0.0573702	0.0168762
Q8IVH4	MMAA	Methylmalonic aciduria type A protein, mitochondrial OS=Homo sapiens GN=MMAA PE=1 SV=1	0.509881	0.141779	0.000681492	0.291041	0.0862417	0.0162408
Q5SNV9	C1orf167	Uncharacterized protein C1orf167 OS=Homo sapiens GN=C1orf167 PE=2 SV=2	-0.805703	0.393349	0.000682492	-2.31157	0.329814	0.00062068
Q15327	ANKRD1	Ankyrin repeat domain-containing protein 1 OS=Homo sapiens GN=ANKRD1 PE=1 SV=2	0.898158	0.463179	0.000683808	0.716267	0.456726	0.0115363
Q53T94	TAF1B	TATA box-binding protein-associated factor RNA polymerase I subunit B OS=Homo sapiens GN=TAF1B PE=1 SV=1	-0.562173	0.199081	0.000686523	-0.120289	0.195025	0.233899
P48960	CD97	CD97 antigen OS=Homo sapiens GN=CD97 PE=1 SV=4	0.456916	0.0512858	0.000686984	0.250021	0.0462474	0.0215254
Q9H649	NSUN3	Putative methyltransferase NSUN3 OS=Homo sapiens GN=NSUN3 PE=2 SV=1	0.480488	0.101171	0.000686984	0.0118922	0.00295411	0.864535
Q9Y2X7	GIT1	ARF GTPase-activating protein GIT1 OS=Homo sapiens GN=GIT1 PE=1 SV=2	-0.527562	0.165333	0.000686984	0.718994	0.00872265	0.00135191
Q9Y5K6	CD2AP	CD2-associated protein OS=Homo sapiens GN=CD2AP PE=1 SV=1	0.501639	0.133059	0.000687031	0.708108	0.0982707	0.00173451
P52272	HNRNPM	Heterogeneous nuclear ribonucleoprotein M OS=Homo sapiens GN=HNRNPM PE=1 SV=3	-0.458575	0.05639	0.000687382	-0.317446	0.0544299	0.0113444
Q15031	LARS2	Probable leucine--tRNA ligase, mitochondrial OS=Homo sapiens GN=LARS2 PE=1 SV=2	-0.464274	0.0718207	0.000690682	-0.0856279	0.0712201	0.265898
Q8TD30	GPT2	Alanine aminotransferase 2 OS=Homo sapiens GN=GPT2 PE=1 SV=1	0.45296	0.0400183	0.000691063	0.230972	0.0338282	0.0261144
O00231	PSMD11	26S proteasome non-ATPase regulatory subunit 11 OS=Homo sapiens GN=PSMD11 PE=1 SV=3	0.551342	0.191007	0.000695042	0.0561684	0.113223	0.472338
Q96C36	PYCR2	Pyrroline-5-carboxylate reductase 2 OS=Homo sapiens GN=PYCR2 PE=1 SV=1	0.701742	0.31958	0.000695117	0.671809	0.154309	0.00254072
O14795	UNC13B	Protein unc-13 homolog B OS=Homo sapiens GN=UNC13B PE=1 SV=2	0.689287	0.312835	0.000696115	0.38795	0.272769	0.0224988
Q9Y2F5	ICE1	Little elongation complex subunit 1 OS=Homo sapiens GN=ICE1 PE=1 SV=5	-0.484885	0.112031	0.000696197	0.0370374	0.0435263	0.600152
P16422	EPCAM	Epithelial cell adhesion molecule OS=Homo sapiens GN=EPCAM PE=1 SV=2	0.827726	0.416847	0.00069886	0.876226	0.388867	0.00470338
Q8N3X1	FNBP4	Formin-binding protein 4 OS=Homo sapiens GN=FNBP4 PE=1 SV=3	-0.478585	0.102074	0.00069886	-0.959997	0.0861323	0.000935783
Q9UPN3	MACF1	Microtubule-actin cross-linking factor 1, isoforms 1/2/3/5 OS=Homo sapiens GN=MACF1 PE=1 SV=4	-0.456038	0.0548706	0.000699242	-0.437874	0.0544798	0.00468157
Q6L8Q7	PDE12	2',5'-phosphodiesterase 12 OS=Homo sapiens GN=PDE12 PE=1 SV=2	-0.467707	0.0828686	0.000700566	0.163563	0.0811999	0.0751643
P07711	CTSL	Cathepsin L1 OS=Homo sapiens GN=CTSL PE=1 SV=2	0.658741	0.2872	0.000701546	0.593208	0.128265	0.00296807
Q9NPL8	TIMMDC1	Complex I assembly factor TIMMDC1, mitochondrial OS=Homo sapiens GN=TIMMDC1 PE=1 SV=2	-0.895739	0.465737	0.000702884	-0.279957	0.145848	0.0253419
P49750	YLPM1	YLP motif-containing protein 1 OS=Homo sapiens GN=YLPM1 PE=1 SV=3	-0.450434	0.0390896	0.000703671	-0.292218	0.0227588	0.0132506
Q30201	HFE	Hereditary hemochromatosis protein OS=Homo sapiens GN=HFE PE=1 SV=1	0.553909	0.195453	0.000703671	0.719136	0.0932211	0.00163428
Q8TEX9	IPO4	Importin-4 OS=Homo sapiens GN=IPO4 PE=1 SV=2	0.538276	0.179589	0.000703671	0.651168	0.101965	0.00213468
P20618	PSMB1	Proteasome subunit beta type-1 OS=Homo sapiens GN=PSMB1 PE=1 SV=2	0.467169	0.0837479	0.000704983	0.740869	0.0337745	0.00131458
Q7Z5R6	APBB1IP	Amyloid beta A4 precursor protein-binding family B member 1-interacting protein OS=Homo sapiens GN=APBB1IP PE=1 SV=1	-0.465666	0.0809955	0.000705135	0.120966	0.0758579	0.145039
Q96DZ1	ERLEC1	Endoplasmic reticulum lectin 1 OS=Homo sapiens GN=ERLEC1 PE=1 SV=1	0.448322	0.0309922	0.000705135	0.0725304	0.030703	0.316494
Q8NCS4	ZMYM6NB	Uncharacterized protein ZMYM6NB OS=Homo sapiens GN=ZMYM6NB PE=1 SV=1	-0.503863	0.140257	0.000705232	0.07258	0.130317	0.376802
Q9NXX6	NSMCE4A	Non-structural maintenance of chromosomes element 4 homolog A OS=Homo sapiens GN=NSMCE4A PE=1 SV=2	-0.457277	0.0621319	0.000705232	-0.162868	0.0613372	0.0714452
P53992	SEC24C	Protein transport protein Sec24C OS=Homo sapiens GN=SEC24C PE=1 SV=3	0.470949	0.0922492	0.000705297	0.278733	0.0829357	0.0181074
Q96EK7	FAM120B	Constitutive coactivator of peroxisome proliferator-activated receptor gamma OS=Homo sapiens GN=FAM120B PE=1 SV=1	-0.540481	0.182646	0.000705297	-0.396727	0.153975	0.0100206
Q7Z3E5	ARMC9	LisH domain-containing protein ARMC9 OS=Homo sapiens GN=ARMC9 PE=1 SV=2	0.497614	0.132955	0.000705665	0.625323	0.0840172	0.00218633
Q9Y619	SLC25A15	Mitochondrial ornithine transporter 1 OS=Homo sapiens GN=SLC25A15 PE=1 SV=1	-0.559419	0.202207	0.000705743	-0.932399	0.162805	0.00128736
Q9UHB9	SRP68	Signal recognition particle subunit SRP68 OS=Homo sapiens GN=SRP68 PE=1 SV=2	0.494108	0.128776	0.000707646	0.0270392	0.0828719	0.713957
P62937	PPIA	Peptidyl-prolyl cis-trans isomerase A OS=Homo sapiens GN=PPIA PE=1 SV=2	-0.519473	0.159875	0.000708337	-0.630199	0.157605	0.00300919
P42025	ACTR1B	Beta-centractin OS=Homo sapiens GN=ACTR1B PE=1 SV=1	-0.451625	0.0491076	0.000711243	-0.00765779	0.0486812	0.915907
P34059	GALNS	N-acetylgalactosamine-6-sulfatase OS=Homo sapiens GN=GALNS PE=1 SV=1	0.666409	0.298232	0.000715094	0.476904	0.226784	0.00944827
Q9NX05	FAM120C	Constitutive coactivator of PPAR-gamma-like protein 2 OS=Homo sapiens GN=FAM120C PE=2 SV=3	0.596172	0.237172	0.000715884	0.720479	0.0397303	0.00138929
Q86SQ9	DHDDS	Dehydrodolichyl diphosphate synthase complex subunit DHDDS OS=Homo sapiens GN=DHDDS PE=1 SV=3	-0.458869	0.0712239	0.00071691	-0.436675	0.055231	0.00471526
Q96GQ5	C16orf58	RUS1 family protein C16orf58 OS=Homo sapiens GN=C16orf58 PE=1 SV=2	-0.452555	0.056184	0.000719232	-0.863228	3.90637e-05	0.000983546
P83436	COG7	Conserved oligomeric Golgi complex subunit 7 OS=Homo sapiens GN=COG7 PE=1 SV=1	-0.44907	0.045797	0.000720993	0.445103	0.0100054	0.00415472
Q5NDL2	EOGT	EGF domain-specific O-linked N-acetylglucosamine transferase OS=Homo sapiens GN=EOGT PE=1 SV=1	-0.451478	0.0542195	0.000723221	0.318496	0.0508545	0.011082
Q9UBV8	PEF1	Peflin OS=Homo sapiens GN=PEF1 PE=1 SV=1	0.542315	0.189284	0.000723855	0.299044	0.163208	0.0230881
Q13454	TUSC3	Tumor suppressor candidate 3 OS=Homo sapiens GN=TUSC3 PE=1 SV=1	-0.572881	0.21797	0.000724668	1.4462	0.207472	0.000732316
Q16637	SMN1	Survival motor neuron protein OS=Homo sapiens GN=SMN1 PE=1 SV=1	-0.503914	0.145274	0.000724668	-1.17932	0.115356	0.000732316
Q9NU22	MDN1	Midasin OS=Homo sapiens GN=MDN1 PE=1 SV=2	-0.450903	0.0536457	0.000724668	0.0192942	0.0484324	0.786315
P02679	FGG	Fibrinogen gamma chain OS=Homo sapiens GN=FGG PE=1 SV=3	0.904745	0.470971	0.000726828	1.55634	0.194349	0.000661626
P50748	KNTC1	Kinetochore-associated protein 1 OS=Homo sapiens GN=KNTC1 PE=1 SV=1	-0.454124	0.0636437	0.000726828	-0.546482	0.0571357	0.00273704
Q13488	TCIRG1	V-type proton ATPase 116 kDa subunit a isoform 3 OS=Homo sapiens GN=TCIRG1 PE=1 SV=3	0.630914	0.269197	0.000726828	0.714874	0.0447302	0.00142302
Q15070	OXA1L	Mitochondrial inner membrane protein OXA1L OS=Homo sapiens GN=OXA1L PE=1 SV=3	0.459403	0.0768409	0.000727254	-0.133461	0.0596368	0.1127
Q969Q5	RAB24	Ras-related protein Rab-24 OS=Homo sapiens GN=RAB24 PE=1 SV=1	0.754308	0.370703	0.000728801	0.350214	0.349742	0.0468835
Q9ULX3	NOB1	RNA-binding protein NOB1 OS=Homo sapiens GN=NOB1 PE=1 SV=1	-0.655711	0.291679	0.000728801	0.135391	0.228114	0.210624
O95870	ABHD16A	Protein ABHD16A OS=Homo sapiens GN=ABHD16A PE=1 SV=3	0.482066	0.117068	0.000730078	1.10762	0.0451818	0.000698567
Q9Y4F1	FARP1	FERM, RhoGEF and pleckstrin domain-containing protein 1 OS=Homo sapiens GN=FARP1 PE=1 SV=1	-0.581659	0.229033	0.000731	0.100892	0.152541	0.257662
Q8TD55	PLEKHO2	Pleckstrin homology domain-containing family O member 2 OS=Homo sapiens GN=PLEKHO2 PE=1 SV=1	-1.00495	0.54832	0.000731157	-0.494897	0.147871	0.00525392
Q99873	PRMT1	Protein arginine N-methyltransferase 1 OS=Homo sapiens GN=PRMT1 PE=1 SV=2	0.493238	0.13384	0.000731505	-0.0135048	0.0954348	0.862702
Q53S33	BOLA3	BolA-like protein 3 OS=Homo sapiens GN=BOLA3 PE=1 SV=1	-0.566325	0.21585	0.000731629	-1.13779	0.0688496	0.000698567
P08842	STS	Steryl-sulfatase OS=Homo sapiens GN=STS PE=1 SV=2	0.643956	0.281447	0.000733714	1.36326	0.0412202	0.000593227
Q5TBB1	RNASEH2B	Ribonuclease H2 subunit B OS=Homo sapiens GN=RNASEH2B PE=1 SV=1	-1.15387	0.648103	0.000734659	-1.04488	0.212288	0.0012885
Q9HB90	RRAGC	Ras-related GTP-binding protein C OS=Homo sapiens GN=RRAGC PE=1 SV=1	0.553868	0.201981	0.000735705	0.415153	0.0109636	0.0049637
Q9UM13	ANAPC10	Anaphase-promoting complex subunit 10 OS=Homo sapiens GN=ANAPC10 PE=1 SV=1	-0.464049	0.0901658	0.000736625	-0.169113	0.0207269	0.0594792
Q13098	GPS1	COP9 signalosome complex subunit 1 OS=Homo sapiens GN=GPS1 PE=1 SV=4	0.442505	0.0310948	0.000737725	0.419606	0.0160162	0.00483918
Q14534	SQLE	Squalene monooxygenase OS=Homo sapiens GN=SQLE PE=1 SV=3	-0.551953	0.202372	0.000739207	-0.239046	0.131315	0.0361804
Q8IU81	IRF2BP1	Interferon regulatory factor 2-binding protein 1 OS=Homo sapiens GN=IRF2BP1 PE=1 SV=1	0.615413	0.262173	0.000739542	1.87301	0.243246	0.00062068
Q9H6U6	BCAS3	Breast carcinoma-amplified sequence 3 OS=Homo sapiens GN=BCAS3 PE=1 SV=3	-0.503674	0.148419	0.000739542	-1.03279	0.147257	0.00101681
P47974	ZFP36L2	Zinc finger protein 36, C3H1 type-like 2 OS=Homo sapiens GN=ZFP36L2 PE=1 SV=3	0.599996	0.24739	0.000745092	0.522846	0.131389	0.00413109
O14832	PHYH	Phytanoyl-CoA dioxygenase, peroxisomal OS=Homo sapiens GN=PHYH PE=1 SV=1	0.49358	0.137519	0.000745681	0.760038	0.0890652	0.00141719
P13598	ICAM2	Intercellular adhesion molecule 2 OS=Homo sapiens GN=ICAM2 PE=1 SV=2	-0.522791	0.171704	0.000745681	-0.0528224	0.171653	0.560532
A0MZ66	SHTN1	Shootin-1 OS=Homo sapiens GN=SHTN1 PE=1 SV=4	0.46997	0.104246	0.000748498	0.352806	0.101606	0.0102227
P54619	PRKAG1	5'-AMP-activated protein kinase subunit gamma-1 OS=Homo sapiens GN=PRKAG1 PE=1 SV=1	-0.669734	0.308093	0.000748498	-0.805205	0.190075	0.00203398
Q9BTU6	PI4K2A	Phosphatidylinositol 4-kinase type 2-alpha OS=Homo sapiens GN=PI4K2A PE=1 SV=1	-0.442302	0.0383447	0.000748498	-0.818096	0.0369827	0.00110231
Q9H6U8	ALG9	Alpha-1,2-mannosyltransferase ALG9 OS=Homo sapiens GN=ALG9 PE=1 SV=2	-0.551466	0.202432	0.000748498	-0.862851	0.189861	0.001734
P08240	SRPRA	Signal recognition particle receptor subunit alpha OS=Homo sapiens GN=SRPRA PE=1 SV=2	-0.439775	0.0264967	0.000748916	-0.32916	0.00666549	0.00936523
Q9NRP4	SDHAF3	Succinate dehydrogenase assembly factor 3, mitochondrial OS=Homo sapiens GN=SDHAF3 PE=1 SV=1	0.472349	0.107877	0.000749639	0.752176	0.0536339	0.00131908
Q8WUB8	PHF10	PHD finger protein 10 OS=Homo sapiens GN=PHF10 PE=1 SV=3	-0.529938	0.180861	0.00075126	-0.147774	0.177049	0.148159
Q9UJA5	TRMT6	tRNA (adenine(58)-N(1))-methyltransferase non-catalytic subunit TRM6 OS=Homo sapiens GN=TRMT6 PE=1 SV=1	0.556955	0.210991	0.000752209	0.0595177	0.202111	0.524506
Q9Y5S9	RBM8A	RNA-binding protein 8A OS=Homo sapiens GN=RBM8A PE=1 SV=1	-0.437134	0.00552302	0.000752209	-0.11656	0.00536919	0.138994
P04040	CAT	Catalase OS=Homo sapiens GN=CAT PE=1 SV=3	-0.461953	0.0911695	0.000752228	-0.519756	0.0619273	0.00311389
P08758	ANXA5	Annexin A5 OS=Homo sapiens GN=ANXA5 PE=1 SV=2	0.451994	0.0706794	0.000752303	0.348598	0.059072	0.00885942
Q9UHL9	GTF2IRD1	General transcription factor II-I repeat domain-containing protein 1 OS=Homo sapiens GN=GTF2IRD1 PE=1 SV=1	-0.704889	0.335255	0.000752303	0.113025	0.275623	0.323149
Q6ZNA5	FRRS1	Ferric-chelate reductase 1 OS=Homo sapiens GN=FRRS1 PE=2 SV=2	0.833549	0.429643	0.000756398	1.87679	0.209353	0.000593227
Q96B23	C18orf25	Uncharacterized protein C18orf25 OS=Homo sapiens GN=C18orf25 PE=1 SV=2	0.609047	0.259526	0.000756398	1.71889	0.220093	0.000624636
P28066	PSMA5	Proteasome subunit alpha type-5 OS=Homo sapiens GN=PSMA5 PE=1 SV=3	0.468222	0.103544	0.000757609	0.393481	0.0158739	0.00577448
Q13438	OS9	Protein OS-9 OS=Homo sapiens GN=OS9 PE=1 SV=1	0.550285	0.203304	0.000757609	0.641863	0.0239729	0.00176778
Q86WN1	FCHSD1	F-BAR and double SH3 domains protein 1 OS=Homo sapiens GN=FCHSD1 PE=1 SV=1	0.562705	0.215224	0.000757609	1.67166	0.00872749	0.000486912
Q9NWU5	MRPL22	39S ribosomal protein L22, mitochondrial OS=Homo sapiens GN=MRPL22 PE=1 SV=1	0.479703	0.121122	0.000757609	0.899676	0.0158487	0.000926812
P17931	LGALS3	Galectin-3 OS=Homo sapiens GN=LGALS3 PE=1 SV=5	0.51134	0.164012	0.00075929	0.672679	0.154808	0.00254018
Q8NC56	LEMD2	LEM domain-containing protein 2 OS=Homo sapiens GN=LEMD2 PE=1 SV=1	0.452568	0.0746001	0.000760075	1.14521	0.014319	0.000664327
P30044	PRDX5	Peroxiredoxin-5, mitochondrial OS=Homo sapiens GN=PRDX5 PE=1 SV=4	-0.440046	0.0385806	0.000760517	-1.1529	0.0321891	0.000664327
Q08431	MFGE8	Lactadherin OS=Homo sapiens GN=MFGE8 PE=1 SV=2	0.546095	0.200247	0.000763893	0.959274	0.0197462	0.000844532
P78410	BTN3A2	Butyrophilin subfamily 3 member A2 OS=Homo sapiens GN=BTN3A2 PE=1 SV=2	0.691677	0.33006	0.000766925	1.30101	0.285532	0.00117441
Q6WCQ1	MPRIP	Myosin phosphatase Rho-interacting protein OS=Homo sapiens GN=MPRIP PE=1 SV=3	-0.456722	0.0855597	0.000767476	-0.368855	0.0825128	0.00826527
O00391	QSOX1	Sulfhydryl oxidase 1 OS=Homo sapiens GN=QSOX1 PE=1 SV=3	0.839396	0.441746	0.000767601	0.99432	0.412362	0.00385227
Q9NPI6	DCP1A	mRNA-decapping enzyme 1A OS=Homo sapiens GN=DCP1A PE=1 SV=2	-0.438061	0.0348914	0.000768338	-0.628911	0.0338535	0.00188382
Q9P031	CCDC59	Thyroid transcription factor 1-associated protein 26 OS=Homo sapiens GN=CCDC59 PE=1 SV=2	-0.537695	0.193039	0.000768338	0.0193454	0.178712	0.82166
P14618	PKM	Pyruvate kinase PKM OS=Homo sapiens GN=PKM PE=1 SV=4	-0.577355	0.232631	0.000771022	-0.52376	0.188535	0.00580173
P21579	SYT1	Synaptotagmin-1 OS=Homo sapiens GN=SYT1 PE=1 SV=1	-0.837121	0.440362	0.000771141	-0.810798	0.200253	0.00211105
O60216	RAD21	Double-strand-break repair protein rad21 homolog OS=Homo sapiens GN=RAD21 PE=1 SV=2	-0.446733	0.0660431	0.000771472	0.0111392	0.00630023	0.873668
Q8WUM4	PDCD6IP	Programmed cell death 6-interacting protein OS=Homo sapiens GN=PDCD6IP PE=1 SV=1	-0.43731	0.0341953	0.000771472	-0.643069	0.0231941	0.00175994
Q9BSW2	CRACR2A	EF-hand calcium-binding domain-containing protein 4B OS=Homo sapiens GN=CRACR2A PE=1 SV=1	-0.481748	0.128168	0.000771472	-0.193253	0.103663	0.0549493
Q8NDZ4	C3orf58	Deleted in autism protein 1 OS=Homo sapiens GN=C3orf58 PE=1 SV=1	0.567748	0.225928	0.000771571	0.834038	0.220765	0.00219771
Q12841	FSTL1	Follistatin-related protein 1 OS=Homo sapiens GN=FSTL1 PE=1 SV=1	0.48677	0.135994	0.000771748	0.923432	0.10898	0.0010648
Q14151	SAFB2	Scaffold attachment factor B2 OS=Homo sapiens GN=SAFB2 PE=1 SV=1	-0.491594	0.14166	0.000771748	0.168872	0.128179	0.0851998
Q69YN4	KIAA1429	Protein virilizer homolog OS=Homo sapiens GN=KIAA1429 PE=1 SV=2	-0.453815	0.0823287	0.000771748	-0.136397	0.0690478	0.11042
Q9HBF4	ZFYVE1	Zinc finger FYVE domain-containing protein 1 OS=Homo sapiens GN=ZFYVE1 PE=1 SV=1	0.495604	0.146668	0.000771748	0.717558	0.041135	0.00140897
Q8WZA1	POMGNT1	Protein O-linked-mannose beta-1,2-N-acetylglucosaminyltransferase 1 OS=Homo sapiens GN=POMGNT1 PE=1 SV=2	0.584402	0.241679	0.000772858	0.299333	0.219212	0.0331203
Q9BZA8	PCDH11Y	Protocadherin-11 Y-linked OS=Homo sapiens GN=PCDH11Y PE=1 SV=1	-0.651779	0.300415	0.000772858	-0.990536	0.104205	0.000935783
Q9NUQ8	ABCF3	ATP-binding cassette sub-family F member 3 OS=Homo sapiens GN=ABCF3 PE=1 SV=2	0.502494	0.156952	0.000772858	1.23584	0.139003	0.000732316
Q9UKM9	RALY	RNA-binding protein Raly OS=Homo sapiens GN=RALY PE=1 SV=1	-0.448776	0.0721826	0.000772858	-0.624519	0.0579903	0.00201701
Q9UNS2	COPS3	COP9 signalosome complex subunit 3 OS=Homo sapiens GN=COPS3 PE=1 SV=3	0.476741	0.122601	0.000776734	-0.0962673	0.047013	0.209476
Q99536	VAT1	Synaptic vesicle membrane protein VAT-1 homolog OS=Homo sapiens GN=VAT1 PE=1 SV=2	0.637636	0.285908	0.000781347	1.06574	0.00404644	0.000705401
Q9H7L9	SUDS3	Sin3 histone deacetylase corepressor complex component SDS3 OS=Homo sapiens GN=SUDS3 PE=1 SV=2	-0.472774	0.119962	0.000787804	-0.412891	0.0109102	0.00504027
Q8N5M1	ATPAF2	ATP synthase mitochondrial F1 complex assembly factor 2 OS=Homo sapiens GN=ATPAF2 PE=1 SV=1	-0.471129	0.116574	0.000788859	-0.666455	0.108521	0.00207932
Q9H0L4	CSTF2T	Cleavage stimulation factor subunit 2 tau variant OS=Homo sapiens GN=CSTF2T PE=1 SV=1	-0.550212	0.210636	0.000788859	1.39514	0.152861	0.000668665
P01130	LDLR	Low-density lipoprotein receptor OS=Homo sapiens GN=LDLR PE=1 SV=1	0.505064	0.161555	0.000789637	0.915822	0.0497836	0.000935783
Q6I9Y2	THOC7	THO complex subunit 7 homolog OS=Homo sapiens GN=THOC7 PE=1 SV=3	-0.4514	0.0833304	0.000789637	-0.44348	0.019331	0.00422626
P49454	CENPF	Centromere protein F OS=Homo sapiens GN=CENPF PE=1 SV=2	-0.444094	0.0664949	0.000790878	-0.365745	0.0588735	0.0077426
Q8NAT1	POMGNT2	Protein O-linked-mannose beta-1,4-N-acetylglucosaminyltransferase 2 OS=Homo sapiens GN=POMGNT2 PE=1 SV=1	0.744842	0.373025	0.00079146	0.202882	0.192102	0.0769505
Q05639	EEF1A2	Elongation factor 1-alpha 2 OS=Homo sapiens GN=EEF1A2 PE=1 SV=1	0.738987	0.3667	0.000791689	-0.457296	0.0139653	0.00390796
Q9Y5J9	TIMM8B	Mitochondrial import inner membrane translocase subunit Tim8 B OS=Homo sapiens GN=TIMM8B PE=1 SV=1	0.458674	0.0977712	0.000792624	0.385974	0.0595233	0.00668208
P51665	PSMD7	26S proteasome non-ATPase regulatory subunit 7 OS=Homo sapiens GN=PSMD7 PE=1 SV=2	0.587163	0.248649	0.000795598	0.0204061	0.246668	0.833205
P40222	TXLNA	Alpha-taxilin OS=Homo sapiens GN=TXLNA PE=1 SV=3	0.478377	0.129379	0.000795979	-0.08603	0.067494	0.261823
Q9C004	SPRY4	Protein sprouty homolog 4 OS=Homo sapiens GN=SPRY4 PE=1 SV=2	0.462796	0.105475	0.000795979	0.399479	0.0372905	0.00572045
O15554	KCNN4	Intermediate conductance calcium-activated potassium channel protein 4 OS=Homo sapiens GN=KCNN4 PE=1 SV=1	0.441299	0.0615807	0.000796033	0.256965	0.0253077	0.0190891
Q96H35	RBM18	Probable RNA-binding protein 18 OS=Homo sapiens GN=RBM18 PE=2 SV=1	-0.454411	0.0908252	0.000796262	0.213119	0.0895126	0.0394152
Q8IVH2	FOXP4	Forkhead box protein P4 OS=Homo sapiens GN=FOXP4 PE=1 SV=1	0.455533	0.0943702	0.000797796	2.11503	0.0929285	0.000453302
Q9BYE7	PCGF6	Polycomb group RING finger protein 6 OS=Homo sapiens GN=PCGF6 PE=1 SV=2	-0.507556	0.168385	0.000797796	-0.587933	0.00220103	0.00213468
P51690	ARSE	Arylsulfatase E OS=Homo sapiens GN=ARSE PE=1 SV=2	-0.460706	0.102841	0.00079845	0.0319396	0.100055	0.672883
Q9GZR1	SENP6	Sentrin-specific protease 6 OS=Homo sapiens GN=SENP6 PE=1 SV=2	-0.497188	0.155885	0.000798995	-1.02744	0.0689971	0.000812627
P29374	ARID4A	AT-rich interactive domain-containing protein 4A OS=Homo sapiens GN=ARID4A PE=1 SV=3	-0.558379	0.222307	0.000799726	-0.507434	0.0800675	0.00352335
A0A0B4J2F0	PIGBOS1	Protein PIGBOS1 OS=Homo sapiens GN=PIGBOS1 PE=3 SV=1	-0.552149	0.21506	0.000800345	-0.77561	0.167817	0.00196649
Q3T8J9	GON4L	GON-4-like protein OS=Homo sapiens GN=GON4L PE=1 SV=1	-0.483859	0.139217	0.000800345	-0.0965533	0.0606285	0.214035
Q709C8	VPS13C	Vacuolar protein sorting-associated protein 13C OS=Homo sapiens GN=VPS13C PE=1 SV=1	-0.474802	0.125591	0.000800345	-0.284075	0.118788	0.0207158
Q9BYX2	TBC1D2	TBC1 domain family member 2A OS=Homo sapiens GN=TBC1D2 PE=1 SV=3	0.443244	0.0699028	0.00080169	0.273132	0.0575349	0.0173787
O43463	SUV39H1	Histone-lysine N-methyltransferase SUV39H1 OS=Homo sapiens GN=SUV39H1 PE=1 SV=1	-0.438328	0.0570694	0.000801812	0.105637	0.0121265	0.169762
Q7KYR7	BTN2A1	Butyrophilin subfamily 2 member A1 OS=Homo sapiens GN=BTN2A1 PE=1 SV=3	0.453281	0.0914898	0.000801856	2.06972	0.0644363	0.000453302
P09104	ENO2	Gamma-enolase OS=Homo sapiens GN=ENO2 PE=1 SV=3	0.45446	0.0934142	0.000802489	0.363779	0.00731896	0.00710433
Q8N8R5	C2orf69	UPF0565 protein C2orf69 OS=Homo sapiens GN=C2orf69 PE=1 SV=1	0.442849	0.0700631	0.000803236	-0.397581	0.0672846	0.00633353
Q99627	COPS8	COP9 signalosome complex subunit 8 OS=Homo sapiens GN=COPS8 PE=1 SV=1	0.557375	0.222707	0.000804367	0.400761	0.214732	0.01423
Q8N0T1	C8orf59	Uncharacterized protein C8orf59 OS=Homo sapiens GN=C8orf59 PE=1 SV=4	0.498736	0.160103	0.000807138	-0.23207	0.15782	0.0458125
O14818	PSMA7	Proteasome subunit alpha type-7 OS=Homo sapiens GN=PSMA7 PE=1 SV=1	0.551282	0.216081	0.000809524	0.276846	0.143672	0.0254538
P45954	ACADSB	Short/branched chain specific acyl-CoA dehydrogenase, mitochondrial OS=Homo sapiens GN=ACADSB PE=1 SV=1	-0.448208	0.0851578	0.000813593	-0.693088	0.00459916	0.0014478
Q13751	LAMB3	Laminin subunit beta-3 OS=Homo sapiens GN=LAMB3 PE=1 SV=1	0.465932	0.115285	0.000813593	0.426564	0.0315093	0.00473483
Q9UHA4	LAMTOR3	Ragulator complex protein LAMTOR3 OS=Homo sapiens GN=LAMTOR3 PE=1 SV=1	0.494769	0.155818	0.000813604	0.547922	0.124612	0.00354652
Q9UDY2	TJP2	Tight junction protein ZO-2 OS=Homo sapiens GN=TJP2 PE=1 SV=2	-0.499075	0.160368	0.000817465	-0.11496	0.159722	0.219575
Q16629	SRSF7	Serine/arginine-rich splicing factor 7 OS=Homo sapiens GN=SRSF7 PE=1 SV=1	-0.433322	0.0486927	0.000820232	-0.151075	0.0302114	0.0795611
O15484	CAPN5	Calpain-5 OS=Homo sapiens GN=CAPN5 PE=1 SV=2	-0.76755	0.400524	0.000824136	0.350882	0.165579	0.0150183
Q92616	GCN1	eIF-2-alpha kinase activator GCN1 OS=Homo sapiens GN=GCN1 PE=1 SV=6	-0.454135	0.0984218	0.000824889	-0.331073	0.0932321	0.0117941
Q9Y3B6	EMC9	ER membrane protein complex subunit 9 OS=Homo sapiens GN=EMC9 PE=1 SV=3	0.533637	0.201832	0.000824889	0.715962	0.186788	0.00260244
O75460	ERN1	Serine/threonine-protein kinase/endoribonuclease IRE1 OS=Homo sapiens GN=ERN1 PE=1 SV=2	0.848712	0.45483	0.000827756	1.6722	0.191682	0.00062068
Q9UJY5	GGA1	ADP-ribosylation factor-binding protein GGA1 OS=Homo sapiens GN=GGA1 PE=1 SV=1	0.444414	0.0811488	0.000828241	0.12819	0.0766723	0.128788
Q8IWU2	LMTK2	Serine/threonine-protein kinase LMTK2 OS=Homo sapiens GN=LMTK2 PE=1 SV=2	-0.440178	0.0717424	0.000828946	0.058352	0.0271494	0.409684
Q01844	EWSR1	RNA-binding protein EWS OS=Homo sapiens GN=EWSR1 PE=1 SV=1	-0.448029	0.0882089	0.000829148	-0.151759	0.08513	0.091706
Q96RT1	ERBIN	Erbin OS=Homo sapiens GN=ERBIN PE=1 SV=2	-0.476505	0.13591	0.000831621	0.0334352	0.0300862	0.632221
Q7L775	EPM2AIP1	EPM2A-interacting protein 1 OS=Homo sapiens GN=EPM2AIP1 PE=1 SV=1	0.679407	0.32954	0.000832534	1.18127	0.120873	0.000739815
Q9H2U1	DHX36	ATP-dependent RNA helicase DHX36 OS=Homo sapiens GN=DHX36 PE=1 SV=2	-0.470262	0.126294	0.000833274	0.31354	0.112858	0.0150817
P15121	AKR1B1	Aldose reductase OS=Homo sapiens GN=AKR1B1 PE=1 SV=3	0.513308	0.181169	0.000833538	0.31565	0.146036	0.0178865
Q6ZMZ0	RNF19B	E3 ubiquitin-protein ligase RNF19B OS=Homo sapiens GN=RNF19B PE=1 SV=2	0.737203	0.380289	0.000833593	2.13651	0.375932	0.00071162
Q6P9B6	TLDC1	TLD domain-containing protein 1 OS=Homo sapiens GN=TLDC1 PE=1 SV=2	-0.575053	0.241536	0.000835998	-0.986834	0.239989	0.00166584
Q96MG7	NSMCE3	Non-structural maintenance of chromosomes element 3 homolog OS=Homo sapiens GN=NSMCE3 PE=1 SV=1	-0.58537	0.252826	0.000836473	0.148733	0.18449	0.147218
O94887	FARP2	FERM, RhoGEF and pleckstrin domain-containing protein 2 OS=Homo sapiens GN=FARP2 PE=1 SV=3	0.504626	0.171048	0.000836583	0.594829	0.0761195	0.00240123
P10619	CTSA	Lysosomal protective protein OS=Homo sapiens GN=CTSA PE=1 SV=2	0.509917	0.17689	0.000836583	0.140974	0.0646019	0.100654
Q6UB35	MTHFD1L	Monofunctional C1-tetrahydrofolate synthase, mitochondrial OS=Homo sapiens GN=MTHFD1L PE=1 SV=1	-0.497786	0.164865	0.000837242	-0.60029	0.0160464	0.00205068
P0CG48	UBB	Polyubiquitin-B OS=Homo sapiens GN=UBB PE=1 SV=1	0.710987	0.355897	0.000839009	1.07229	0.148434	0.000954707
P63104	YWHAZ	14-3-3 protein zeta/delta OS=Homo sapiens GN=YWHAZ PE=1 SV=1	-0.445794	0.08699	0.000839009	-1.57557	0.0869774	0.00054857
Q9NP84	TNFRSF12A	Tumor necrosis factor receptor superfamily member 12A OS=Homo sapiens GN=TNFRSF12A PE=1 SV=1	0.585822	0.253079	0.000840074	0.746834	0.1188	0.00167351
O75122	CLASP2	CLIP-associating protein 2 OS=Homo sapiens GN=CLASP2 PE=1 SV=2	-0.437748	0.0704687	0.000842018	0.0777008	0.0607576	0.299354
O75882	ATRN	Attractin OS=Homo sapiens GN=ATRN PE=1 SV=2	0.427034	0.0370863	0.000843127	0.165813	0.0073696	0.0617398
O94986	CEP152	Centrosomal protein of 152 kDa OS=Homo sapiens GN=CEP152 PE=1 SV=4	-0.468514	0.126126	0.000843497	-0.121504	0.124777	0.173077
P26641	EEF1G	Elongation factor 1-gamma OS=Homo sapiens GN=EEF1G PE=1 SV=3	0.487023	0.151513	0.000844045	0.14267	0.0693334	0.099316
Q92506	HSD17B8	Estradiol 17-beta-dehydrogenase 8 OS=Homo sapiens GN=HSD17B8 PE=1 SV=2	0.57367	0.244212	0.0008454	-0.0417349	0.183083	0.65639
Q7Z5G4	GOLGA7	Golgin subfamily A member 7 OS=Homo sapiens GN=GOLGA7 PE=1 SV=2	0.45855	0.112278	0.000845435	0.808019	0.0811602	0.00123476
Q9BSJ8	ESYT1	Extended synaptotagmin-1 OS=Homo sapiens GN=ESYT1 PE=1 SV=1	0.484548	0.148328	0.000845435	0.483204	0.0015041	0.00337962
Q99417	MYCBP	C-Myc-binding protein OS=Homo sapiens GN=MYCBP PE=1 SV=3	-0.427356	0.041242	0.000845818	-1.10633	0.0199064	0.000697366
P09110	ACAA1	3-ketoacyl-CoA thiolase, peroxisomal OS=Homo sapiens GN=ACAA1 PE=1 SV=2	-0.511961	0.182341	0.000846219	-0.574797	0.121017	0.00311126
Q5VT66	03/01/17	Mitochondrial amidoxime-reducing component 1 OS=Homo sapiens GN=MARC1 PE=1 SV=1	0.757211	0.391824	0.000848768	2.35015	0.0589172	0.000445441
Q86X95	CIR1	Corepressor interacting with RBPJ 1 OS=Homo sapiens GN=CIR1 PE=1 SV=1	0.507336	0.178069	0.000848768	0.747125	0.156337	0.00201129
Q8NE71	ABCF1	ATP-binding cassette sub-family F member 1 OS=Homo sapiens GN=ABCF1 PE=1 SV=2	0.514856	0.18608	0.000848768	0.644164	0.128792	0.00247553
Q8WV22	NSMCE1	Non-structural maintenance of chromosomes element 1 homolog OS=Homo sapiens GN=NSMCE1 PE=1 SV=5	-0.53075	0.203953	0.000848768	-0.329073	0.079227	0.0112463
Q96Q89	KIF20B	Kinesin-like protein KIF20B OS=Homo sapiens GN=KIF20B PE=1 SV=3	-0.472573	0.134271	0.000848768	-0.486287	0.0927391	0.00413109
Q9UNY4	TTF2	Transcription termination factor 2 OS=Homo sapiens GN=TTF2 PE=1 SV=2	-0.424422	0.0299779	0.000848768	-0.300365	0.0125405	0.01217
P11441	UBL4A	Ubiquitin-like protein 4A OS=Homo sapiens GN=UBL4A PE=1 SV=1	0.491774	0.160583	0.000851762	0.452323	0.146356	0.00659293
Q15723	ELF2	ETS-related transcription factor Elf-2 OS=Homo sapiens GN=ELF2 PE=1 SV=2	-0.422568	0.0207078	0.000852017	-0.461484	0.0153194	0.00382226
Q9BRG1	VPS25	Vacuolar protein-sorting-associated protein 25 OS=Homo sapiens GN=VPS25 PE=1 SV=1	-0.536525	0.208891	0.000858618	-0.343599	0.20823	0.0214062
Q8N163	CCAR2	Cell cycle and apoptosis regulator protein 2 OS=Homo sapiens GN=CCAR2 PE=1 SV=2	0.462631	0.121574	0.000860499	1.22342	0.0492153	0.000624636
Q53GQ0	HSD17B12	Very-long-chain 3-oxoacyl-CoA reductase OS=Homo sapiens GN=HSD17B12 PE=1 SV=2	-0.425501	0.0436419	0.000866052	-1.2868	0.0384418	0.00062068
Q05932	FPGS	Folylpolyglutamate synthase, mitochondrial OS=Homo sapiens GN=FPGS PE=1 SV=3	0.44602	0.0956888	0.00086959	0.455879	0.0244981	0.00398527
Q12899	TRIM26	Tripartite motif-containing protein 26 OS=Homo sapiens GN=TRIM26 PE=1 SV=1	0.509362	0.181975	0.00086959	0.588647	0.0115338	0.00213495
Q14517	FAT1	Protocadherin Fat 1 OS=Homo sapiens GN=FAT1 PE=1 SV=2	0.42226	0.0315744	0.00086959	0.737246	0.0249144	0.00131321
Q86XL3	ANKLE2	Ankyrin repeat and LEM domain-containing protein 2 OS=Homo sapiens GN=ANKLE2 PE=1 SV=4	-0.435516	0.0746396	0.00086959	-0.149407	0.0403673	0.0830994
Q5EB52	MEST	Mesoderm-specific transcript homolog protein OS=Homo sapiens GN=MEST PE=2 SV=2	-1.03334	0.601102	0.00086974	-0.880258	0.287809	0.00278631
P51668	UBE2D1	Ubiquitin-conjugating enzyme E2 D1 OS=Homo sapiens GN=UBE2D1 PE=1 SV=1	-0.833926	0.460788	0.000870537	-1.58189	0.0298703	0.000526309
P10114	RAP2A	Ras-related protein Rap-2a OS=Homo sapiens GN=RAP2A PE=1 SV=1	-0.438151	0.0818064	0.000872258	-0.707984	0.0271785	0.00141552
P48556	PSMD8	26S proteasome non-ATPase regulatory subunit 8 OS=Homo sapiens GN=PSMD8 PE=1 SV=2	0.444308	0.0940631	0.000875035	0.469227	0.00123284	0.00363333
P55199	ELL	RNA polymerase II elongation factor ELL OS=Homo sapiens GN=ELL PE=1 SV=1	-0.430914	0.0648092	0.000875035	0.684163	0.0570743	0.00162159
Q13740	ALCAM	CD166 antigen OS=Homo sapiens GN=ALCAM PE=1 SV=2	-0.492875	0.164276	0.000875163	-0.978026	0.164254	0.00118585
Q9H773	DCTPP1	dCTP pyrophosphatase 1 OS=Homo sapiens GN=DCTPP1 PE=1 SV=1	-0.758875	0.405177	0.000875163	-1.29497	0.0247451	0.00061962
Q8IVL6	P3H3	Prolyl 3-hydroxylase 3 OS=Homo sapiens GN=P3H3 PE=1 SV=1	-0.945351	0.542917	0.00087533	-0.455133	0.0403569	0.00411059
P60900	PSMA6	Proteasome subunit alpha type-6 OS=Homo sapiens GN=PSMA6 PE=1 SV=1	0.554592	0.23086	0.000879483	0.496074	0.112475	0.00428078
Q8NI27	THOC2	THO complex subunit 2 OS=Homo sapiens GN=THOC2 PE=1 SV=2	-0.472675	0.139581	0.000879483	-0.470134	0.137683	0.00568544
Q86W92	PPFIBP1	Liprin-beta-1 OS=Homo sapiens GN=PPFIBP1 PE=1 SV=2	-0.491898	0.165677	0.000880198	-0.234761	0.0811994	0.0292658
P08581	MET	Hepatocyte growth factor receptor OS=Homo sapiens GN=MET PE=1 SV=4	0.507038	0.181728	0.000881887	0.56795	0.009487	0.00233071
Q8N4C8	MINK1	Misshapen-like kinase 1 OS=Homo sapiens GN=MINK1 PE=1 SV=2	-0.484973	0.158517	0.000886065	0.283105	0.0063749	0.0142754
P84157	MXRA7	Matrix-remodeling-associated protein 7 OS=Homo sapiens GN=MXRA7 PE=1 SV=1	-0.583538	0.259015	0.000886071	0.328835	0.219812	0.0254806
Q9Y4G6	TLN2	Talin-2 OS=Homo sapiens GN=TLN2 PE=1 SV=4	-0.797911	0.436891	0.000886071	-0.479688	0.0154195	0.00346513
O60763	USO1	General vesicular transport factor p115 OS=Homo sapiens GN=USO1 PE=1 SV=2	0.499063	0.175087	0.000892129	-0.160832	0.104984	0.086878
O15013	ARHGEF10	Rho guanine nucleotide exchange factor 10 OS=Homo sapiens GN=ARHGEF10 PE=1 SV=4	0.452906	0.11505	0.00089871	0.478404	0.101271	0.00445467
P25116	F2R	Proteinase-activated receptor 1 OS=Homo sapiens GN=F2R PE=1 SV=2	0.672985	0.339753	0.00089871	0.738657	0.306644	0.0047032
C9JLW8	FAM195B	Mapk-regulated corepressor-interacting protein 1 OS=Homo sapiens GN=FAM195B PE=1 SV=1	-0.543456	0.223111	0.000899159	-0.181848	0.183522	0.0973012
Q9H6Y2	WDR55	WD repeat-containing protein 55 OS=Homo sapiens GN=WDR55 PE=1 SV=2	0.491985	0.168683	0.00090129	1.47564	0.129021	0.00062068
O60231	DHX16	Putative pre-mRNA-splicing factor ATP-dependent RNA helicase DHX16 OS=Homo sapiens GN=DHX16 PE=1 SV=2	0.493057	0.168938	0.00090327	0.227004	0.000299966	0.0265071
P17275	JUNB	Transcription factor jun-B OS=Homo sapiens GN=JUNB PE=1 SV=1	-0.42243	0.0504174	0.000904351	-0.389424	7.77028e-05	0.0058923
Q9HD33	MRPL47	39S ribosomal protein L47, mitochondrial OS=Homo sapiens GN=MRPL47 PE=1 SV=2	0.522607	0.201964	0.000904351	0.324734	0.0482292	0.010418
P24534	EEF1B2	Elongation factor 1-beta OS=Homo sapiens GN=EEF1B2 PE=1 SV=3	0.596346	0.273881	0.000905625	-0.953881	0.177984	0.00131458
P61244	MAX	Protein max OS=Homo sapiens GN=MAX PE=1 SV=1	-0.516221	0.198197	0.000913114	-0.908304	0.105047	0.00108229
P61421	ATP6V0D1	V-type proton ATPase subunit d 1 OS=Homo sapiens GN=ATP6V0D1 PE=1 SV=1	0.443028	0.100523	0.000914443	0.0794871	0.00961319	0.274321
Q96ER9	CCDC51	Coiled-coil domain-containing protein 51 OS=Homo sapiens GN=CCDC51 PE=1 SV=2	-0.484796	0.161053	0.000914858	0.386562	0.153834	0.0106737
P55209	NAP1L1	Nucleosome assembly protein 1-like 1 OS=Homo sapiens GN=NAP1L1 PE=1 SV=1	-0.454278	0.120002	0.000915516	-0.81417	0.0995456	0.00129862
Q6ZUX7	LHFPL2	Lipoma HMGIC fusion partner-like 2 protein OS=Homo sapiens GN=LHFPL2 PE=2 SV=2	0.605892	0.281797	0.000915516	2.35999	0.0531621	0.000445441
Q9NP79	VTA1	Vacuolar protein sorting-associated protein VTA1 homolog OS=Homo sapiens GN=VTA1 PE=1 SV=1	-0.448755	0.111674	0.000918226	-0.306458	0.0944965	0.0147096
Q13011	ECH1	Delta(3,5)-Delta(2,4)-dienoyl-CoA isomerase, mitochondrial OS=Homo sapiens GN=ECH1 PE=1 SV=2	0.51206	0.193345	0.00091927	0.254831	0.0833154	0.0232787
Q9Y6X3	MAU2	MAU2 chromatid cohesion factor homolog OS=Homo sapiens GN=MAU2 PE=1 SV=2	-0.492518	0.171515	0.000919746	0.540335	0.152833	0.00426536
Q9H0G5	NSRP1	Nuclear speckle splicing regulatory protein 1 OS=Homo sapiens GN=NSRP1 PE=1 SV=1	0.655833	0.327038	0.000921558	0.385928	0.214452	0.015735
Q9H6B4	CLMP	CXADR-like membrane protein OS=Homo sapiens GN=CLMP PE=1 SV=1	0.505022	0.187027	0.000924045	1.3905	0.123461	0.000624636
Q5SYE7	NHSL1	NHS-like protein 1 OS=Homo sapiens GN=NHSL1 PE=1 SV=2	-1.44372	0.894799	0.000928644	-1.61905	0.405483	0.00125099
Q7LBC6	KDM3B	Lysine-specific demethylase 3B OS=Homo sapiens GN=KDM3B PE=1 SV=2	0.510769	0.194715	0.00093031	0.482807	0.153845	0.00577594
P10253	GAA	Lysosomal alpha-glucosidase OS=Homo sapiens GN=GAA PE=1 SV=4	-0.462169	0.134657	0.00093533	-0.437942	0.134221	0.00676629
Q92754	TFAP2C	Transcription factor AP-2 gamma OS=Homo sapiens GN=TFAP2C PE=1 SV=1	-0.480872	0.161405	0.00093533	-0.304391	0.0244333	0.0118709
Q96HE7	ERO1A	ERO1-like protein alpha OS=Homo sapiens GN=ERO1A PE=1 SV=2	0.521795	0.205668	0.00093533	-0.28984	0.0644888	0.0151185
P53814	SMTN	Smoothelin OS=Homo sapiens GN=SMTN PE=1 SV=7	-0.487925	0.170266	0.000936422	-0.0776168	0.0512097	0.296221
Q08378	GOLGA3	Golgin subfamily A member 3 OS=Homo sapiens GN=GOLGA3 PE=1 SV=2	0.427714	0.0759268	0.000936422	0.257901	0.0757812	0.0218194
Q6NZI2	PTRF	Polymerase I and transcript release factor OS=Homo sapiens GN=PTRF PE=1 SV=1	-0.416548	0.0419465	0.000936422	-0.301922	0.0298712	0.0122574
Q9H4L7	SMARCAD1	SWI/SNF-related matrix-associated actin-dependent regulator of chromatin subfamily A containing DEAD/H box 1 OS=Homo sapiens GN=SMARCAD1 PE=1 SV=2	0.935321	0.539625	0.000936629	0.31151	0.324391	0.0554153
Q9Y3Q3	TMED3	Transmembrane emp24 domain-containing protein 3 OS=Homo sapiens GN=TMED3 PE=1 SV=1	-0.747102	0.401957	0.000936629	0.544264	0.302807	0.010592
Q8WUX9	CHMP7	Charged multivesicular body protein 7 OS=Homo sapiens GN=CHMP7 PE=1 SV=1	0.471823	0.149875	0.000936899	0.840147	0.12749	0.00133589
Q15057	ACAP2	Arf-GAP with coiled-coil, ANK repeat and PH domain-containing protein 2 OS=Homo sapiens GN=ACAP2 PE=1 SV=3	-0.496638	0.181193	0.000937227	-0.0354345	0.00741631	0.609313
Q04771	ACVR1	Activin receptor type-1 OS=Homo sapiens GN=ACVR1 PE=1 SV=1	0.604094	0.284567	0.000939092	0.735237	0.118451	0.00173541
O43147	SGSM2	Small G protein signaling modulator 2 OS=Homo sapiens GN=SGSM2 PE=1 SV=4	0.520358	0.205463	0.000939554	0.0270042	0.0831683	0.714286
Q7L4I2	RSRC2	Arginine/serine-rich coiled-coil protein 2 OS=Homo sapiens GN=RSRC2 PE=1 SV=1	0.445822	0.112462	0.000939837	0.609317	0.101916	0.00249063
Q0ZGT2	NEXN	Nexilin OS=Homo sapiens GN=NEXN PE=1 SV=1	-0.470143	0.148673	0.000940824	-0.501601	0.0708604	0.0035074
Q99661	KIF2C	Kinesin-like protein KIF2C OS=Homo sapiens GN=KIF2C PE=1 SV=2	-0.458374	0.131609	0.000940824	-0.503303	0.103716	0.00399727
Q9UI10	EIF2B4	Translation initiation factor eIF-2B subunit delta OS=Homo sapiens GN=EIF2B4 PE=1 SV=2	0.641506	0.32133	0.000942946	1.07056	0.310353	0.0019732
Q14296	FASTK	Fas-activated serine/threonine kinase OS=Homo sapiens GN=FASTK PE=1 SV=1	0.444673	0.111436	0.000944318	0.384862	0.0943247	0.00775217
Q5VW32	BROX	BRO1 domain-containing protein BROX OS=Homo sapiens GN=BROX PE=1 SV=1	-0.430054	0.0831934	0.000944318	-0.66037	0.0823414	0.00191827
Q16775	HAGH	Hydroxyacylglutathione hydrolase, mitochondrial OS=Homo sapiens GN=HAGH PE=1 SV=2	0.482884	0.16448	0.000944771	0.400451	0.0656323	0.00617294
Q9BRJ2	MRPL45	39S ribosomal protein L45, mitochondrial OS=Homo sapiens GN=MRPL45 PE=1 SV=2	0.457266	0.130804	0.000944771	0.256315	0.0772094	0.0223188
P0C7P0	CISD3	CDGSH iron-sulfur domain-containing protein 3, mitochondrial OS=Homo sapiens GN=CISD3 PE=1 SV=1	-0.551185	0.239661	0.00094601	1.5221	0.122966	0.00060997
P21399	ACO1	Cytoplasmic aconitate hydratase OS=Homo sapiens GN=ACO1 PE=1 SV=3	-0.423365	0.0690493	0.00094601	-0.314435	0.0237164	0.0108402
Q9UGP4	LIMD1	LIM domain-containing protein 1 OS=Homo sapiens GN=LIMD1 PE=1 SV=1	-0.691919	0.361811	0.000946392	-0.385276	0.233558	0.0183658
Q8NCW5	NAXE	NAD(P)H-hydrate epimerase OS=Homo sapiens GN=NAXE PE=1 SV=2	0.426148	0.0758863	0.000946603	0.277211	0.0475462	0.016156
O60678	PRMT3	Protein arginine N-methyltransferase 3 OS=Homo sapiens GN=PRMT3 PE=1 SV=3	-0.411869	0.0281348	0.000948178	-0.58794	0.0274516	0.00217635
O00255	MEN1	Menin OS=Homo sapiens GN=MEN1 PE=1 SV=4	-0.4573	0.131477	0.00094845	0.11393	0.126863	0.193097
Q5HYA8	TMEM67	Meckelin OS=Homo sapiens GN=TMEM67 PE=1 SV=2	-0.510599	0.199189	0.00094845	0.413349	0.0472326	0.00534675
O95319	CELF2	CUGBP Elav-like family member 2 OS=Homo sapiens GN=CELF2 PE=1 SV=1	0.535066	0.222531	0.000948788	0.540705	0.0888731	0.00311153
P30479	HLA-B	HLA class I histocompatibility antigen, B-41 alpha chain OS=Homo sapiens GN=HLA-B PE=1 SV=1	0.618353	0.302818	0.000948788	0.748321	0.290537	0.00415499
Q86VP6	CAND1	Cullin-associated NEDD8-dissociated protein 1 OS=Homo sapiens GN=CAND1 PE=1 SV=2	0.423313	0.0702208	0.000948788	0.0632901	0.0494403	0.38141
P19438	TNFRSF1A	Tumor necrosis factor receptor superfamily member 1A OS=Homo sapiens GN=TNFRSF1A PE=1 SV=1	0.453427	0.128054	0.000952079	0.987192	0.127878	0.00102015
Q5SNT2	TMEM201	Transmembrane protein 201 OS=Homo sapiens GN=TMEM201 PE=1 SV=1	0.518217	0.205641	0.000953884	0.692228	0.0381804	0.00150698
Q9P2K3	RCOR3	REST corepressor 3 OS=Homo sapiens GN=RCOR3 PE=1 SV=2	-0.442186	0.109819	0.000956663	0.0148042	0.095197	0.84319
Q15004	KIAA0101	PCNA-associated factor OS=Homo sapiens GN=KIAA0101 PE=1 SV=1	-0.557325	0.248401	0.000956911	-0.69448	0.0393842	0.00150113
A6NCM1	IQCA1L	IQ and AAA domain-containing protein 1-like OS=Homo sapiens GN=IQCA1L PE=3 SV=2	-0.862486	0.496659	0.000957801	-0.712597	0.235008	0.00348036
O43189	PHF1	PHD finger protein 1 OS=Homo sapiens GN=PHF1 PE=1 SV=3	0.408891	0.0166191	0.000959601	0.830442	0.00641475	0.00105255
P0DI83	RAB34	Ras-related protein Rab-34, isoform NARR OS=Homo sapiens GN=RAB34 PE=1 SV=1	0.466077	0.146208	0.000959601	1.92824	0.0632647	0.000453302
P67936	TPM4	Tropomyosin alpha-4 chain OS=Homo sapiens GN=TPM4 PE=1 SV=3	-0.440468	0.108707	0.000959601	-0.532924	0.0219156	0.0027045
Q15599	SLC9A3R2	Na(+)/H(+) exchange regulatory cofactor NHE-RF2 OS=Homo sapiens GN=SLC9A3R2 PE=1 SV=2	0.420293	0.0657673	0.000959601	0.745431	0.0575933	0.00134581
O95602	POLR1A	DNA-directed RNA polymerase I subunit RPA1 OS=Homo sapiens GN=POLR1A PE=1 SV=2	0.436174	0.101705	0.000962327	0.560953	0.0998018	0.00297497
Q8WVM8	SCFD1	Sec1 family domain-containing protein 1 OS=Homo sapiens GN=SCFD1 PE=1 SV=4	0.532089	0.221349	0.000962327	0.691551	0.0507053	0.00155262
P27448	MARK3	MAP/microtubule affinity-regulating kinase 3 OS=Homo sapiens GN=MARK3 PE=1 SV=4	-0.440904	0.109042	0.000962849	-0.504271	0.108892	0.00407025
Q96I24	FUBP3	Far upstream element-binding protein 3 OS=Homo sapiens GN=FUBP3 PE=1 SV=2	-0.460033	0.138937	0.000962849	-0.155126	0.111659	0.0972385
Q92925	SMARCD2	SWI/SNF-related matrix-associated actin-dependent regulator of chromatin subfamily D member 2 OS=Homo sapiens GN=SMARCD2 PE=1 SV=3	-0.439159	0.107066	0.000965741	-0.211798	0.0909112	0.0406402
Q9NP50	FAM60A	Protein FAM60A OS=Homo sapiens GN=FAM60A PE=1 SV=1	-0.419007	0.064104	0.000965741	-0.216819	0.0631347	0.0340157
E9PAV3	NACA	Nascent polypeptide-associated complex subunit alpha, muscle-specific form OS=Homo sapiens GN=NACA PE=1 SV=1	0.439579	0.108079	0.000967263	-0.528948	0.0407302	0.00282703
P49757	NUMB	Protein numb homolog OS=Homo sapiens GN=NUMB PE=1 SV=2	-0.436188	0.101984	0.000967263	0.160733	0.0964143	0.0830962
Q9UGC6	RGS17	Regulator of G-protein signaling 17 OS=Homo sapiens GN=RGS17 PE=1 SV=2	-0.583249	0.271744	0.000967263	-0.577734	0.231415	0.00584928
P15374	UCHL3	Ubiquitin carboxyl-terminal hydrolase isozyme L3 OS=Homo sapiens GN=UCHL3 PE=1 SV=1	-0.616582	0.305173	0.000970373	-0.334437	0.00504001	0.00898282
Q15904	ATP6AP1	V-type proton ATPase subunit S1 OS=Homo sapiens GN=ATP6AP1 PE=1 SV=2	0.764111	0.426484	0.000971915	-0.602136	0.424993	0.0168079
P49407	ARRB1	Beta-arrestin-1 OS=Homo sapiens GN=ARRB1 PE=1 SV=2	0.647248	0.328639	0.000976127	-0.0183954	0.191682	0.854337
Q9BWE0	REPIN1	Replication initiator 1 OS=Homo sapiens GN=REPIN1 PE=1 SV=1	-0.51303	0.206596	0.000978005	1.24542	0.059613	0.000624636
Q9H461	FZD8	Frizzled-8 OS=Homo sapiens GN=FZD8 PE=1 SV=1	-0.435294	0.103662	0.000978668	1.08461	0.0327154	0.000704245
O60566	BUB1B	Mitotic checkpoint serine/threonine-protein kinase BUB1 beta OS=Homo sapiens GN=BUB1B PE=1 SV=3	-0.43267	0.0988105	0.000979201	0.461959	0.0474775	0.00402859
Q9C0A6	SETD5	SET domain-containing protein 5 OS=Homo sapiens GN=SETD5 PE=1 SV=2	-0.576048	0.268409	0.000981755	0.882786	0.17521	0.00150113
Q9Y5W7	SNX14	Sorting nexin-14 OS=Homo sapiens GN=SNX14 PE=1 SV=3	-0.511057	0.203453	0.000982082	0.739375	0.167044	0.00217635
P13987	CD59	CD59 glycoprotein OS=Homo sapiens GN=CD59 PE=1 SV=1	-0.472412	0.160378	0.000985494	-0.502132	0.051595	0.00328504
P52565	ARHGDIA	Rho GDP-dissociation inhibitor 1 OS=Homo sapiens GN=ARHGDIA PE=1 SV=3	-0.471709	0.159605	0.000985494	-0.4242	0.0410726	0.00489974
Q9BV19	C1orf50	Uncharacterized protein C1orf50 OS=Homo sapiens GN=C1orf50 PE=1 SV=2	0.423025	0.0798061	0.000985494	0.84089	0.0440582	0.00106312
Q10469	MGAT2	Alpha-1,6-mannosyl-glycoprotein 2-beta-N-acetylglucosaminyltransferase OS=Homo sapiens GN=MGAT2 PE=1 SV=1	0.589584	0.282642	0.000990574	0.743254	0.240259	0.00317438
Q13825	AUH	Methylglutaconyl-CoA hydratase, mitochondrial OS=Homo sapiens GN=AUH PE=1 SV=1	-0.415123	0.0614411	0.000991189	-0.745174	0.0442736	0.00131908
Q9H7Z7	PTGES2	Prostaglandin E synthase 2 OS=Homo sapiens GN=PTGES2 PE=1 SV=1	0.485077	0.175858	0.000996466	0.253491	0.073161	0.0226192
Q9Y2H6	FNDC3A	Fibronectin type-III domain-containing protein 3A OS=Homo sapiens GN=FNDC3A PE=1 SV=4	-0.412862	0.0562859	0.000996466	-0.39237	0.0130629	0.00580173
Q13636	RAB31	Ras-related protein Rab-31 OS=Homo sapiens GN=RAB31 PE=1 SV=1	0.619974	0.309532	0.000997151	0.155806	0.223106	0.159919
Q9H330	TMEM245	Transmembrane protein 245 OS=Homo sapiens GN=TMEM245 PE=1 SV=2	0.552628	0.246202	0.000997151	1.25512	0.0245072	0.00062068
P07948	LYN	Tyrosine-protein kinase Lyn OS=Homo sapiens GN=LYN PE=1 SV=3	-0.544521	0.240019	0.00100093	-0.783479	0.201149	0.0023192
O95674	CDS2	Phosphatidate cytidylyltransferase 2 OS=Homo sapiens GN=CDS2 PE=1 SV=1	0.411507	0.0538462	0.00100288	0.157421	0.0304415	0.0719707
Q9Y3A5	SBDS	Ribosome maturation protein SBDS OS=Homo sapiens GN=SBDS PE=1 SV=4	-0.441898	0.119439	0.00100379	-0.00175052	0.0737706	0.983633
Q06481	APLP2	Amyloid-like protein 2 OS=Homo sapiens GN=APLP2 PE=1 SV=2	0.446207	0.125618	0.00100558	0.62027	0.00284319	0.0018885
Q9NT62	ATG3	Ubiquitin-like-conjugating enzyme ATG3 OS=Homo sapiens GN=ATG3 PE=1 SV=1	-0.91408	0.545698	0.00100558	-0.779461	0.0832517	0.00132411
Q14699	RFTN1	Raftlin OS=Homo sapiens GN=RFTN1 PE=1 SV=4	-0.474917	0.165973	0.00100755	-0.125274	0.122662	0.161594
Q5T160	RARS2	Probable arginine--tRNA ligase, mitochondrial OS=Homo sapiens GN=RARS2 PE=1 SV=1	-0.445735	0.126727	0.00100755	-0.359271	0.042634	0.00775349
P05106	ITGB3	Integrin beta-3 OS=Homo sapiens GN=ITGB3 PE=1 SV=2	-0.527462	0.226181	0.0010096	-0.701515	0.0880884	0.00169804
P07947	YES1	Tyrosine-protein kinase Yes OS=Homo sapiens GN=YES1 PE=1 SV=3	-0.45616	0.141535	0.00101063	-0.252493	0.121332	0.0292997
P10588	NR2F6	Nuclear receptor subfamily 2 group F member 6 OS=Homo sapiens GN=NR2F6 PE=1 SV=2	-0.491719	0.187394	0.00101063	0.572225	0.0950075	0.00278021
Q96SB8	SMC6	Structural maintenance of chromosomes protein 6 OS=Homo sapiens GN=SMC6 PE=1 SV=2	-0.475485	0.168416	0.00101063	-0.166022	0.0471474	0.0652694
Q9UBT7	CTNNAL1	Alpha-catulin OS=Homo sapiens GN=CTNNAL1 PE=1 SV=2	0.483151	0.177954	0.00101063	0.584905	0.17548	0.0039934
P07996	THBS1	Thrombospondin-1 OS=Homo sapiens GN=THBS1 PE=1 SV=2	0.612219	0.305315	0.00101358	0.437477	0.22339	0.0117792
Q9P035	HACD3	Very-long-chain (3R)-3-hydroxyacyl-CoA dehydratase 3 OS=Homo sapiens GN=HACD3 PE=1 SV=2	-0.630299	0.31956	0.00101453	-0.869708	0.273028	0.00266933
P58335	ANTXR2	Anthrax toxin receptor 2 OS=Homo sapiens GN=ANTXR2 PE=1 SV=5	0.515112	0.213473	0.00101914	0.172581	0.144149	0.0874452
O15525	MAFG	Transcription factor MafG OS=Homo sapiens GN=MAFG PE=1 SV=1	-0.5111	0.208281	0.00102037	-0.318341	0.197507	0.0247017
Q92917	GPKOW	G patch domain and KOW motifs-containing protein OS=Homo sapiens GN=GPKOW PE=1 SV=2	0.470424	0.162014	0.00102057	0.951308	0.0781017	0.000933543
Q08AF3	SLFN5	Schlafen family member 5 OS=Homo sapiens GN=SLFN5 PE=1 SV=1	0.487611	0.183113	0.0010257	0.390773	0.0675512	0.00664971
Q9H1E3	NUCKS1	Nuclear ubiquitous casein and cyclin-dependent kinase substrate 1 OS=Homo sapiens GN=NUCKS1 PE=1 SV=1	-0.74462	0.415711	0.00103171	-0.790022	0.311988	0.00416539
Q9HCE1	MOV10	Putative helicase MOV-10 OS=Homo sapiens GN=MOV10 PE=1 SV=2	0.444289	0.127607	0.00103174	0.316906	0.0678517	0.0118911
Q96RT8	TUBGCP5	Gamma-tubulin complex component 5 OS=Homo sapiens GN=TUBGCP5 PE=1 SV=1	-0.423299	0.0914126	0.00103494	0.0288701	0.0914123	0.699088
O95630	STAMBP	STAM-binding protein OS=Homo sapiens GN=STAMBP PE=1 SV=1	-0.454082	0.143678	0.00103655	-0.25725	0.0570888	0.0205919
Q8N3U4	STAG2	Cohesin subunit SA-2 OS=Homo sapiens GN=STAG2 PE=1 SV=3	-0.42386	0.0934725	0.00103655	-0.0376617	0.0704283	0.607224
P02749	APOH	Beta-2-glycoprotein 1 OS=Homo sapiens GN=APOH PE=1 SV=3	-0.548633	0.248264	0.00103776	-0.97233	0.232959	0.0016583
Q8NI22	MCFD2	Multiple coagulation factor deficiency protein 2 OS=Homo sapiens GN=MCFD2 PE=1 SV=1	-0.452677	0.141014	0.00103949	-1.41777	0.126882	0.000624636
Q99717	SMAD5	Mothers against decapentaplegic homolog 5 OS=Homo sapiens GN=SMAD5 PE=1 SV=1	0.465707	0.159041	0.00103997	0.540265	0.0973648	0.00321434
P51793	CLCN4	H(+)/Cl(-) exchange transporter 4 OS=Homo sapiens GN=CLCN4 PE=1 SV=2	0.5308	0.232995	0.00104022	0.497746	0.181702	0.0063034
Q6UWI4	SHISA2	Protein shisa-2 homolog OS=Homo sapiens GN=SHISA2 PE=1 SV=1	0.616458	0.312232	0.00104166	1.65381	0.209481	0.000625282
P49789	FHIT	Bis(5'-adenosyl)-triphosphatase OS=Homo sapiens GN=FHIT PE=1 SV=3	-0.685499	0.370652	0.00104221	-0.992927	0.269973	0.00193273
Q15554	TERF2	Telomeric repeat-binding factor 2 OS=Homo sapiens GN=TERF2 PE=1 SV=3	-0.411099	0.0660386	0.00104221	-0.000610822	0.0154593	0.993375
Q8N5M9	JAGN1	Protein jagunal homolog 1 OS=Homo sapiens GN=JAGN1 PE=1 SV=1	-0.407589	0.0549126	0.00104221	0.240757	0.0537337	0.0244711
P49841	GSK3B	Glycogen synthase kinase-3 beta OS=Homo sapiens GN=GSK3B PE=1 SV=2	-0.425306	0.0984286	0.00104229	-0.544763	0.0488982	0.00269336
P63096	GNAI1	Guanine nucleotide-binding protein G(i) subunit alpha-1 OS=Homo sapiens GN=GNAI1 PE=1 SV=2	-0.592194	0.293155	0.00104229	0.0199154	0.106177	0.794049
Q96HR9	REEP6	Receptor expression-enhancing protein 6 OS=Homo sapiens GN=REEP6 PE=1 SV=1	-0.43351	0.114314	0.00104622	-0.818063	0.00407703	0.0010753
P61970	NUTF2	Nuclear transport factor 2 OS=Homo sapiens GN=NUTF2 PE=1 SV=1	-0.772773	0.437146	0.00104994	-0.565966	0.410977	0.0185326
Q16186	ADRM1	Proteasomal ubiquitin receptor ADRM1 OS=Homo sapiens GN=ADRM1 PE=1 SV=2	0.429635	0.10819	0.0010514	0.0677895	0.0984421	0.380746
O15091	KIAA0391	Mitochondrial ribonuclease P protein 3 OS=Homo sapiens GN=KIAA0391 PE=1 SV=2	0.437564	0.1212	0.00105276	0.112845	0.0749066	0.166237
Q9BQ75	CMSS1	Protein CMSS1 OS=Homo sapiens GN=CMSS1 PE=1 SV=2	-0.492026	0.194532	0.00105283	-0.768618	0.00295377	0.00119844
O60547	GMDS	GDP-mannose 4,6 dehydratase OS=Homo sapiens GN=GMDS PE=1 SV=1	-0.69404	0.376559	0.00105607	-1.16623	0.354996	0.00205136
P62820	RAB1A	Ras-related protein Rab-1A OS=Homo sapiens GN=RAB1A PE=1 SV=3	-0.421079	0.0939146	0.00106154	-0.767207	0.0234127	0.00120968
Q12802	AKAP13	A-kinase anchor protein 13 OS=Homo sapiens GN=AKAP13 PE=1 SV=2	-0.62347	0.323877	0.00106184	-0.116581	0.0626227	0.151511
P41229	KDM5C	Lysine-specific demethylase 5C OS=Homo sapiens GN=KDM5C PE=1 SV=2	0.426119	0.103204	0.00106341	0.245531	0.0478733	0.0226992
O14641	DVL2	Segment polarity protein dishevelled homolog DVL-2 OS=Homo sapiens GN=DVL2 PE=1 SV=1	-0.571015	0.27707	0.00106584	-0.354993	0.00977797	0.00760525
Q99757	TXN2	Thioredoxin, mitochondrial OS=Homo sapiens GN=TXN2 PE=1 SV=2	-0.551487	0.255565	0.00106584	-2.54999	0.215511	0.000454528
O75151	PHF2	Lysine-specific demethylase PHF2 OS=Homo sapiens GN=PHF2 PE=1 SV=4	-0.448243	0.139862	0.00106695	-0.711823	0.099863	0.00173016
Q8TDW0	LRRC8C	Volume-regulated anion channel subunit LRRC8C OS=Homo sapiens GN=LRRC8C PE=1 SV=2	0.412137	0.0751358	0.00106887	-0.00688127	0.0179673	0.921824
Q9Y2X9	ZNF281	Zinc finger protein 281 OS=Homo sapiens GN=ZNF281 PE=1 SV=1	-0.473018	0.171871	0.00106887	-0.678792	0.167701	0.0026811
Q6UWZ7	FAM175A	BRCA1-A complex subunit Abraxas OS=Homo sapiens GN=FAM175A PE=1 SV=2	0.409177	0.0699097	0.00107623	-0.00297373	0.0699049	0.970489
Q6IQ32	ADNP2	ADNP homeobox protein 2 OS=Homo sapiens GN=ADNP2 PE=1 SV=1	-0.404022	0.0547692	0.00107639	-0.929317	0.00211195	0.000875962
Q8WYA6	CTNNBL1	Beta-catenin-like protein 1 OS=Homo sapiens GN=CTNNBL1 PE=1 SV=1	0.407786	0.065707	0.00107639	0.0457497	0.0252993	0.51271
Q3KP66	C1orf106	Uncharacterized protein C1orf106 OS=Homo sapiens GN=C1orf106 PE=2 SV=2	1.48129	0.959588	0.00107676	-0.67373	0.80364	0.061472
Q8IY33	MICALL2	MICAL-like protein 2 OS=Homo sapiens GN=MICALL2 PE=1 SV=1	0.47645	0.177089	0.00107709	1.19638	0.0263077	0.000624636
O14734	ACOT8	Acyl-coenzyme A thioesterase 8 OS=Homo sapiens GN=ACOT8 PE=1 SV=1	0.444379	0.135636	0.00107849	0.00616297	0.05572	0.930995
P18206	VCL	Vinculin OS=Homo sapiens GN=VCL PE=1 SV=4	-0.446708	0.14012	0.00107849	-0.0110907	0.0665862	0.881538
Q13685	AAMP	Angio-associated migratory cell protein OS=Homo sapiens GN=AAMP PE=1 SV=2	0.433059	0.119327	0.00107863	1.34752	0.112906	0.000624636
Q9HCE5	METTL14	N6-adenosine-methyltransferase subunit METTL14 OS=Homo sapiens GN=METTL14 PE=1 SV=2	-0.608344	0.311121	0.00108349	0.24053	0.21838	0.058693
Q99584	S100A13	Protein S100-A13 OS=Homo sapiens GN=S100A13 PE=1 SV=1	-0.59195	0.298417	0.00108425	-1.58298	0.107762	0.000557126
Q13308	PTK7	Inactive tyrosine-protein kinase 7 OS=Homo sapiens GN=PTK7 PE=1 SV=2	-0.406504	0.0649958	0.00108616	-0.717017	0.0637969	0.0014805
P48147	PREP	Prolyl endopeptidase OS=Homo sapiens GN=PREP PE=1 SV=2	-0.498198	0.206182	0.00108688	-0.199374	0.00536483	0.0381366
O75528	TADA3	Transcriptional adapter 3 OS=Homo sapiens GN=TADA3 PE=1 SV=1	-0.662526	0.361114	0.00108962	-0.031948	0.104388	0.681193
Q8NF37	LPCAT1	Lysophosphatidylcholine acyltransferase 1 OS=Homo sapiens GN=LPCAT1 PE=1 SV=2	0.50121	0.207148	0.00108979	0.12205	0.0651501	0.138265
Q9UBU8	MORF4L1	Mortality factor 4-like protein 1 OS=Homo sapiens GN=MORF4L1 PE=1 SV=2	-0.470301	0.171606	0.0010908	-0.444051	0.171446	0.00817372
Q2M2I8	AAK1	AP2-associated protein kinase 1 OS=Homo sapiens GN=AAK1 PE=1 SV=3	-0.405824	0.0659009	0.00109494	-0.444613	0.0437695	0.00438121
Q9NRG9	AAAS	Aladin OS=Homo sapiens GN=AAAS PE=1 SV=1	-0.433062	0.122231	0.00109494	-0.204834	0.0023124	0.0353859
Q8IWL3	HSCB	Iron-sulfur cluster co-chaperone protein HscB, mitochondrial OS=Homo sapiens GN=HSCB PE=1 SV=3	0.409808	0.0771274	0.00109574	0.234331	0.0711928	0.0280837
Q9BY50	SEC11C	Signal peptidase complex catalytic subunit SEC11C OS=Homo sapiens GN=SEC11C PE=1 SV=3	0.470067	0.173153	0.00109574	0.175985	0.111861	0.0716083
Q9H2C0	GAN	Gigaxonin OS=Homo sapiens GN=GAN PE=1 SV=1	-0.610945	0.312979	0.00109574	-0.343072	0.291233	0.0372123
Q8IVD9	NUDCD3	NudC domain-containing protein 3 OS=Homo sapiens GN=NUDCD3 PE=1 SV=3	-0.490489	0.199144	0.00109825	0.117477	0.013168	0.137329
Q6YN16	HSDL2	Hydroxysteroid dehydrogenase-like protein 2 OS=Homo sapiens GN=HSDL2 PE=1 SV=1	0.434927	0.125088	0.00109931	0.0975881	0.0726109	0.214905
Q9GZP8	IMUP	Immortalization up-regulated protein OS=Homo sapiens GN=IMUP PE=1 SV=1	0.695554	0.386892	0.00110557	0.526665	0.237589	0.0076994
Q9NRY6	PLSCR3	Phospholipid scramblase 3 OS=Homo sapiens GN=PLSCR3 PE=1 SV=2	-0.665974	0.363927	0.00110557	-0.406967	0.240208	0.0164468
P55809	OXCT1	Succinyl-CoA:3-ketoacid coenzyme A transferase 1, mitochondrial OS=Homo sapiens GN=OXCT1 PE=1 SV=1	0.511854	0.220771	0.00110574	0.0349932	0.0857405	0.637054
Q9H9Y6	POLR1B	DNA-directed RNA polymerase I subunit RPA2 OS=Homo sapiens GN=POLR1B PE=1 SV=2	0.488201	0.194784	0.00110639	0.570488	0.0141303	0.0023192
Q53LP3	SOWAHC	Ankyrin repeat domain-containing protein SOWAHC OS=Homo sapiens GN=SOWAHC PE=1 SV=1	0.52934	0.238293	0.0011064	1.12111	0.0354801	0.000697086
O95810	SDPR	Serum deprivation-response protein OS=Homo sapiens GN=SDPR PE=1 SV=3	0.397236	0.0418566	0.00110874	0.285619	0.0361316	0.0144579
Q92805	GOLGA1	Golgin subfamily A member 1 OS=Homo sapiens GN=GOLGA1 PE=1 SV=3	0.396601	0.0390488	0.00110874	1.02097	0.00533249	0.000750628
Q9NVV4	MTPAP	Poly(A) RNA polymerase, mitochondrial OS=Homo sapiens GN=MTPAP PE=1 SV=1	-0.496628	0.206541	0.00110874	-0.89967	0.12642	0.00118585
Q9Y385	UBE2J1	Ubiquitin-conjugating enzyme E2 J1 OS=Homo sapiens GN=UBE2J1 PE=1 SV=2	-0.526366	0.239246	0.00110874	-0.800201	0.0465572	0.00117083
O75351	VPS4B	Vacuolar protein sorting-associated protein 4B OS=Homo sapiens GN=VPS4B PE=1 SV=2	-0.578657	0.29048	0.00110936	-0.336303	0.0182518	0.00893264
Q9H4H8	FAM83D	Protein FAM83D OS=Homo sapiens GN=FAM83D PE=1 SV=3	-0.509057	0.220552	0.00110936	-0.288624	0.116416	0.0195131
Q14011	CIRBP	Cold-inducible RNA-binding protein OS=Homo sapiens GN=CIRBP PE=1 SV=1	-0.434574	0.126525	0.00111345	-0.20928	0.126393	0.0502424
O60313	OPA1	Dynamin-like 120 kDa protein, mitochondrial OS=Homo sapiens GN=OPA1 PE=1 SV=3	-0.397278	0.0442869	0.00111355	-0.264312	0.0434531	0.018307
Q9HD15	SRA1	Steroid receptor RNA activator 1 OS=Homo sapiens GN=SRA1 PE=1 SV=1	0.461411	0.164249	0.00111355	0.544393	0.0379157	0.00264572
P52298	NCBP2	Nuclear cap-binding protein subunit 2 OS=Homo sapiens GN=NCBP2 PE=1 SV=1	0.437151	0.130817	0.00111416	1.02353	0.00476578	0.000748768
Q53H12	AGK	Acylglycerol kinase, mitochondrial OS=Homo sapiens GN=AGK PE=1 SV=2	-0.4501	0.149528	0.00111416	-0.335659	0.146032	0.0152411
Q86VM9	ZC3H18	Zinc finger CCCH domain-containing protein 18 OS=Homo sapiens GN=ZC3H18 PE=1 SV=2	-0.754103	0.431429	0.00111553	-0.67651	0.431427	0.012514
P60468	SEC61B	Protein transport protein Sec61 subunit beta OS=Homo sapiens GN=SEC61B PE=1 SV=2	-0.413388	0.0906636	0.00111556	-0.445504	0.00742472	0.00413816
O14936	CASK	Peripheral plasma membrane protein CASK OS=Homo sapiens GN=CASK PE=1 SV=3	0.417545	0.0983459	0.00111682	0.646616	0.0154657	0.00172659
Q00537	CDK17	Cyclin-dependent kinase 17 OS=Homo sapiens GN=CDK17 PE=1 SV=2	-0.585886	0.297748	0.00111682	-0.276097	0.121832	0.022779
Q6IQ22	RAB12	Ras-related protein Rab-12 OS=Homo sapiens GN=RAB12 PE=1 SV=3	-0.431065	0.123396	0.00111682	-0.734189	0.0446492	0.00135191
Q9UKV0	HDAC9	Histone deacetylase 9 OS=Homo sapiens GN=HDAC9 PE=1 SV=2	-0.682603	0.382641	0.00111682	-0.552183	0.101709	0.00312697
Q15257	PPP2R4	Serine/threonine-protein phosphatase 2A activator OS=Homo sapiens GN=PPP2R4 PE=1 SV=3	-0.396194	0.0430457	0.00111777	-0.31881	0.0168442	0.0103166
Q08380	LGALS3BP	Galectin-3-binding protein OS=Homo sapiens GN=LGALS3BP PE=1 SV=1	0.582554	0.296013	0.0011224	0.835909	0.289872	0.00314078
Q8IZ52	CHPF	Chondroitin sulfate synthase 2 OS=Homo sapiens GN=CHPF PE=1 SV=2	0.449717	0.152189	0.0011224	0.872762	0.1436	0.00132451
Q9BVC6	TMEM109	Transmembrane protein 109 OS=Homo sapiens GN=TMEM109 PE=1 SV=1	-0.495273	0.208041	0.0011224	-0.389058	0.0825224	0.00714833
Q96BW1	UPRT	Uracil phosphoribosyltransferase homolog OS=Homo sapiens GN=UPRT PE=1 SV=1	0.557387	0.2712	0.00112967	-0.0964554	0.200062	0.330773
P20226	TBP	TATA-box-binding protein OS=Homo sapiens GN=TBP PE=1 SV=2	-0.533276	0.24929	0.00113017	-1.02375	0.0707778	0.000816778
P24863	CCNC	Cyclin-C OS=Homo sapiens GN=CCNC PE=1 SV=2	-0.451518	0.154776	0.00113017	-0.368894	0.115822	0.00978391
Q06124	PTPN11	Tyrosine-protein phosphatase non-receptor type 11 OS=Homo sapiens GN=PTPN11 PE=1 SV=2	-0.456265	0.162885	0.00113505	-0.110469	0.0188982	0.156322
Q08945	SSRP1	FACT complex subunit SSRP1 OS=Homo sapiens GN=SSRP1 PE=1 SV=1	-0.495697	0.210655	0.00113734	-0.20913	0.0123356	0.0335793
Q86Y07	VRK2	Serine/threonine-protein kinase VRK2 OS=Homo sapiens GN=VRK2 PE=1 SV=3	0.454896	0.161354	0.00114044	0.416146	0.142075	0.00809168
Q8NAC3	IL17RC	Interleukin-17 receptor C OS=Homo sapiens GN=IL17RC PE=1 SV=2	-0.414265	0.0964512	0.00114044	-0.785327	0.0862215	0.00132073
O60684	KPNA6	Importin subunit alpha-7 OS=Homo sapiens GN=KPNA6 PE=1 SV=1	0.389745	0.0146299	0.00114083	0.0996663	0.0137463	0.189373
O43772	SLC25A20	Mitochondrial carnitine/acylcarnitine carrier protein OS=Homo sapiens GN=SLC25A20 PE=1 SV=1	-0.519468	0.233066	0.00114084	-0.792347	0.232528	0.00266271
Q9Y617	PSAT1	Phosphoserine aminotransferase OS=Homo sapiens GN=PSAT1 PE=1 SV=2	-0.405194	0.078507	0.00114558	0.0165756	0.0168223	0.811767
O75147	OBSL1	Obscurin-like protein 1 OS=Homo sapiens GN=OBSL1 PE=1 SV=4	-0.39175	0.0356322	0.00115072	-0.225182	0.00643201	0.0271735
P36542	ATP5C1	ATP synthase subunit gamma, mitochondrial OS=Homo sapiens GN=ATP5C1 PE=1 SV=1	0.417799	0.105847	0.00115072	0.215309	0.0912741	0.0386817
Q9Y678	COPG1	Coatomer subunit gamma-1 OS=Homo sapiens GN=COPG1 PE=1 SV=1	0.444723	0.148101	0.00115072	0.52596	0.0926277	0.00338686
Q07817	BCL2L1	Bcl-2-like protein 1 OS=Homo sapiens GN=BCL2L1 PE=1 SV=1	0.423239	0.115698	0.00115078	0.362472	0.0972454	0.00929087
Q68DK2	ZFYVE26	Zinc finger FYVE domain-containing protein 26 OS=Homo sapiens GN=ZFYVE26 PE=1 SV=3	0.434469	0.133378	0.00115078	0.651586	0.0890166	0.00202063
Q86UA6	RPAIN	RPA-interacting protein OS=Homo sapiens GN=RPAIN PE=1 SV=1	0.541523	0.259922	0.00115102	0.673648	0.241436	0.00410929
Q9UHR5	SAP30BP	SAP30-binding protein OS=Homo sapiens GN=SAP30BP PE=1 SV=1	-0.446014	0.150504	0.00115174	-0.12267	0.107803	0.158833
P43007	SLC1A4	Neutral amino acid transporter A OS=Homo sapiens GN=SLC1A4 PE=1 SV=1	1.01978	0.638733	0.00115212	0.473163	0.323979	0.0176997
P41208	CETN2	Centrin-2 OS=Homo sapiens GN=CETN2 PE=1 SV=1	-0.601186	0.315898	0.001156	-0.90939	0.174171	0.00140897
Q8TCA0	LRRC20	Leucine-rich repeat-containing protein 20 OS=Homo sapiens GN=LRRC20 PE=1 SV=1	-0.581974	0.299134	0.001156	-0.0420215	0.116655	0.598869
P35869	AHR	Aryl hydrocarbon receptor OS=Homo sapiens GN=AHR PE=1 SV=2	1.13706	0.737947	0.00115895	1.05789	0.679829	0.010169
P50281	MMP14	Matrix metalloproteinase-14 OS=Homo sapiens GN=MMP14 PE=1 SV=3	0.549284	0.267336	0.00116482	0.97199	0.18124	0.00128551
P55201	BRPF1	Peregrin OS=Homo sapiens GN=BRPF1 PE=1 SV=2	-0.470735	0.18338	0.00116651	-0.0163868	0.163315	0.85993
Q15326	ZMYND11	Zinc finger MYND domain-containing protein 11 OS=Homo sapiens GN=ZMYND11 PE=1 SV=2	-0.460103	0.170067	0.00116808	-0.47976	0.168868	0.0065064
Q8TEH3	DENND1A	DENN domain-containing protein 1A OS=Homo sapiens GN=DENND1A PE=1 SV=2	-0.585103	0.302589	0.00116808	-0.223587	0.169159	0.0541797
Q96MW5	COG8	Conserved oligomeric Golgi complex subunit 8 OS=Homo sapiens GN=COG8 PE=1 SV=2	-0.40918	0.0914883	0.0011681	0.357146	0.0887829	0.00929692
O43795	MYO1B	Unconventional myosin-Ib OS=Homo sapiens GN=MYO1B PE=1 SV=3	0.424152	0.119309	0.00116882	0.340374	0.00654775	0.00853127
P48436	SOX9	Transcription factor SOX-9 OS=Homo sapiens GN=SOX9 PE=1 SV=1	-0.840838	0.517746	0.00116882	-0.868265	0.103972	0.00117441
Q9UGI8	TES	Testin OS=Homo sapiens GN=TES PE=1 SV=1	0.570917	0.287545	0.00116882	0.518976	0.147207	0.0045797
Q99523	SORT1	Sortilin OS=Homo sapiens GN=SORT1 PE=1 SV=3	0.502823	0.221851	0.00117488	0.90188	0.163756	0.00136096
Q96CW5	TUBGCP3	Gamma-tubulin complex component 3 OS=Homo sapiens GN=TUBGCP3 PE=1 SV=2	-0.580485	0.300674	0.00117622	0.723954	0.0835325	0.00154372
Q96H55	MYO19	Unconventional myosin-XIX OS=Homo sapiens GN=MYO19 PE=1 SV=2	0.395982	0.0611285	0.00117622	0.532982	0.0352596	0.00275447
Q96IQ9	ZNF414	Zinc finger protein 414 OS=Homo sapiens GN=ZNF414 PE=1 SV=2	-0.540529	0.262575	0.00117622	-0.515945	0.0263409	0.00292932
Q9NRF9	POLE3	DNA polymerase epsilon subunit 3 OS=Homo sapiens GN=POLE3 PE=1 SV=1	0.579252	0.299927	0.00117622	2.30543	0.299277	0.000593227
Q9HAN9	NMNAT1	Nicotinamide/nicotinic acid mononucleotide adenylyltransferase 1 OS=Homo sapiens GN=NMNAT1 PE=1 SV=1	0.490116	0.207404	0.00117626	0.489559	0.103766	0.00424568
Q9BTX1	NDC1	Nucleoporin NDC1 OS=Homo sapiens GN=NDC1 PE=1 SV=2	-0.407222	0.0895354	0.0011767	-0.074095	0.0844547	0.335379
Q9Y618	NCOR2	Nuclear receptor corepressor 2 OS=Homo sapiens GN=NCOR2 PE=1 SV=2	-0.455474	0.166867	0.00117773	-0.203668	0.126824	0.0540696
O43290	SART1	U4/U6.U5 tri-snRNP-associated protein 1 OS=Homo sapiens GN=SART1 PE=1 SV=1	-0.42171	0.117464	0.00118113	-0.572121	0.112967	0.00302048
Q15678	PTPN14	Tyrosine-protein phosphatase non-receptor type 14 OS=Homo sapiens GN=PTPN14 PE=1 SV=2	-0.39536	0.0617003	0.00118199	-0.334909	0.0133732	0.00898696
Q5VZE5	NAA35	N-alpha-acetyltransferase 35, NatC auxiliary subunit OS=Homo sapiens GN=NAA35 PE=1 SV=1	0.414137	0.105078	0.00118199	-0.0714632	0.0810697	0.348766
Q96S66	CLCC1	Chloride channel CLIC-like protein 1 OS=Homo sapiens GN=CLCC1 PE=1 SV=1	0.403774	0.083238	0.00118199	0.530792	0.0361118	0.00278021
Q5TF39	MFSD4B	Sodium-dependent glucose transporter 1 OS=Homo sapiens GN=MFSD4B PE=2 SV=1	0.780876	0.470062	0.00118201	2.16416	0.389877	0.000730735
O60858	TRIM13	E3 ubiquitin-protein ligase TRIM13 OS=Homo sapiens GN=TRIM13 PE=1 SV=2	-0.424862	0.12408	0.00118239	-0.787895	0.0768913	0.00128551
Q8IWS0	PHF6	PHD finger protein 6 OS=Homo sapiens GN=PHF6 PE=1 SV=1	-0.630496	0.344259	0.00118354	-0.651787	0.250154	0.0047438
P17480	UBTF	Nucleolar transcription factor 1 OS=Homo sapiens GN=UBTF PE=1 SV=1	-0.419228	0.116482	0.00119157	-0.389254	0.0217282	0.00596795
Q96PU4	UHRF2	E3 ubiquitin-protein ligase UHRF2 OS=Homo sapiens GN=UHRF2 PE=1 SV=1	-0.384713	0.0105227	0.00119157	-0.122782	0.00979641	0.124825
Q9H845	ACAD9	Acyl-CoA dehydrogenase family member 9, mitochondrial OS=Homo sapiens GN=ACAD9 PE=1 SV=1	-0.404393	0.0864746	0.00119157	-0.581911	0.0829977	0.00257527
Q9NS00	C1GALT1	Glycoprotein-N-acetylgalactosamine 3-beta-galactosyltransferase 1 OS=Homo sapiens GN=C1GALT1 PE=1 SV=1	0.743386	0.443941	0.00119157	0.505275	0.442137	0.028238
P60660	MYL6	Myosin light polypeptide 6 OS=Homo sapiens GN=MYL6 PE=1 SV=2	-0.402652	0.0830107	0.00119174	-0.161605	0.0694404	0.0746739
O95400	CD2BP2	CD2 antigen cytoplasmic tail-binding protein 2 OS=Homo sapiens GN=CD2BP2 PE=1 SV=1	-0.428216	0.130079	0.00119316	-0.33173	0.128915	0.0142313
Q8NC54	KCT2	Keratinocyte-associated transmembrane protein 2 OS=Homo sapiens GN=KCT2 PE=1 SV=2	0.493382	0.215877	0.00119477	0.739531	0.212507	0.00275878
P19338	NCL	Nucleolin OS=Homo sapiens GN=NCL PE=1 SV=3	0.516149	0.239266	0.00119663	0.273165	0.186357	0.0345424
Q08AN1	ZNF616	Zinc finger protein 616 OS=Homo sapiens GN=ZNF616 PE=2 SV=2	-0.681491	0.390291	0.0011971	0.337234	0.251738	0.0292135
Q9UJ68	MSRA	Mitochondrial peptide methionine sulfoxide reductase OS=Homo sapiens GN=MSRA PE=1 SV=1	0.472295	0.191072	0.00119793	1.07097	0.149797	0.000959936
P30622	CLIP1	CAP-Gly domain-containing linker protein 1 OS=Homo sapiens GN=CLIP1 PE=1 SV=2	-0.588837	0.311721	0.00119932	-0.00869919	0.082156	0.910396
Q9H4L4	SENP3	Sentrin-specific protease 3 OS=Homo sapiens GN=SENP3 PE=1 SV=2	-0.51795	0.242261	0.00119988	-0.292003	0.115683	0.0188455
Q17RY0	CPEB4	Cytoplasmic polyadenylation element-binding protein 4 OS=Homo sapiens GN=CPEB4 PE=1 SV=1	0.524903	0.250529	0.00120348	-0.132546	0.246749	0.245102
Q0P6H9	TMEM62	Transmembrane protein 62 OS=Homo sapiens GN=TMEM62 PE=1 SV=1	0.841591	0.524409	0.0012052	-0.0347487	0.514107	0.886913
P50750	CDK9	Cyclin-dependent kinase 9 OS=Homo sapiens GN=CDK9 PE=1 SV=3	0.404847	0.091216	0.00120587	0.566283	0.0724846	0.00264157
Q13950	RUNX2	Runt-related transcription factor 2 OS=Homo sapiens GN=RUNX2 PE=1 SV=2	0.390083	0.0519833	0.00120723	1.22331	0.0441219	0.000624636
Q8WV93	LACE1	Lactation elevated protein 1 OS=Homo sapiens GN=LACE1 PE=1 SV=2	-0.416457	0.113785	0.0012122	-0.594341	0.10808	0.00270489
Q5T6F2	UBAP2	Ubiquitin-associated protein 2 OS=Homo sapiens GN=UBAP2 PE=1 SV=1	0.487985	0.209172	0.00121245	-0.0353394	0.0623547	0.625676
Q06203	PPAT	Amidophosphoribosyltransferase OS=Homo sapiens GN=PPAT PE=1 SV=1	0.46194	0.179383	0.00121303	0.581349	0.0868588	0.00260862
Q9HC38	GLOD4	Glyoxalase domain-containing protein 4 OS=Homo sapiens GN=GLOD4 PE=1 SV=1	-0.509923	0.234272	0.00121686	-0.623438	0.185381	0.0036199
O60512	B4GALT3	Beta-1,4-galactosyltransferase 3 OS=Homo sapiens GN=B4GALT3 PE=1 SV=2	0.468935	0.188114	0.00121686	0.0776504	0.0764477	0.308014
Q8N2K0	ABHD12	Monoacylglycerol lipase ABHD12 OS=Homo sapiens GN=ABHD12 PE=1 SV=2	0.411165	0.106548	0.00122069	-0.0659182	0.0931115	0.392559
Q9Y5U2	TSSC4	Protein TSSC4 OS=Homo sapiens GN=TSSC4 PE=1 SV=3	0.385358	0.036359	0.00122097	0.522575	0.00768482	0.00278688
Q5HYI8	RABL3	Rab-like protein 3 OS=Homo sapiens GN=RABL3 PE=1 SV=1	-0.528899	0.254624	0.00122102	-0.577033	0.186964	0.00443922
O14519	CDK2AP1	Cyclin-dependent kinase 2-associated protein 1 OS=Homo sapiens GN=CDK2AP1 PE=1 SV=1	-0.489514	0.211971	0.00122137	0.192978	0.203487	0.0918378
Q96I34	PPP1R16A	Protein phosphatase 1 regulatory subunit 16A OS=Homo sapiens GN=PPP1R16A PE=1 SV=1	0.458332	0.178039	0.00122253	0.527202	0.174061	0.00513975
Q9NXR1	NDE1	Nuclear distribution protein nudE homolog 1 OS=Homo sapiens GN=NDE1 PE=1 SV=2	-0.457411	0.175471	0.00122253	-0.21877	0.137901	0.0476614
Q9Y483	MTF2	Metal-response element-binding transcription factor 2 OS=Homo sapiens GN=MTF2 PE=1 SV=2	-0.471084	0.192493	0.00122253	-0.828065	0.138229	0.00144097
Q4VC05	BCL7A	B-cell CLL/lymphoma 7 protein family member A OS=Homo sapiens GN=BCL7A PE=1 SV=1	-0.660339	0.378606	0.00122331	-0.62711	0.0811897	0.00214851
Q9Y6X5	ENPP4	Bis(5'-adenosyl)-triphosphatase ENPP4 OS=Homo sapiens GN=ENPP4 PE=1 SV=3	0.489867	0.215781	0.00122331	1.22015	0.213274	0.000983353
Q9HCL2	GPAM	Glycerol-3-phosphate acyltransferase 1, mitochondrial OS=Homo sapiens GN=GPAM PE=1 SV=3	-0.518091	0.243409	0.00122762	-0.302106	0.22085	0.0335782
Q15181	PPA1	Inorganic pyrophosphatase OS=Homo sapiens GN=PPA1 PE=1 SV=2	-0.488765	0.214327	0.00123157	-0.926805	0.126629	0.0011328
Q9NS91	RAD18	E3 ubiquitin-protein ligase RAD18 OS=Homo sapiens GN=RAD18 PE=1 SV=2	-0.389812	0.0587944	0.00123247	-0.255705	0.0242745	0.019307
Q9UER7	DAXX	Death domain-associated protein 6 OS=Homo sapiens GN=DAXX PE=1 SV=2	0.408198	0.102576	0.00123466	0.501137	0.0177821	0.00311153
O60518	RANBP6	Ran-binding protein 6 OS=Homo sapiens GN=RANBP6 PE=1 SV=2	0.500511	0.228852	0.00123634	0.384037	0.222198	0.0168073
Q5JPH6	EARS2	Probable glutamate--tRNA ligase, mitochondrial OS=Homo sapiens GN=EARS2 PE=1 SV=2	-0.396343	0.0782589	0.00123634	0.207892	0.039548	0.035554
Q96RL7	VPS13A	Vacuolar protein sorting-associated protein 13A OS=Homo sapiens GN=VPS13A PE=1 SV=2	-0.40996	0.107182	0.00123634	-0.270634	0.0552322	0.0177144
O75884	RBBP9	Putative hydrolase RBBP9 OS=Homo sapiens GN=RBBP9 PE=1 SV=2	0.549547	0.275129	0.00123639	0.231222	0.0856554	0.0309968
Q06787	FMR1	Synaptic functional regulator FMR1 OS=Homo sapiens GN=FMR1 PE=1 SV=1	-0.389144	0.0582721	0.00123647	-0.685857	0.0142096	0.0014943
Q9P287	BCCIP	BRCA2 and CDKN1A-interacting protein OS=Homo sapiens GN=BCCIP PE=1 SV=1	-0.550645	0.28078	0.00123841	0.0878895	0.0270425	0.236878
O75955	FLOT1	Flotillin-1 OS=Homo sapiens GN=FLOT1 PE=1 SV=3	0.505059	0.231528	0.00124532	0.539429	0.0658826	0.00288089
Q86U44	METTL3	N6-adenosine-methyltransferase 70 kDa subunit OS=Homo sapiens GN=METTL3 PE=1 SV=2	-0.454131	0.173401	0.00124584	-0.306546	0.169846	0.0228477
P35914	HMGCL	Hydroxymethylglutaryl-CoA lyase, mitochondrial OS=Homo sapiens GN=HMGCL PE=1 SV=2	0.431834	0.143764	0.00124783	0.191378	0.054651	0.0460857
P98196	ATP11A	Probable phospholipid-transporting ATPase IH OS=Homo sapiens GN=ATP11A PE=1 SV=3	-0.406903	0.103098	0.00124832	-0.174288	0.0770139	0.0636492
Q8IYW5	RNF168	E3 ubiquitin-protein ligase RNF168 OS=Homo sapiens GN=RNF168 PE=1 SV=1	-0.715425	0.428669	0.00124872	-0.506596	0.0784682	0.00351545
O43739	CYTH3	Cytohesin-3 OS=Homo sapiens GN=CYTH3 PE=1 SV=2	-0.582023	0.311636	0.00125068	-0.735312	0.0948959	0.00155571
Q9NSC5	HOMER3	Homer protein homolog 3 OS=Homo sapiens GN=HOMER3 PE=1 SV=2	0.406001	0.102906	0.00125307	0.101722	0.102904	0.217359
Q9BUP3	HTATIP2	Oxidoreductase HTATIP2 OS=Homo sapiens GN=HTATIP2 PE=1 SV=2	0.481832	0.207175	0.00125332	1.17801	0.0296556	0.000637796
P14866	HNRNPL	Heterogeneous nuclear ribonucleoprotein L OS=Homo sapiens GN=HNRNPL PE=1 SV=2	-0.382299	0.0360911	0.00125336	-0.171616	0.0325231	0.0583179
Q13084	MRPL28	39S ribosomal protein L28, mitochondrial OS=Homo sapiens GN=MRPL28 PE=1 SV=4	0.475898	0.202816	0.00125336	-0.11896	0.175955	0.220813
Q5TC82	RC3H1	Roquin-1 OS=Homo sapiens GN=RC3H1 PE=1 SV=1	-0.393599	0.0757718	0.00125723	-0.277968	0.0511097	0.0162296
Q8WXX5	DNAJC9	DnaJ homolog subfamily C member 9 OS=Homo sapiens GN=DNAJC9 PE=1 SV=1	-0.390831	0.0682368	0.00125771	0.2427	0.0607638	0.0244732
A1A4S6	ARHGAP10	Rho GTPase-activating protein 10 OS=Homo sapiens GN=ARHGAP10 PE=1 SV=1	-0.44674	0.167794	0.00125782	0.0960642	0.0379277	0.206926
Q14739	LBR	Lamin-B receptor OS=Homo sapiens GN=LBR PE=1 SV=2	-0.556697	0.286813	0.00125815	-0.271062	0.198737	0.0391031
Q16560	SNRNP35	U11/U12 small nuclear ribonucleoprotein 35 kDa protein OS=Homo sapiens GN=SNRNP35 PE=1 SV=1	-0.39366	0.0761777	0.00125815	0.0539953	0.0731936	0.462174
Q4J6C6	PREPL	Prolyl endopeptidase-like OS=Homo sapiens GN=PREPL PE=1 SV=1	0.495819	0.224243	0.00125815	0.412054	0.110722	0.00697264
Q8WYH8	ING5	Inhibitor of growth protein 5 OS=Homo sapiens GN=ING5 PE=1 SV=1	-0.39298	0.0745746	0.00125815	-0.271528	0.064055	0.0181186
Q6IA17	SIGIRR	Single Ig IL-1-related receptor OS=Homo sapiens GN=SIGIRR PE=1 SV=3	-0.491236	0.221299	0.00126013	0.10361	0.1075	0.213706
O75352	MPDU1	Mannose-P-dolichol utilization defect 1 protein OS=Homo sapiens GN=MPDU1 PE=1 SV=2	-0.857424	0.534593	0.0012609	-1.17299	0.487314	0.00370439
Q12767	TMEM94	Transmembrane protein 94 OS=Homo sapiens GN=TMEM94 PE=1 SV=1	-0.523908	0.255144	0.00126447	-0.207175	0.188252	0.0734761
Q8IWA5	SLC44A2	Choline transporter-like protein 2 OS=Homo sapiens GN=SLC44A2 PE=1 SV=3	-0.689171	0.409109	0.00126447	-1.21518	0.027372	0.000624636
O15228	GNPAT	Dihydroxyacetone phosphate acyltransferase OS=Homo sapiens GN=GNPAT PE=1 SV=1	0.522706	0.252316	0.00126933	-0.0358143	0.00129053	0.605572
Q8N4T8	CBR4	Carbonyl reductase family member 4 OS=Homo sapiens GN=CBR4 PE=1 SV=3	0.399966	0.0933247	0.0012703	-0.245146	0.0586709	0.0236559
Q6ZU80	CEP128	Centrosomal protein of 128 kDa OS=Homo sapiens GN=CEP128 PE=1 SV=2	-0.49891	0.231535	0.00127116	-0.0946462	0.058431	0.22023
P04114	APOB	Apolipoprotein B-100 OS=Homo sapiens GN=APOB PE=1 SV=2	-0.40125	0.0958866	0.00127119	-0.707911	0.0924133	0.0016933
Q9ULS5	TMCC3	Transmembrane and coiled-coil domains protein 3 OS=Homo sapiens GN=TMCC3 PE=2 SV=3	-0.38873	0.066436	0.00127124	-0.350277	0.0427157	0.00829414
O00232	PSMD12	26S proteasome non-ATPase regulatory subunit 12 OS=Homo sapiens GN=PSMD12 PE=1 SV=3	0.548141	0.278453	0.00127471	0.358757	0.0913683	0.00929366
Q99614	TTC1	Tetratricopeptide repeat protein 1 OS=Homo sapiens GN=TTC1 PE=1 SV=1	0.432878	0.150219	0.00127504	0.372473	0.107734	0.00908146
Q96GM5	SMARCD1	SWI/SNF-related matrix-associated actin-dependent regulator of chromatin subfamily D member 1 OS=Homo sapiens GN=SMARCD1 PE=1 SV=2	-0.387973	0.0657759	0.00128006	-0.848574	0.0575417	0.00107167
P51795	CLCN5	H(+)/Cl(-) exchange transporter 5 OS=Homo sapiens GN=CLCN5 PE=1 SV=1	0.928551	0.603772	0.00128016	0.342616	0.569649	0.123
P49760	CLK2	Dual specificity protein kinase CLK2 OS=Homo sapiens GN=CLK2 PE=1 SV=1	-0.388209	0.0667232	0.00128027	-0.660834	0.0585344	0.00177182
Q7L4E1	FAM73B	Mitoguardin-2 OS=Homo sapiens GN=FAM73B PE=1 SV=1	0.405286	0.106301	0.00128047	0.705098	0.081307	0.00163428
Q96H20	SNF8	Vacuolar-sorting protein SNF8 OS=Homo sapiens GN=SNF8 PE=1 SV=1	-0.408946	0.112348	0.00128047	-0.376579	0.106776	0.00883005
Q9Y3D2	MSRB2	Methionine-R-sulfoxide reductase B2, mitochondrial OS=Homo sapiens GN=MSRB2 PE=1 SV=2	-0.421862	0.134212	0.00128431	0.205802	0.129419	0.0526777
P29401	TKT	Transketolase OS=Homo sapiens GN=TKT PE=1 SV=3	-0.470623	0.200596	0.00128829	-0.619389	0.127549	0.00269185
Q9NX08	COMMD8	COMM domain-containing protein 8 OS=Homo sapiens GN=COMMD8 PE=1 SV=1	-0.449592	0.175502	0.00128829	-1.52858	0.0500803	0.000540136
Q96A26	FAM162A	Protein FAM162A OS=Homo sapiens GN=FAM162A PE=1 SV=2	-0.52476	0.259133	0.00129534	-1.23029	0.198211	0.000916395
Q7Z3K3	POGZ	Pogo transposable element with ZNF domain OS=Homo sapiens GN=POGZ PE=1 SV=2	-0.395028	0.0883937	0.00130043	-0.256554	0.0185044	0.0190221
O43815	STRN	Striatin OS=Homo sapiens GN=STRN PE=1 SV=4	-0.390736	0.0775089	0.00130101	-0.161722	0.0773729	0.0767757
P17252	PRKCA	Protein kinase C alpha type OS=Homo sapiens GN=PRKCA PE=1 SV=4	0.392883	0.0832221	0.00130101	0.80409	0.060806	0.00118585
P35555	FBN1	Fibrillin-1 OS=Homo sapiens GN=FBN1 PE=1 SV=3	0.462347	0.192843	0.00130101	0.56553	0.1806	0.00445467
Q03426	MVK	Mevalonate kinase OS=Homo sapiens GN=MVK PE=1 SV=1	-0.388089	0.0722473	0.00130617	0.142731	0.0338003	0.0912961
Q8NI60	ADCK3	Atypical kinase ADCK3, mitochondrial OS=Homo sapiens GN=ADCK3 PE=1 SV=1	-0.522951	0.257072	0.00130685	-0.106022	0.24356	0.336024
Q9Y287	ITM2B	Integral membrane protein 2B OS=Homo sapiens GN=ITM2B PE=1 SV=1	-0.411166	0.120442	0.00130796	-0.551638	0.093291	0.00302048
P17028	ZNF24	Zinc finger protein 24 OS=Homo sapiens GN=ZNF24 PE=1 SV=4	-0.551048	0.287087	0.00130996	-0.243564	0.20151	0.0529189
Q96HI0	SENP5	Sentrin-specific protease 5 OS=Homo sapiens GN=SENP5 PE=1 SV=3	-0.39888	0.0990612	0.00131322	0.508439	0.00920805	0.00298296
Q16891	IMMT	MICOS complex subunit MIC60 OS=Homo sapiens GN=IMMT PE=1 SV=1	-0.409359	0.117653	0.00131474	-0.548048	0.115363	0.00340046
P22234	PAICS	Multifunctional protein ADE2 OS=Homo sapiens GN=PAICS PE=1 SV=3	0.425113	0.144792	0.0013168	0.75542	0.137923	0.00178234
Q9NQR1	KMT5A	N-lysine methyltransferase KMT5A OS=Homo sapiens GN=KMT5A PE=1 SV=3	-0.876102	0.56398	0.0013169	-0.229518	0.351554	0.138231
Q9UG63	ABCF2	ATP-binding cassette sub-family F member 2 OS=Homo sapiens GN=ABCF2 PE=1 SV=2	0.422777	0.140042	0.0013169	0.0922561	0.0655144	0.231923
Q96CU9	FOXRED1	FAD-dependent oxidoreductase domain-containing protein 1 OS=Homo sapiens GN=FOXRED1 PE=1 SV=2	0.499937	0.236147	0.00131697	0.150686	0.166429	0.131771
O95486	SEC24A	Protein transport protein Sec24A OS=Homo sapiens GN=SEC24A PE=1 SV=2	0.411141	0.121593	0.00131957	0.0131103	0.0310553	0.852
Q9NZH0	GPRC5B	G-protein coupled receptor family C group 5 member B OS=Homo sapiens GN=GPRC5B PE=2 SV=2	0.893844	0.581231	0.00131966	1.19166	0.52037	0.0039516
O75382	TRIM3	Tripartite motif-containing protein 3 OS=Homo sapiens GN=TRIM3 PE=1 SV=2	0.392317	0.0871461	0.00132948	1.09069	0.0670283	0.000730411
Q8IVM0	CCDC50	Coiled-coil domain-containing protein 50 OS=Homo sapiens GN=CCDC50 PE=1 SV=1	-0.624245	0.35988	0.00132948	-0.309783	0.0434128	0.0117577
Q9NYZ3	GTSE1	G2 and S phase-expressed protein 1 OS=Homo sapiens GN=GTSE1 PE=1 SV=3	-0.409797	0.120951	0.00132948	-0.23772	0.102347	0.031287
P33316	DUT	Deoxyuridine 5'-triphosphate nucleotidohydrolase, mitochondrial OS=Homo sapiens GN=DUT PE=1 SV=4	-0.565623	0.304156	0.00133218	0.06506	0.183144	0.470615
Q9H7H0	METTL17	Methyltransferase-like protein 17, mitochondrial OS=Homo sapiens GN=METTL17 PE=1 SV=1	-0.451976	0.183421	0.00133218	-0.509189	0.0723453	0.00339588
Q9NRL3	STRN4	Striatin-4 OS=Homo sapiens GN=STRN4 PE=1 SV=2	-0.408757	0.119854	0.00133608	-0.150217	0.109289	0.103513
O15182	CETN3	Centrin-3 OS=Homo sapiens GN=CETN3 PE=1 SV=2	-0.381982	0.0609495	0.00133773	-0.299032	0.0600228	0.0136091
Q12830	BPTF	Nucleosome-remodeling factor subunit BPTF OS=Homo sapiens GN=BPTF PE=1 SV=3	-0.372811	0.0169996	0.00133942	-0.363455	0.016839	0.00715974
Q5SW79	CEP170	Centrosomal protein of 170 kDa OS=Homo sapiens GN=CEP170 PE=1 SV=1	-0.438495	0.16542	0.00133942	-0.50599	0.132606	0.00453422
P61221	ABCE1	ATP-binding cassette sub-family E member 1 OS=Homo sapiens GN=ABCE1 PE=1 SV=1	-0.389489	0.082725	0.00133996	-0.433353	0.0455764	0.00469686
P13798	APEH	Acylamino-acid-releasing enzyme OS=Homo sapiens GN=APEH PE=1 SV=4	-0.465726	0.202191	0.00134555	-0.401009	0.0123908	0.00546748
Q96F63	CCDC97	Coiled-coil domain-containing protein 97 OS=Homo sapiens GN=CCDC97 PE=1 SV=1	0.680773	0.403523	0.00134586	1.69601	0.125974	0.00054825
Q12792	TWF1	Twinfilin-1 OS=Homo sapiens GN=TWF1 PE=1 SV=3	-0.654047	0.388574	0.00134636	-0.369703	0.00733178	0.00680338
Q8N0V5	GCNT2	N-acetyllactosaminide beta-1,6-N-acetylglucosaminyl-transferase OS=Homo sapiens GN=GCNT2 PE=1 SV=1	0.416472	0.135717	0.00134636	0.416087	0.134683	0.00774618
Q96GC6	ZNF274	Neurotrophin receptor-interacting factor homolog OS=Homo sapiens GN=ZNF274 PE=1 SV=2	0.538552	0.281305	0.00134636	2.6215	0.281128	0.000526309
Q9GZT8	NIF3L1	NIF3-like protein 1 OS=Homo sapiens GN=NIF3L1 PE=1 SV=2	0.577057	0.318252	0.00134636	1.04649	0.310005	0.0020736
O60573	EIF4E2	Eukaryotic translation initiation factor 4E type 2 OS=Homo sapiens GN=EIF4E2 PE=1 SV=1	0.558504	0.300515	0.00134743	0.900338	0.281384	0.00253716
Q7L523	RRAGA	Ras-related GTP-binding protein A OS=Homo sapiens GN=RRAGA PE=1 SV=1	0.441953	0.170237	0.00134743	0.424436	0.00108433	0.00467487
Q86V81	ALYREF	THO complex subunit 4 OS=Homo sapiens GN=ALYREF PE=1 SV=3	-0.469705	0.204659	0.00134743	-0.155215	0.194544	0.146046
Q9P2E5	CHPF2	Chondroitin sulfate glucuronyltransferase OS=Homo sapiens GN=CHPF2 PE=2 SV=2	0.516083	0.258679	0.00134743	0.846981	0.257493	0.00257982
P30414	NKTR	NK-tumor recognition protein OS=Homo sapiens GN=NKTR PE=1 SV=2	-0.428686	0.154144	0.00135066	1.07832	0.100173	0.000814606
Q9BTV4	TMEM43	Transmembrane protein 43 OS=Homo sapiens GN=TMEM43 PE=1 SV=1	-0.643104	0.376097	0.00135066	-0.802818	0.261066	0.00300664
Q9NYL2	ZAK	Mitogen-activated protein kinase kinase kinase MLT OS=Homo sapiens GN=ZAK PE=1 SV=3	0.484968	0.225332	0.00135066	0.308324	0.218249	0.030258
O43716	GATC	Glutamyl-tRNA(Gln) amidotransferase subunit C, mitochondrial OS=Homo sapiens GN=GATC PE=1 SV=1	-0.41795	0.137875	0.00135128	0.258814	0.109083	0.0252656
P02649	APOE	Apolipoprotein E OS=Homo sapiens GN=APOE PE=1 SV=1	0.386894	0.0789679	0.00135402	0.831306	0.00248016	0.00105132
O95084	PRSS23	Serine protease 23 OS=Homo sapiens GN=PRSS23 PE=1 SV=1	0.42381	0.146947	0.00135771	0.230268	0.02622	0.0260019
P78417	GSTO1	Glutathione S-transferase omega-1 OS=Homo sapiens GN=GSTO1 PE=1 SV=2	-0.534412	0.277649	0.00135771	-0.589977	0.132613	0.00309643
Q5T4F4	ZFYVE27	Protrudin OS=Homo sapiens GN=ZFYVE27 PE=1 SV=1	-0.392883	0.0947924	0.00135771	-0.615639	0.0131669	0.00193011
Q8TAA5	GRPEL2	GrpE protein homolog 2, mitochondrial OS=Homo sapiens GN=GRPEL2 PE=1 SV=1	0.491487	0.22986	0.00135771	0.570975	0.00452313	0.0023032
Q9H583	HEATR1	HEAT repeat-containing protein 1 OS=Homo sapiens GN=HEATR1 PE=1 SV=3	-0.428751	0.154843	0.00135771	-0.510824	0.120487	0.00415499
P52732	KIF11	Kinesin-like protein KIF11 OS=Homo sapiens GN=KIF11 PE=1 SV=2	-0.624081	0.363238	0.00135856	-0.534065	0.125267	0.0038224
Q13112	CHAF1B	Chromatin assembly factor 1 subunit B OS=Homo sapiens GN=CHAF1B PE=1 SV=1	-0.384827	0.0759441	0.00135856	-0.14067	0.00935271	0.0919807
Q15477	SKIV2L	Helicase SKI2W OS=Homo sapiens GN=SKIV2L PE=1 SV=3	-0.919259	0.610421	0.00135856	-0.420252	0.0190481	0.00483659
Q16851	UGP2	UTP--glucose-1-phosphate uridylyltransferase OS=Homo sapiens GN=UGP2 PE=1 SV=5	-0.434553	0.164539	0.00135856	-0.376256	0.0227067	0.0065734
Q9NQX7	ITM2C	Integral membrane protein 2C OS=Homo sapiens GN=ITM2C PE=1 SV=1	0.425841	0.150285	0.00135911	0.146011	0.0188378	0.0849154
Q00653	NFKB2	Nuclear factor NF-kappa-B p100 subunit OS=Homo sapiens GN=NFKB2 PE=1 SV=4	0.446949	0.180312	0.00136468	0.766421	0.117636	0.00155571
Q8IWC1	MAP7D3	MAP7 domain-containing protein 3 OS=Homo sapiens GN=MAP7D3 PE=1 SV=2	-0.465323	0.203412	0.0013658	-0.415261	0.137366	0.00798476
Q8WVD3	RNF138	E3 ubiquitin-protein ligase RNF138 OS=Homo sapiens GN=RNF138 PE=1 SV=1	-0.445488	0.177458	0.0013658	0.0509625	0.177013	0.564434
O43252	PAPSS1	Bifunctional 3'-phosphoadenosine 5'-phosphosulfate synthase 1 OS=Homo sapiens GN=PAPSS1 PE=1 SV=2	0.372182	0.0322529	0.00136705	0.261139	0.0252367	0.0182182
O95573	ACSL3	Long-chain-fatty-acid--CoA ligase 3 OS=Homo sapiens GN=ACSL3 PE=1 SV=3	0.436141	0.16572	0.00136886	0.0767739	0.017419	0.289745
Q96FN4	CPNE2	Copine-2 OS=Homo sapiens GN=CPNE2 PE=1 SV=3	0.502979	0.244093	0.00136886	-0.203948	0.0939966	0.0455212
O60906	SMPD2	Sphingomyelin phosphodiesterase 2 OS=Homo sapiens GN=SMPD2 PE=1 SV=2	-0.435462	0.166941	0.00136968	-0.0784468	0.0695489	0.301597
O75083	WDR1	WD repeat-containing protein 1 OS=Homo sapiens GN=WDR1 PE=1 SV=4	0.389826	0.0902936	0.0013759	0.513671	0.0195456	0.00293339
Q9BVS5	TRMT61B	tRNA (adenine(58)-N(1))-methyltransferase, mitochondrial OS=Homo sapiens GN=TRMT61B PE=1 SV=2	0.404754	0.119418	0.00137604	0.151181	0.0333084	0.0797174
O95081	AGFG2	Arf-GAP domain and FG repeat-containing protein 2 OS=Homo sapiens GN=AGFG2 PE=1 SV=2	0.530314	0.274161	0.00137923	1.18702	0.17041	0.000875962
P31629	HIVEP2	Transcription factor HIVEP2 OS=Homo sapiens GN=HIVEP2 PE=1 SV=2	-0.678204	0.414073	0.00138244	-0.938389	0.10174	0.00102026
P20039	HLA-DRB1	HLA class II histocompatibility antigen, DRB1-11 beta chain OS=Homo sapiens GN=HLA-DRB1 PE=1 SV=1	0.372546	0.0406244	0.00138415	1.77358	0.0378619	0.000454528
O75808	CAPN15	Calpain-15 OS=Homo sapiens GN=CAPN15 PE=1 SV=1	0.376875	0.0593268	0.00139084	0.752832	0.0589061	0.00132411
P19823	ITIH2	Inter-alpha-trypsin inhibitor heavy chain H2 OS=Homo sapiens GN=ITIH2 PE=1 SV=2	0.482	0.227173	0.00139675	1.44542	0.22713	0.000789772
Q8IXL7	MSRB3	Methionine-R-sulfoxide reductase B3 OS=Homo sapiens GN=MSRB3 PE=1 SV=2	-0.494595	0.241078	0.00139675	-0.685588	0.0353378	0.00153417
Q13415	ORC1	Origin recognition complex subunit 1 OS=Homo sapiens GN=ORC1 PE=1 SV=2	0.37324	0.0485371	0.00140259	0.747956	0.0464396	0.00131837
O75438	NDUFB1	NADH dehydrogenase [ubiquinone] 1 beta subcomplex subunit 1 OS=Homo sapiens GN=NDUFB1 PE=1 SV=1	0.531391	0.278763	0.00140382	0.68542	0.224362	0.00354962
P51151	RAB9A	Ras-related protein Rab-9A OS=Homo sapiens GN=RAB9A PE=1 SV=1	0.381321	0.0750609	0.00140382	0.600247	0.070627	0.00231078
Q14683	SMC1A	Structural maintenance of chromosomes protein 1A OS=Homo sapiens GN=SMC1A PE=1 SV=2	-0.383731	0.0817158	0.00140921	-0.482089	0.0584087	0.00373444
Q8IV08	PLD3	Phospholipase D3 OS=Homo sapiens GN=PLD3 PE=1 SV=1	0.399955	0.116055	0.00140921	0.468395	0.102332	0.00471526
O60583	CCNT2	Cyclin-T2 OS=Homo sapiens GN=CCNT2 PE=1 SV=2	0.465631	0.209603	0.0014108	-0.244547	0.208553	0.0546816
P14174	MIF	Macrophage migration inhibitory factor OS=Homo sapiens GN=MIF PE=1 SV=4	-0.385681	0.0873698	0.00141611	-0.122708	0.068242	0.138509
O94901	SUN1	SUN domain-containing protein 1 OS=Homo sapiens GN=SUN1 PE=1 SV=3	0.411143	0.136528	0.00141621	0.534876	0.133298	0.0039516
Q14123	PDE1C	Calcium/calmodulin-dependent 3',5'-cyclic nucleotide phosphodiesterase 1C OS=Homo sapiens GN=PDE1C PE=1 SV=1	-3.41597	2.38103	0.00141621	-2.20541	0.247894	0.000557077
Q3SXM5	HSDL1	Inactive hydroxysteroid dehydrogenase-like protein 1 OS=Homo sapiens GN=HSDL1 PE=1 SV=3	-0.411449	0.135458	0.00141621	-0.33691	0.122578	0.0131023
Q9H0D6	XRN2	5'-3' exoribonuclease 2 OS=Homo sapiens GN=XRN2 PE=1 SV=1	-0.378148	0.0680118	0.00141621	-0.640637	0.0678804	0.00195761
O75674	TOM1L1	TOM1-like protein 1 OS=Homo sapiens GN=TOM1L1 PE=1 SV=2	0.577082	0.320893	0.00142024	-0.704643	0.0745547	0.00159346
O75695	RP2	Protein XRP2 OS=Homo sapiens GN=RP2 PE=1 SV=4	-0.502618	0.248042	0.00142024	-0.246724	0.247611	0.067725
Q5T4S7	UBR4	E3 ubiquitin-protein ligase UBR4 OS=Homo sapiens GN=UBR4 PE=1 SV=1	-0.389826	0.0972668	0.00142024	-0.00908393	0.0900409	0.907818
Q9NW97	TMEM51	Transmembrane protein 51 OS=Homo sapiens GN=TMEM51 PE=1 SV=1	0.816964	0.529583	0.00142024	0.925688	0.377948	0.00389339
Q7Z4Q2	HEATR3	HEAT repeat-containing protein 3 OS=Homo sapiens GN=HEATR3 PE=1 SV=2	-0.494543	0.243705	0.00142351	-0.666292	0.0584993	0.00173816
P49116	NR2C2	Nuclear receptor subfamily 2 group C member 2 OS=Homo sapiens GN=NR2C2 PE=1 SV=1	-0.457974	0.201635	0.00142457	-0.300313	0.0762461	0.014317
Q5T440	IBA57	Putative transferase CAF17, mitochondrial OS=Homo sapiens GN=IBA57 PE=1 SV=1	-0.393004	0.105308	0.00142644	-0.525587	0.0667798	0.0030798
Q8N1W1	ARHGEF28	Rho guanine nucleotide exchange factor 28 OS=Homo sapiens GN=ARHGEF28 PE=1 SV=3	-0.387163	0.0936649	0.00142789	0.0154652	0.0391275	0.826052
A0AVI4	TMEM129	E3 ubiquitin-protein ligase TM129 OS=Homo sapiens GN=TMEM129 PE=1 SV=1	-0.471087	0.217137	0.00142816	-0.170571	0.119083	0.0807583
Q9H553	ALG2	Alpha-1,3/1,6-mannosyltransferase ALG2 OS=Homo sapiens GN=ALG2 PE=1 SV=1	0.463821	0.206269	0.00142816	0.684246	0.0257756	0.0015156
Q9UNA1	ARHGAP26	Rho GTPase-activating protein 26 OS=Homo sapiens GN=ARHGAP26 PE=1 SV=1	0.652488	0.389525	0.00143479	0.346565	0.10542	0.0109749
O94762	RECQL5	ATP-dependent DNA helicase Q5 OS=Homo sapiens GN=RECQL5 PE=1 SV=2	-0.3865	0.0934065	0.00143604	-0.482016	0.0440019	0.00357758
Q92766	RREB1	Ras-responsive element-binding protein 1 OS=Homo sapiens GN=RREB1 PE=1 SV=3	-0.36498	0.00987878	0.00143655	-0.258438	0.00981196	0.0184731
Q86SQ7	SDCCAG8	Serologically defined colon cancer antigen 8 OS=Homo sapiens GN=SDCCAG8 PE=1 SV=1	-0.598585	0.347503	0.00144568	0.707058	0.19958	0.00285768
Q9C0H5	ARHGAP39	Rho GTPase-activating protein 39 OS=Homo sapiens GN=ARHGAP39 PE=1 SV=2	-0.366385	0.0298885	0.00144865	-0.033463	0.0281847	0.632221
P63218	GNG5	Guanine nucleotide-binding protein G(I)/G(S)/G(O) subunit gamma-5 OS=Homo sapiens GN=GNG5 PE=1 SV=3	-0.437964	0.17829	0.00146019	-0.368407	0.140596	0.0113746
Q5T200	ZC3H13	Zinc finger CCCH domain-containing protein 13 OS=Homo sapiens GN=ZC3H13 PE=1 SV=1	-0.383277	0.0899659	0.00146339	0.128755	0.00168107	0.112093
P51148	RAB5C	Ras-related protein Rab-5C OS=Homo sapiens GN=RAB5C PE=1 SV=2	-0.414833	0.146103	0.00146706	-0.461859	0.134965	0.00587438
Q14997	PSME4	Proteasome activator complex subunit 4 OS=Homo sapiens GN=PSME4 PE=1 SV=2	0.37397	0.0675868	0.00147711	1.2919	0.0664201	0.00062068
Q9NXG2	THUMPD1	THUMP domain-containing protein 1 OS=Homo sapiens GN=THUMPD1 PE=1 SV=2	-0.472895	0.221848	0.00148121	-0.53826	0.193324	0.00555728
Q9H9E3	COG4	Conserved oligomeric Golgi complex subunit 4 OS=Homo sapiens GN=COG4 PE=1 SV=3	-0.369649	0.0540706	0.00148264	0.114477	0.036332	0.148282
Q9NTG7	SIRT3	NAD-dependent protein deacetylase sirtuin-3, mitochondrial OS=Homo sapiens GN=SIRT3 PE=1 SV=2	0.379324	0.0824034	0.00148466	0.307671	0.0139407	0.0113854
Q7Z3E2	CCDC186	Coiled-coil domain-containing protein 186 OS=Homo sapiens GN=CCDC186 PE=1 SV=2	0.466282	0.216595	0.00148472	1.9855	0.191618	0.000540136
Q9BWU0	SLC4A1AP	Kanadaptin OS=Homo sapiens GN=SLC4A1AP PE=1 SV=1	0.454694	0.201428	0.00148571	0.626588	0.116034	0.00248439
P25705	ATP5A1	ATP synthase subunit alpha, mitochondrial OS=Homo sapiens GN=ATP5A1 PE=1 SV=1	0.393363	0.112803	0.00148885	0.200964	0.0399086	0.0390271
Q96GX2	ATXN7L3B	Putative ataxin-7-like protein 3B OS=Homo sapiens GN=ATXN7L3B PE=3 SV=2	0.473421	0.225584	0.001492	-0.120899	0.200398	0.237048
Q9H9Q4	NHEJ1	Non-homologous end-joining factor 1 OS=Homo sapiens GN=NHEJ1 PE=1 SV=1	0.493298	0.244323	0.001492	0.477748	0.00264601	0.00348077
Q14108	SCARB2	Lysosome membrane protein 2 OS=Homo sapiens GN=SCARB2 PE=1 SV=2	0.395886	0.119682	0.00149739	0.141838	0.113064	0.118167
Q9UBC1	NFKBIL1	NF-kappa-B inhibitor-like protein 1 OS=Homo sapiens GN=NFKBIL1 PE=1 SV=1	0.929275	0.634721	0.00149769	1.17047	0.590848	0.00548235
Q9UKM7	MAN1B1	Endoplasmic reticulum mannosyl-oligosaccharide 1,2-alpha-mannosidase OS=Homo sapiens GN=MAN1B1 PE=1 SV=2	0.750813	0.48886	0.00150111	0.242464	0.474754	0.180305
O75608	LYPLA1	Acyl-protein thioesterase 1 OS=Homo sapiens GN=LYPLA1 PE=1 SV=1	-0.369066	0.0564244	0.00150199	-1.07383	0.0460818	0.000722631
Q71F56	MED13L	Mediator of RNA polymerase II transcription subunit 13-like OS=Homo sapiens GN=MED13L PE=1 SV=1	-0.385994	0.101563	0.00150747	-0.235759	0.055543	0.0261428
Q8NDX6	ZNF740	Zinc finger protein 740 OS=Homo sapiens GN=ZNF740 PE=1 SV=1	-0.466921	0.218517	0.00150747	-0.895651	0.15221	0.00132023
Q92688	ANP32B	Acidic leucine-rich nuclear phosphoprotein 32 family member B OS=Homo sapiens GN=ANP32B PE=1 SV=1	-0.605249	0.356101	0.00150768	-0.654441	0.304335	0.00658677
P62879	GNB2	Guanine nucleotide-binding protein G(I)/G(S)/G(T) subunit beta-2 OS=Homo sapiens GN=GNB2 PE=1 SV=3	-0.404765	0.136807	0.00151146	-0.541112	0.00743891	0.00258886
P36873	PPP1CC	Serine/threonine-protein phosphatase PP1-gamma catalytic subunit OS=Homo sapiens GN=PPP1CC PE=1 SV=1	-0.406218	0.139425	0.00151392	-1.23804	0.0114462	0.00062068
Q8NDF8	PAPD5	Non-canonical poly(A) RNA polymerase PAPD5 OS=Homo sapiens GN=PAPD5 PE=1 SV=2	-0.39739	0.123766	0.00151653	0.307061	0.104974	0.0153169
Q92882	OSTF1	Osteoclast-stimulating factor 1 OS=Homo sapiens GN=OSTF1 PE=1 SV=2	-0.362201	0.0291988	0.00151653	-0.341052	0.0186941	0.00856499
Q9UL40	ZNF346	Zinc finger protein 346 OS=Homo sapiens GN=ZNF346 PE=1 SV=1	0.458762	0.209469	0.00151653	0.657338	0.134017	0.00242589
Q4G148	GXYLT1	Glucoside xylosyltransferase 1 OS=Homo sapiens GN=GXYLT1 PE=1 SV=2	0.474102	0.229638	0.00151953	0.0041589	0.226238	0.955299
Q7Z5L9	IRF2BP2	Interferon regulatory factor 2-binding protein 2 OS=Homo sapiens GN=IRF2BP2 PE=1 SV=2	0.476006	0.231621	0.00151981	1.04325	0.219638	0.00132073
Q5W0V3	FAM160B1	Protein FAM160B1 OS=Homo sapiens GN=FAM160B1 PE=1 SV=1	-0.363501	0.0390925	0.00152208	-0.483673	0.0107817	0.00338187
Q9BRA0	NAA38	N-alpha-acetyltransferase 38, NatC auxiliary subunit OS=Homo sapiens GN=NAA38 PE=1 SV=1	0.403195	0.133845	0.00152208	-0.239504	0.0354836	0.023663
Q9BW92	TARS2	Threonine--tRNA ligase, mitochondrial OS=Homo sapiens GN=TARS2 PE=1 SV=1	-0.388587	0.10853	0.00152523	-0.32582	0.102145	0.0128891
P52701	MSH6	DNA mismatch repair protein Msh6 OS=Homo sapiens GN=MSH6 PE=1 SV=2	0.369769	0.0651311	0.00153139	0.536777	0.0424481	0.00274806
P60842	EIF4A1	Eukaryotic initiation factor 4A-I OS=Homo sapiens GN=EIF4A1 PE=1 SV=1	0.465955	0.217994	0.00153139	0.199263	0.0561499	0.0416623
P60604	UBE2G2	Ubiquitin-conjugating enzyme E2 G2 OS=Homo sapiens GN=UBE2G2 PE=1 SV=1	-0.398102	0.127026	0.00153261	-0.00142661	0.105716	0.98987
Q9H3P7	ACBD3	Golgi resident protein GCP60 OS=Homo sapiens GN=ACBD3 PE=1 SV=4	0.452161	0.2018	0.00153261	0.379064	0.0279892	0.00649162
Q9BXS6	NUSAP1	Nucleolar and spindle-associated protein 1 OS=Homo sapiens GN=NUSAP1 PE=1 SV=1	-0.589796	0.348705	0.00153515	-0.150421	0.142526	0.120595
Q9HAV4	XPO5	Exportin-5 OS=Homo sapiens GN=XPO5 PE=1 SV=1	0.437629	0.185738	0.00154111	0.385799	0.120743	0.00884853
Q9BTC0	DIDO1	Death-inducer obliterator 1 OS=Homo sapiens GN=DIDO1 PE=1 SV=5	-0.424784	0.168727	0.00154138	-0.538602	0.129436	0.0038224
Q9H081	MIS12	Protein MIS12 homolog OS=Homo sapiens GN=MIS12 PE=1 SV=1	0.427682	0.174142	0.00154138	1.3405	0.17155	0.000727449
P46736	BRCC3	Lys-63-specific deubiquitinase BRCC36 OS=Homo sapiens GN=BRCC3 PE=1 SV=2	0.367158	0.059181	0.00154493	1.3725	0.00866435	0.00058227
Q9H4A4	RNPEP	Aminopeptidase B OS=Homo sapiens GN=RNPEP PE=1 SV=2	-0.397252	0.128073	0.00154967	-0.348898	0.0736713	0.00931901
[truncated: 5,518 more rows]
