# Supplementary material for: Prevention of dsRNA‐induced interferon signaling by AGO1x is linked to breast cancer cell proliferation
Source: EMBO J. 2020 Aug 19;39(18):e103922. doi: 10.15252/embj.2019103922 (PMC7507497; doi:10.15252/embj.2019103922)
Supplement: Supplementary file 7 — Source Data for Figure 4 [file EMBJ-39-e103922-s005.zip › source_data_fig4/Ruxolitinib Inhibition Experiment Figure4F.csv]

	Hours	WT (+DMSO)	WT (+DMSO)	WT (+DMSO)	WT (+DMSO)	WT (+DMSO)	WT (+DMSO)	W1A (+DMSO)	W1A (+DMSO)	W1A (+DMSO)	W1A (+DMSO)	W1A (+DMSO)	W1A (+DMSO)	W6A (+DMSO)	W6A (+DMSO)	W6A (+DMSO)	W6A (+DMSO)	W6A (+DMSO)	W6A (+DMSO)	WT (+Ruxolitinib)	WT (+Ruxolitinib)	WT (+Ruxolitinib)	WT (+Ruxolitinib)	WT (+Ruxolitinib)	WT (+Ruxolitinib)	W1A (+Ruxolitinib)	W1A (+Ruxolitinib)	W1A (+Ruxolitinib)	W1A (+Ruxolitinib)	W1A (+Ruxolitinib)	W1A (+Ruxolitinib)	W6A (+Ruxolitinib)	W6A (+Ruxolitinib)	W6A (+Ruxolitinib)	W6A (+Ruxolitinib)	W6A (+Ruxolitinib)	W6A (+Ruxolitinib)
0	0		0.000000000		0.000000000	0.000000000	0.000000000				0.000000	0.000000	0.000000	0.0000	0.0000		0.0000			0.0000	0.0000	0.0000	0.0000	0.0000	0.0000	0.0000		0.0000	0.0000			0.0000	0.0000	0.0000	0.0000
2	2		0.062800000		0.058400000	0.077900000	0.067000000				0.064500	0.072400	0.062000	0.0276	0.0593		0.0566			0.1099	0.1009	0.1023	0.0962	0.1005	0.0809	0.0881		0.1139	0.0976			0.0978	0.1127	0.0929	0.0864
4	4		0.089400000		0.075600000	0.102700000	0.085800000				0.065800	0.083300	0.072400	0.0345	0.0708		0.0563			0.1244	0.1196	0.1361	0.1255	0.1193	0.0828	0.0926		0.1323	0.1191			0.1133	0.1390	0.1039	0.0994
6	6		0.098600000		0.091100000	0.115600000	0.099800000				0.061500	0.080400	0.075400	0.0401	0.0632		0.0359			0.1202	0.1242	0.1380	0.1310	0.1124	0.0894	0.0890		0.1409	0.1229			0.1235	0.1493	0.1121	0.0972
8	8		0.101300000		0.097000000	0.119900000	0.103900000				0.065600	0.079700	0.069400	0.0458	0.0630		0.0213			0.1228	0.1311	0.1407	0.1340	0.1136	0.0947	0.0842		0.1394	0.1257			0.1215	0.1489	0.1199	0.0979
10	10		0.102500000		0.102200000	0.120800000	0.106900000				0.061800	0.076000	0.062200	0.0448	0.0599		0.0179			0.1205	0.1327	0.1401	0.1382	0.1101	0.0960	0.0891		0.1331	0.1190			0.1197	0.1480	0.1216	0.0977
12	12		0.106300000		0.106900000	0.121200000	0.111200000				0.063600	0.068500	0.060200	0.0480	0.0614		0.0176			0.1274	0.1364	0.1387	0.1363	0.1125	0.0886	0.0893		0.1254	0.1176			0.1123	0.1386	0.1148	0.0958
14	14		0.109800000		0.104500000	0.120600000	0.112500000				0.058100	0.060900	0.053300	0.0426	0.0578		0.0173			0.1250	0.1322	0.1350	0.1386	0.1016	0.0887	0.0922		0.1284	0.1126			0.1075	0.1361	0.1145	0.1010
16	16		0.105700000		0.101500000	0.119600000	0.115700000				0.054300	0.061900	0.048400	0.0390	0.0546		0.0117			0.1266	0.1293	0.1319	0.1349	0.0979	0.0808	0.0881		0.1245	0.1089			0.0978	0.1318	0.1090	0.1006
18	18		0.104200000		0.094500000	0.117800000	0.112800000				0.043800	0.056600	0.040700	0.0360	0.0509		0.0059			0.1241	0.1273	0.1237	0.1348	0.0774	0.0746	0.0848		0.1204	0.0935			0.0885	0.1286	0.1006	0.0954
20	20		0.101200000		0.094800000	0.108100000	0.100700000				0.041100	0.050900	0.020400	0.0322	0.0459		0.0056			0.1242	0.1225	0.1244	0.1344	0.0751	0.0697	0.0824		0.0983	0.0907			0.0809	0.1105	0.0951	0.0874
