# Supplementary material for: Prevention of dsRNA‐induced interferon signaling by AGO1x is linked to breast cancer cell proliferation
Source: EMBO J. 2020 Aug 19;39(18):e103922. doi: 10.15252/embj.2019103922 (PMC7507497; doi:10.15252/embj.2019103922)
Supplement: Supplementary file 8 — Source Data for Figure 5 [file EMBJ-39-e103922-s006.zip]

Archive with 4 entries (3 files):
- source_data_fig5/
- source_data_fig5/J2 Pull down RNA conc Figure5H.xlsx
- source_data_fig5/Ct Values of Expression of J2 targets in AGO1 IP Figure5L.xlsx
- source_data_fig5/dsRNA body counts Figure 5F.xlsx
