# Supplementary material for: Prevention of dsRNA‐induced interferon signaling by AGO1x is linked to breast cancer cell proliferation
Source: EMBO J. 2020 Aug 19;39(18):e103922. doi: 10.15252/embj.2019103922 (PMC7507497; doi:10.15252/embj.2019103922)
Supplement: Supplementary file 8 — Source Data for Figure 5 [file EMBJ-39-e103922-s006.zip › source_data_fig5/J2 Pull down RNA conc Figure5H.xlsx]

## Sheet: Sheet1
Sample		Tube ID	Quantus Conc. (ng/µl)
1		WT1	0.2
2		WT2	0.38
3		WT3	0.24
4		W1A1-1	0.17
5		W1A1-2	1.5
6		W1A1-3	3.7
7		W6A1-1	1.6
8		W6A1-2	2.3
9		W6A1-3	5.9
