# Supplementary material for: Prevention of dsRNA‐induced interferon signaling by AGO1x is linked to breast cancer cell proliferation
Source: EMBO J. 2020 Aug 19;39(18):e103922. doi: 10.15252/embj.2019103922 (PMC7507497; doi:10.15252/embj.2019103922)
Supplement: Supplementary file 8 — Source Data for Figure 5 [file EMBJ-39-e103922-s006.zip › source_data_fig5/Ct Values of Expression of J2 targets in AGO1 IP Figure5L.xlsx]

## Sheet: Sheet1
		SCD	EFHD2	SEMA 6B	Has2	Pre mRNA	28S rRNA	5.8S rRNA	18S rRNA
Ago1x Pulldown (Set 01)		25.3037	28.0894	29.825	28.4571	19.4066	11.2651	14.4464	15.9206
		26.1772	28.3879	30.3217	28.9645	20.7043	11.7366	15.4943	16.7203
		25.5942	28.8028	29.9495	28.5362	18.8192	11.4932	13.8964	16.6203
Ago1x Pulldown (Set 02)		24.008	27.8219	29.1964	27.6934	17.3359	10.189	13.0751	13.9431
		24.9459	28.4075	28.8915	28.4222	18.2529	10.7035	13.4088	14.4615
		24.7246	28.5911	28.8662	28.2563	19.7926	11.1527	13.6212	14.0835
IgG		36.9229	Undetermined	Undetermined	34.9863	25.8582	14.7576	17.602	23.8813
		35.1459	Undetermined	Undetermined	34.0897	25.8186	14.7482	17.8202	24.3844
	GAPDH	NUDT21	CPSF6
Ago1x Pulldown (Method 01)-1	24.9303	27.9595	29.0439
	25.7511	28.6447	29.9931
	25.6352	28.4136	29.412
IgG Control Pulldown-2	24.7037	29.8352	30.5294
	25.6366	30.9628	32.2809
RNA Concentrations after Pull Down	cDNA from 50ng of RNA
#	Nucleic Acid concentration	260/280	50 ug Equivalent	Water
IgG	2	2.71	25	-10
IgG (2)	2.8	2.02	17.8571
Ago1x Nuclear	9.2	1.75	5.43478	9.56522
Ago1x Nuclear (2)	7.4	1.97	6.75676	8.24324
Ago1x Nuclear (3)	6.8	2.04	7.35294	7.64706
Ago1x IP Nuclear (01)	13	1.87	3.84615	11.1538
Ago1x IP Nuclear (02)	10.7	1.84	4.6729	10.3271
Ago1x IP Nuclear (03)	10.9	1.98	4.58716	10.4128
