# Supplementary material for: Prevention of dsRNA‐induced interferon signaling by AGO1x is linked to breast cancer cell proliferation
Source: EMBO J. 2020 Aug 19;39(18):e103922. doi: 10.15252/embj.2019103922 (PMC7507497; doi:10.15252/embj.2019103922)
Supplement: Supplementary file 8 — Source Data for Figure 5 [file EMBJ-39-e103922-s006.zip › source_data_fig5/dsRNA body counts Figure 5F.xlsx]

## Sheet: Sheet1
Less than 1 dsRNA foci Control Cells	Less than 1 dsRNA foci W1A	Less than 1 dsRNA foci W6A	Between 1-5 dsRNA foci Control Cells	Between 1-5 dsRNA foci W1A	Between 1-5 dsRNA foci W6A	Greater than 5 dsRNA foci Control	Greater than 5 dsRNA foci W1A	Greater than 5 dsRNA foci W6A
93.3333	6.66667	5.33	2.85714	32.8571	46.75		52.66	43.33
85.7	14.2	7.25	6.66	36.66	32.88		46.88	55.55
WT	W1	W6	WT	W1	W6	WT	W1	W6
Represented as percentage of cells
