# Supplementary material for: Prevention of dsRNA‐induced interferon signaling by AGO1x is linked to breast cancer cell proliferation
Source: EMBO J. 2020 Aug 19;39(18):e103922. doi: 10.15252/embj.2019103922 (PMC7507497; doi:10.15252/embj.2019103922)
Supplement: Supplementary file 9 — Source Data for Figure 6 [file EMBJ-39-e103922-s007.zip]

Archive with 3 entries (2 files):
- source_data_fig 6/
- source_data_fig 6/AGO1x IP Analysis Figure6A.xlsx
- source_data_fig 6/AGO1x v AGO1 IP analysis from nuclear extracts Figure6E.xlsx
