# Supplementary material for: Prevention of dsRNA‐induced interferon signaling by AGO1x is linked to breast cancer cell proliferation
Source: EMBO J. 2020 Aug 19;39(18):e103922. doi: 10.15252/embj.2019103922 (PMC7507497; doi:10.15252/embj.2019103922)
Supplement: Supplementary file 9 — Source Data for Figure 6 [file EMBJ-39-e103922-s007.zip › source_data_fig 6/AGO1x v AGO1 IP analysis from nuclear extracts Figure6E.xlsx]

## Sheet: Samples Report for MS_data_anal
Accession Number	Description	AGO1x_rep1	AGO1x_rep2	AGO1_rep1	AGO1_rep2	AGO1_rep3	Mean AGO1x	Mean AGO1	Fold Change	Fisher's Exact Test (p-value)
sp|Q15149|PLEC_HUMAN	Plectin OS=Homo sapiens GN=PLEC PE=1 SV=3	27	47	79	43	42	37	54.6667	0.7	< 0.00010
sp|P62318|SMD3_HUMAN	Small nuclear ribonucleoprotein Sm D3 OS=Homo sapiens GN=SNRPD3 PE=1 SV=1	54	19	16	7	14	36.5	12.3333	3	< 0.00010
sp|P08727|K1C19_CON-HUMAN (+1)	Keratin, type I cytoskeletal 19 OS=Homo sapiens GN=KRT19 PE=1 SV=4	40	56	14	12	12	48	12.6667	3.8	< 0.00010
sp|P35579|MYH9_HUMAN	Myosin-9 OS=Homo sapiens GN=MYH9 PE=1 SV=4	2	14	43	62	69	8	58	0.1	< 0.00010
sp|O43707|ACTN4_HUMAN	Alpha-actinin-4 OS=Homo sapiens GN=ACTN4 PE=1 SV=2	17	31	15	6	2	24	7.66667	3.1	< 0.00010
sp|P07305|H10_HUMAN	Histone H1.0 OS=Homo sapiens GN=H1F0 PE=1 SV=3	25	7	4	3	5	16	4	4	< 0.00010
sp|P60660|MYL6_HUMAN	Myosin light polypeptide 6 OS=Homo sapiens GN=MYL6 PE=1 SV=2	2	5	10	12	16	3.5	12.6667	0.3	< 0.00010
sp|Q8TCS8|PNPT1_HUMAN	Polyribonucleotide nucleotidyltransferase 1, mitochondrial OS=Homo sapiens GN=PNPT1 PE=1 SV=2	15	0	0	0	0	7.5	0	INF	< 0.00010
sp|O14744|ANM5_HUMAN	Protein arginine N-methyltransferase 5 OS=Homo sapiens GN=PRMT5 PE=1 SV=4	0	2	10	15	9	1	11.3333	0.09	< 0.00010
sp|P09012|SNRPA_HUMAN	U1 small nuclear ribonucleoprotein A OS=Homo sapiens GN=SNRPA PE=1 SV=3	18	4	2	1	2	11	1.66667	6.6	< 0.00010
sp|P23588|IF4B_HUMAN	Eukaryotic translation initiation factor 4B OS=Homo sapiens GN=EIF4B PE=1 SV=2	0	1	7	9	10	0.5	8.66667	0.06	< 0.00010
sp|P35580|MYH10_HUMAN	Myosin-10 OS=Homo sapiens GN=MYH10 PE=1 SV=3	0	2	4	11	9	1	8	0.1	< 0.00010
sp|Q8IUE6|H2A2B_HUMAN	Histone H2A type 2-B OS=Homo sapiens GN=HIST2H2AB PE=1 SV=3	0	29	0	0	8	14.5	2.66667	5.4	< 0.00010
sp|Q9BQE3|TBA1C_HUMAN	Tubulin alpha-1C chain OS=Homo sapiens GN=TUBA1C PE=1 SV=1	0	0	0	8	9	0	5.66667	0	< 0.00010
sp|P48643|TCPE_HUMAN	T-complex protein 1 subunit epsilon OS=Homo sapiens GN=CCT5 PE=1 SV=1	0	3	5	12	9	1.5	8.66667	0.2	0.00013
sp|P60709|ACTB_HUMAN	Actin, cytoplasmic 1 OS=Homo sapiens GN=ACTB PE=1 SV=1	15	62	52	64	46	38.5	54	0.7	0.00022
sp|P14678|RSMB_HUMAN	Small nuclear ribonucleoprotein-associated proteins B and B' OS=Homo sapiens GN=SNRPB PE=1 SV=2	21	10	5	3	5	15.5	4.33333	3.6	0.00025
sp|Q9Y4E8|UBP15_HUMAN	Ubiquitin carboxyl-terminal hydrolase 15 OS=Homo sapiens GN=USP15 PE=1 SV=3	0	0	4	8	2	0	4.66667	0	0.00034
sp|Q9UL18|AGO1_HUMAN	Ext Protein argonaute-1 OS=Homo sapiens GN=AGO1 PE=1 SV=3	0	0	2	8	4	0	4.66667	0	0.00034
sp|Q9UKM9|RALY_HUMAN	RNA-binding protein Raly OS=Homo sapiens GN=RALY PE=1 SV=1	12	8	3	0	3	10	2	5	0.00053
sp|P14618|KPYM_HUMAN	Pyruvate kinase PKM OS=Homo sapiens GN=PKM PE=1 SV=4	0	2	7	8	5	1	6.66667	0.2	0.00055
sp|O14950|ML12B_HUMAN	Myosin regulatory light chain 12B OS=Homo sapiens GN=MYL12B PE=1 SV=2	1	1	7	7	5	1	6.33333	0.2	0.0009
sp|P68371|TBB4B_HUMAN	Tubulin beta-4B chain OS=Homo sapiens GN=TUBB4B PE=1 SV=1	0	13	14	12	17	6.5	14.3333	0.5	0.0013
sp|Q15208|STK38_HUMAN	Serine/threonine-protein kinase 38 OS=Homo sapiens GN=STK38 PE=1 SV=1	0	0	2	3	6	0	3.66667	0	0.0019
sp|P08670|VIME_CON-HUMAN (+1)	Vimentin OS=Homo sapiens GN=VIM PE=1 SV=4	425	288	328	214	272	356.5	271.333	1.3	0.0024
sp|Q9BQA1|MEP50_HUMAN	Methylosome protein 50 OS=Homo sapiens GN=WDR77 PE=1 SV=1	0	1	3	7	4	0.5	4.66667	0.1	0.0024
sp|O75369|FLNB_HUMAN	Filamin-B OS=Homo sapiens GN=FLNB PE=1 SV=2	17	9	6	4	3	13	4.33333	3	0.0028
sp|P62316|SMD2_HUMAN	Small nuclear ribonucleoprotein Sm D2 OS=Homo sapiens GN=SNRPD2 PE=1 SV=1	21	18	10	6	9	19.5	8.33333	2.3	0.0034
sp|O75688|PPM1B_HUMAN	Protein phosphatase 1B OS=Homo sapiens GN=PPM1B PE=1 SV=1	0	0	0	6	4	0	3.33333	0	0.0034
sp|P12814|ACTN1_HUMAN	Alpha-actinin-1 OS=Homo sapiens GN=ACTN1 PE=1 SV=2	10	20	10	6	1	15	5.66667	2.6	0.0037
sp|P68431|H31_HUMAN	Histone H3.1 OS=Homo sapiens GN=HIST1H3A PE=1 SV=2	6	22	7	4	5	14	5.33333	2.6	0.0053
sp|P63173|RL38_HUMAN	60S ribosomal protein L38 OS=Homo sapiens GN=RPL38 PE=1 SV=2	4	2	3	9	12	3	8	0.4	0.0065
sp|P0C0S5|H2AZ_HUMAN (+1)	Histone H2A.Z OS=Homo sapiens GN=H2AFZ PE=1 SV=2	25	32	29	8	8	28.5	15	1.9	0.0072
sp|Q9Y512|SAM50_HUMAN	Sorting and assembly machinery component 50 homolog OS=Homo sapiens GN=SAMM50 PE=1 SV=3	0	9	2	0	0	4.5	0.666667	6.8	0.011
sp|P55072|TERA_HUMAN	Transitional endoplasmic reticulum ATPase OS=Homo sapiens GN=VCP PE=1 SV=4	0	3	3	8	5	1.5	5.33333	0.3	0.011
sp|P62851|RS25_HUMAN	40S ribosomal protein S25 OS=Homo sapiens GN=RPS25 PE=1 SV=1	1	0	0	6	5	0.5	3.66667	0.1	0.011
sp|P63010|AP2B1_HUMAN	AP-2 complex subunit beta OS=Homo sapiens GN=AP2B1 PE=1 SV=1	0	9	2	0	0	4.5	0.666667	6.8	0.011
sp|P26641|EF1G_HUMAN	Elongation factor 1-gamma OS=Homo sapiens GN=EEF1G PE=1 SV=3	0	0	3	3	2	0	2.66667	0	0.011
sp|P62937|PPIA_HUMAN	Peptidyl-prolyl cis-trans isomerase A OS=Homo sapiens GN=PPIA PE=1 SV=2	0	0	3	2	3	0	2.66667	0	0.011
sp|P06310|KV206_HUMAN	Ig kappa chain V-II region RPMI 6410 OS=Homo sapiens PE=4 SV=1	0	0	1	5	2	0	2.66667	0	0.011
sp|P46782|RS5_HUMAN	40S ribosomal protein S5 OS=Homo sapiens GN=RPS5 PE=1 SV=4	0	0	1	5	2	0	2.66667	0	0.011
sp|P62829|RL23_HUMAN	60S ribosomal protein L23 OS=Homo sapiens GN=RPL23 PE=1 SV=1	24	9	14	24	32	16.5	23.3333	0.7	0.012
sp|Q96C36|P5CR2_HUMAN	Pyrroline-5-carboxylate reductase 2 OS=Homo sapiens GN=PYCR2 PE=1 SV=1	4	1	0	0	0	2.5	0	INF	0.015
sp|Q9GZT6|CC90B_HUMAN	Coiled-coil domain-containing protein 90B, mitochondrial OS=Homo sapiens GN=CCDC90B PE=1 SV=2	5	0	0	0	0	2.5	0	INF	0.015
sp|P05787|K2C8_CON-HUMAN (+1)	Keratin, type II cytoskeletal 8 OS=Homo sapiens GN=KRT8 PE=1 SV=7	80	41	45	38	36	60.5	39.6667	1.5	0.016
sp|P61978|HNRPK_HUMAN	Heterogeneous nuclear ribonucleoprotein K OS=Homo sapiens GN=HNRNPK PE=1 SV=1	4	10	13	11	12	7	12	0.6	0.018
sp|P07900|HS90A_HUMAN	Heat shock protein HSP 90-alpha OS=Homo sapiens GN=HSP90AA1 PE=1 SV=5	0	1	3	4	3	0.5	3.33333	0.2	0.018
sp|P02769|ALBU_CON-BOVIN	Serum albumin OS=Bos taurus GN=ALB PE=1 SV=4	60	20	28	58	54	40	46.6667	0.9	0.019
sp|Q14011|CIRBP_HUMAN	Cold-inducible RNA-binding protein OS=Homo sapiens GN=CIRBP PE=1 SV=1	0	0	3	3	1	0	2.33333	0	0.019
sp|P16104|H2AX_HUMAN	Histone H2AX OS=Homo sapiens GN=H2AFX PE=1 SV=2	12	31	19	8	8	21.5	11.6667	1.8	0.024
sp|P16403|H12_HUMAN	Histone H1.2 OS=Homo sapiens GN=HIST1H1C PE=1 SV=2	15	15	10	7	5	15	7.33333	2	0.026
sp|P09651|ROA1_HUMAN	Heterogeneous nuclear ribonucleoprotein A1 OS=Homo sapiens GN=HNRNPA1 PE=1 SV=5	3	4	10	7	5	3.5	7.33333	0.5	0.026
sp|P21589|5NTD_HUMAN	5'-nucleotidase OS=Homo sapiens GN=NT5E PE=1 SV=1	0	6	1	0	0	3	0.333333	9	0.029
sp|Q15942|ZYX_HUMAN	Zyxin OS=Homo sapiens GN=ZYX PE=1 SV=1	0	1	2	5	2	0.5	3	0.2	0.029
sp|P17096|HMGA1_HUMAN	High mobility group protein HMG-I/HMG-Y OS=Homo sapiens GN=HMGA1 PE=1 SV=3	6	4	3	0	1	5	1.33333	3.8	0.032
sp|P19474|RO52_HUMAN	E3 ubiquitin-protein ligase TRIM21 OS=Homo sapiens GN=TRIM21 PE=1 SV=1	0	0	1	2	3	0	2	0	0.033
sp|P50991|TCPD_HUMAN	T-complex protein 1 subunit delta OS=Homo sapiens GN=CCT4 PE=1 SV=4	0	0	1	2	3	0	2	0	0.033
sp|O15371|EIF3D_HUMAN	Eukaryotic translation initiation factor 3 subunit D OS=Homo sapiens GN=EIF3D PE=1 SV=1	0	0	1	4	1	0	2	0	0.033
sp|Q9BUA3|CK084_HUMAN	Uncharacterized protein C11orf84 OS=Homo sapiens GN=C11orf84 PE=1 SV=3	0	0	1	3	2	0	2	0	0.033
sp|P06396|GELS_HUMAN	Gelsolin OS=Homo sapiens GN=GSN PE=1 SV=1	0	2	2	6	3	1	3.66667	0.3	0.035
sp|Q13501|SQSTM_HUMAN	Sequestosome-1 OS=Homo sapiens GN=SQSTM1 PE=1 SV=1	2	2	0	0	0	2	0	INF	0.035
sp|P67809|YBOX1_HUMAN	Nuclease-sensitive element-binding protein 1 OS=Homo sapiens GN=YBX1 PE=1 SV=3	4	0	0	0	0	2	0	INF	0.035
sp|P08779|K1C16_CON-HUMAN (+1)	Keratin, type I cytoskeletal 16 OS=Homo sapiens GN=KRT16 PE=1 SV=4	4	0	0	0	0	2	0	INF	0.035
sp|O43504|LTOR5_HUMAN	Ragulator complex protein LAMTOR5 OS=Homo sapiens GN=LAMTOR5 PE=1 SV=1	3	1	0	0	0	2	0	INF	0.035
sp|Q00610|CLH1_HUMAN	Clathrin heavy chain 1 OS=Homo sapiens GN=CLTC PE=1 SV=5	4	34	33	26	13	19	24	0.8	0.036
sp|Q8WWY3|PRP31_HUMAN	U4/U6 small nuclear ribonucleoprotein Prp31 OS=Homo sapiens GN=PRPF31 PE=1 SV=2	0	3	6	6	1	1.5	4.33333	0.3	0.037
sp|P40227|TCPZ_HUMAN	T-complex protein 1 subunit zeta OS=Homo sapiens GN=CCT6A PE=1 SV=3	0	4	6	7	2	2	5	0.4	0.038
sp|P10412|H14_HUMAN	Histone H1.4 OS=Homo sapiens GN=HIST1H1E PE=1 SV=2	17	16	13	7	7	16.5	9	1.8	0.046
sp|P30041|PRDX6_HUMAN	Peroxiredoxin-6 OS=Homo sapiens GN=PRDX6 PE=1 SV=3	0	1	2	4	2	0.5	2.66667	0.2	0.047
sp|P08579|RU2B_HUMAN	U2 small nuclear ribonucleoprotein B'' OS=Homo sapiens GN=SNRPB2 PE=1 SV=1	5	4	2	1	1	4.5	1.33333	3.4	0.055
sp|P14625|ENPL_HUMAN	Endoplasmin OS=Homo sapiens GN=HSP90B1 PE=1 SV=1	0	0	0	3	2	0	1.66667	0	0.058
sp|Q9NYL9|TMOD3_HUMAN	Tropomodulin-3 OS=Homo sapiens GN=TMOD3 PE=1 SV=1	0	0	2	2	1	0	1.66667	0	0.058
sp|P35813|PPM1A_HUMAN	Protein phosphatase 1A OS=Homo sapiens GN=PPM1A PE=1 SV=1	0	0	0	4	1	0	1.66667	0	0.058
sp|P38159|RBMX_HUMAN	RNA-binding motif protein, X chromosome OS=Homo sapiens GN=RBMX PE=1 SV=3	5	0	1	0	0	2.5	0.333333	7.5	0.059
sp|Q9NPE3|NOP10_HUMAN	H/ACA ribonucleoprotein complex subunit 3 OS=Homo sapiens GN=NOP10 PE=1 SV=1	5	0	1	0	0	2.5	0.333333	7.5	0.059
sp|Q92945|FUBP2_HUMAN	Far upstream element-binding protein 2 OS=Homo sapiens GN=KHSRP PE=1 SV=4	3	2	0	0	1	2.5	0.333333	7.5	0.059
sp|Q96QD9|UIF_HUMAN	UAP56-interacting factor OS=Homo sapiens GN=FYTTD1 PE=1 SV=3	1	4	1	0	0	2.5	0.333333	7.5	0.059
sp|Q07955|SRSF1_HUMAN	Serine/arginine-rich splicing factor 1 OS=Homo sapiens GN=SRSF1 PE=1 SV=2	5	0	0	1	0	2.5	0.333333	7.5	0.059
sp|P37108|SRP14_HUMAN	Signal recognition particle 14 kDa protein OS=Homo sapiens GN=SRP14 PE=1 SV=2	2	10	6	0	1	6	2.33333	2.6	0.066
sp|Q16777|H2A2C_HUMAN (+1)	Histone H2A type 2-C OS=Homo sapiens GN=HIST2H2AC PE=1 SV=4	26	36	29	14	18	31	20.3333	1.5	0.069
sp|Q16891|MIC60_HUMAN	MICOS complex subunit MIC60 OS=Homo sapiens GN=IMMT PE=1 SV=1	4	12	5	4	2	8	3.66667	2.2	0.071
sp|P46779|RL28_HUMAN	60S ribosomal protein L28 OS=Homo sapiens GN=RPL28 PE=1 SV=3	4	11	8	1	1	7.5	3.33333	2.2	0.071
sp|P13645|K1C10_CON-HUMAN (+1)	Keratin, type I cytoskeletal 10 OS=Homo sapiens GN=KRT10 PE=1 SV=6	15	5	7	7	1	10	5	2	0.071
sp|Q15637|SF01_HUMAN	Splicing factor 1 OS=Homo sapiens GN=SF1 PE=1 SV=4	4	2	2	0	0	3	0.666667	4.5	0.074
sp|P17987|TCPA_HUMAN	T-complex protein 1 subunit alpha OS=Homo sapiens GN=TCP1 PE=1 SV=1	0	1	3	3	1	0.5	2.33333	0.2	0.075
sp|P52597|HNRPF_HUMAN	Heterogeneous nuclear ribonucleoprotein F OS=Homo sapiens GN=HNRNPF PE=1 SV=3	0	1	2	3	2	0.5	2.33333	0.2	0.075
sp|Q8NI27|THOC2_HUMAN	THO complex subunit 2 OS=Homo sapiens GN=THOC2 PE=1 SV=2	0	3	0	0	0	1.5	0	INF	0.082
sp|Q9UQ35|SRRM2_HUMAN	Serine/arginine repetitive matrix protein 2 OS=Homo sapiens GN=SRRM2 PE=1 SV=2	2	1	0	0	0	1.5	0	INF	0.082
sp|Q13838|DX39B_HUMAN	Spliceosome RNA helicase DDX39B OS=Homo sapiens GN=DDX39B PE=1 SV=1	0	3	0	0	0	1.5	0	INF	0.082
sp|P10619|PPGB_HUMAN	Lysosomal protective protein OS=Homo sapiens GN=CTSA PE=1 SV=2	1	2	0	0	0	1.5	0	INF	0.082
sp|Q14974|IMB1_HUMAN	Importin subunit beta-1 OS=Homo sapiens GN=KPNB1 PE=1 SV=2	0	3	0	0	0	1.5	0	INF	0.082
sp|Q9Y3B4|SF3B6_HUMAN	Splicing factor 3B subunit 6 OS=Homo sapiens GN=SF3B6 PE=1 SV=1	2	1	0	0	0	1.5	0	INF	0.082
sp|P16070|CD44_HUMAN	CD44 antigen OS=Homo sapiens GN=CD44 PE=1 SV=3	1	2	0	0	0	1.5	0	INF	0.082
sp|P21796|VDAC1_HUMAN	Voltage-dependent anion-selective channel protein 1 OS=Homo sapiens GN=VDAC1 PE=1 SV=2	0	3	0	0	0	1.5	0	INF	0.082
sp|P38646|GRP75_HUMAN	Stress-70 protein, mitochondrial OS=Homo sapiens GN=HSPA9 PE=1 SV=2	2	5	2	1	0	3.5	1	3.5	0.084
sp|O75367|H2AY_HUMAN	Core histone macro-H2A.1 OS=Homo sapiens GN=H2AFY PE=1 SV=4	2	5	2	0	1	3.5	1	3.5	0.084
sp|Q71DI3|H32_HUMAN	Histone H3.2 OS=Homo sapiens GN=HIST2H3A PE=1 SV=3	5	20	9	5	7	12.5	7	1.8	0.089
sp|P05783|K1C18_CON-HUMAN (+1)	Keratin, type I cytoskeletal 18 OS=Homo sapiens GN=KRT18 PE=1 SV=2	79	53	118	35	47	66	66.6667	1	0.095
sp|P07437|TBB5_HUMAN	Tubulin beta chain OS=Homo sapiens GN=TUBB PE=1 SV=2	8	13	14	11	15	10.5	13.3333	0.8	0.098
sp|P68032|ACTC_HUMAN	Actin, alpha cardiac muscle 1 OS=Homo sapiens GN=ACTC1 PE=1 SV=1	2	16	8	16	11	9	11.6667	0.8	0.1
sp|P61204|ARF3_HUMAN	ADP-ribosylation factor 3 OS=Homo sapiens GN=ARF3 PE=1 SV=2	0	0	2	2	0	0	1.33333	0	0.1
sp|P62913|RL11_HUMAN	60S ribosomal protein L11 OS=Homo sapiens GN=RPL11 PE=1 SV=2	0	0	3	0	1	0	1.33333	0	0.1
sp|Q9P2R3|ANFY1_HUMAN	Rabankyrin-5 OS=Homo sapiens GN=ANKFY1 PE=1 SV=2	0	0	0	3	1	0	1.33333	0	0.1
sp|P62861|RS30_HUMAN	40S ribosomal protein S30 OS=Homo sapiens GN=FAU PE=1 SV=1	0	0	1	1	2	0	1.33333	0	0.1
sp|O95782|AP2A1_HUMAN	AP-2 complex subunit alpha-1 OS=Homo sapiens GN=AP2A1 PE=1 SV=3	0	0	3	1	0	0	1.33333	0	0.1
sp|Q9Y2H1|ST38L_HUMAN	Serine/threonine-protein kinase 38-like OS=Homo sapiens GN=STK38L PE=1 SV=3	0	0	1	2	1	0	1.33333	0	0.1
sp|P62910|RL32_HUMAN	60S ribosomal protein L32 OS=Homo sapiens GN=RPL32 PE=1 SV=2	0	0	2	1	1	0	1.33333	0	0.1
sp|P67936|TPM4_HUMAN	Tropomyosin alpha-4 chain OS=Homo sapiens GN=TPM4 PE=1 SV=3	0	0	0	1	3	0	1.33333	0	0.1
sp|P24534|EF1B_HUMAN	Elongation factor 1-beta OS=Homo sapiens GN=EEF1B2 PE=1 SV=3	0	0	0	2	2	0	1.33333	0	0.1
sp|P43243|MATR3_HUMAN	Matrin-3 OS=Homo sapiens GN=MATR3 PE=1 SV=2	2	1	6	1	3	1.5	3.33333	0.5	0.11
sp|Q9UM54|MYO6_HUMAN	Unconventional myosin-VI OS=Homo sapiens GN=MYO6 PE=1 SV=4	0	2	2	3	3	1	2.66667	0.4	0.12
sp|P12956|XRCC6_HUMAN	X-ray repair cross-complementing protein 6 OS=Homo sapiens GN=XRCC6 PE=1 SV=2	0	4	1	0	0	2	0.333333	6	0.12
sp|P33240|CSTF2_HUMAN	Cleavage stimulation factor subunit 2 OS=Homo sapiens GN=CSTF2 PE=1 SV=1	1	3	1	0	0	2	0.333333	6	0.12
sp|Q15428|SF3A2_HUMAN	Splicing factor 3A subunit 2 OS=Homo sapiens GN=SF3A2 PE=1 SV=2	2	3	2	0	0	2.5	0.666667	3.8	0.13
sp|Q9NY12|GAR1_HUMAN	H/ACA ribonucleoprotein complex subunit 1 OS=Homo sapiens GN=GAR1 PE=1 SV=1	5	1	2	1	0	3	1	3	0.14
sp|P0DMV8|HS71A_HUMAN (+1)	Heat shock 70 kDa protein 1A OS=Homo sapiens GN=HSPA1A PE=1 SV=1	2	4	1	1	1	3	1	3	0.14
sp|Q5SSJ5|HP1B3_HUMAN	Heterochromatin protein 1-binding protein 3 OS=Homo sapiens GN=HP1BP3 PE=1 SV=1	7	4	6	0	2	5.5	2.66667	2.1	0.15
sp|P62888|RL30_HUMAN	60S ribosomal protein L30 OS=Homo sapiens GN=RPL30 PE=1 SV=2	5	3	2	1	2	4	1.66667	2.4	0.15
sp|Q6KB66|K2C80_CON-HUMAN (+1)	Keratin, type II cytoskeletal 80 OS=Homo sapiens GN=KRT80 PE=1 SV=2	15	28	25	9	10	21.5	14.6667	1.5	0.15
sp|P62304|RUXE_HUMAN	Small nuclear ribonucleoprotein E OS=Homo sapiens GN=SNRPE PE=1 SV=1	3	8	7	0	1	5.5	2.66667	2.1	0.15
sp|P0C0S8|H2A1_HUMAN (+2)	Histone H2A type 1 OS=Homo sapiens GN=HIST1H2AG PE=1 SV=2	23	29	25	12	18	26	18.3333	1.4	0.16
Biognosys|iRT	Kit Fusion	17	18	18	19	20	17.5	19	0.9	0.17
sp|P62701|RS4X_HUMAN	40S ribosomal protein S4, X isoform OS=Homo sapiens GN=RPS4X PE=1 SV=2	0	2	3	3	1	1	2.33333	0.4	0.17
sp|P05386|RLA1_HUMAN	60S acidic ribosomal protein P1 OS=Homo sapiens GN=RPLP1 PE=1 SV=1	1	1	3	1	3	1	2.33333	0.4	0.17
sp|P04264|K2C1_CON-HUMAN (+1)	Keratin, type II cytoskeletal 1 OS=Homo sapiens GN=KRT1 PE=1 SV=6	45	22	31	28	15	33.5	24.6667	1.4	0.18
sp|P12268|IMDH2_HUMAN	Inosine-5'-monophosphate dehydrogenase 2 OS=Homo sapiens GN=IMPDH2 PE=1 SV=2	0	1	0	2	3	0.5	1.66667	0.3	0.18
sp|P98175|RBM10_HUMAN	RNA-binding protein 10 OS=Homo sapiens GN=RBM10 PE=1 SV=3	0	1	1	3	1	0.5	1.66667	0.3	0.18
sp|P31943|HNRH1_HUMAN	Heterogeneous nuclear ribonucleoprotein H OS=Homo sapiens GN=HNRNPH1 PE=1 SV=4	0	1	1	3	1	0.5	1.66667	0.3	0.18
sp|Q15233|NONO_HUMAN	Non-POU domain-containing octamer-binding protein OS=Homo sapiens GN=NONO PE=1 SV=4	0	1	3	1	1	0.5	1.66667	0.3	0.18
sp|P35268|RL22_HUMAN	60S ribosomal protein L22 OS=Homo sapiens GN=RPL22 PE=1 SV=2	1	0	1	2	2	0.5	1.66667	0.3	0.18
sp|Q9Y657|SPIN1_HUMAN	Spindlin-1 OS=Homo sapiens GN=SPIN1 PE=1 SV=3	0	1	1	2	2	0.5	1.66667	0.3	0.18
sp|O15372|EIF3H_HUMAN	Eukaryotic translation initiation factor 3 subunit H OS=Homo sapiens GN=EIF3H PE=1 SV=1	0	0	1	2	0	0	1	0	0.18
sp|Q8WUF5|IASPP_HUMAN	RelA-associated inhibitor OS=Homo sapiens GN=PPP1R13L PE=1 SV=4	0	0	1	1	1	0	1	0	0.18
sp|P15880|RS2_HUMAN	40S ribosomal protein S2 OS=Homo sapiens GN=RPS2 PE=1 SV=2	0	0	3	0	0	0	1	0	0.18
sp|Q9NVP1|DDX18_HUMAN	ATP-dependent RNA helicase DDX18 OS=Homo sapiens GN=DDX18 PE=1 SV=2	0	0	2	1	0	0	1	0	0.18
sp|P23381|SYWC_HUMAN	Tryptophan--tRNA ligase, cytoplasmic OS=Homo sapiens GN=WARS PE=1 SV=2	0	0	0	2	1	0	1	0	0.18
sp|Q15750|TAB1_HUMAN	TGF-beta-activated kinase 1 and MAP3K7-binding protein 1 OS=Homo sapiens GN=TAB1 PE=1 SV=1	1	0	0	2	3	0.5	1.66667	0.3	0.18
sp|P62273|RS29_HUMAN	40S ribosomal protein S29 OS=Homo sapiens GN=RPS29 PE=1 SV=2	0	0	0	0	3	0	1	0	0.18
sp|P0DN76|U2AF5_HUMAN (+1)	Splicing factor U2AF 35 kDa subunit-like protein OS=Homo sapiens GN=U2AF1L5 PE=1 SV=1	0	0	0	2	1	0	1	0	0.18
sp|O43852|CALU_HUMAN	Calumenin OS=Homo sapiens GN=CALU PE=1 SV=2	0	0	1	2	0	0	1	0	0.18
sp|Q07021|C1QBP_HUMAN	Complement component 1 Q subcomponent-binding protein, mitochondrial OS=Homo sapiens GN=C1QBP PE=1 SV=1	0	0	3	0	0	0	1	0	0.18
sp|P29692|EF1D_HUMAN	Elongation factor 1-delta OS=Homo sapiens GN=EEF1D PE=1 SV=5	0	0	0	1	2	0	1	0	0.18
sp|P62873|GBB1_HUMAN	Guanine nucleotide-binding protein G(I)/G(S)/G(T) subunit beta-1 OS=Homo sapiens GN=GNB1 PE=1 SV=3	0	0	0	2	1	0	1	0	0.18
sp|Q12906|ILF3_HUMAN	Interleukin enhancer-binding factor 3 OS=Homo sapiens GN=ILF3 PE=1 SV=3	4	10	10	1	1	7	4	1.8	0.19
sp|P08729|K2C7_CON-HUMAN (+1)	Keratin, type II cytoskeletal 7 OS=Homo sapiens GN=KRT7 PE=1 SV=5	39	35	28	23	32	37	27.6667	1.3	0.19
sp|Q00839|HNRPU_HUMAN	Heterogeneous nuclear ribonucleoprotein U OS=Homo sapiens GN=HNRNPU PE=1 SV=6	1	12	7	2	2	6.5	3.66667	1.8	0.19
sp|P19338|NUCL_HUMAN	Nucleolin OS=Homo sapiens GN=NCL PE=1 SV=3	3	4	7	5	3	3.5	5	0.7	0.19
sp|P27658|CO8A1_HUMAN	Collagen alpha-1(VIII) chain OS=Homo sapiens GN=COL8A1 PE=1 SV=2	2	0	0	0	0	1	0	INF	0.19
sp|Q96CW1|AP2M1_HUMAN	AP-2 complex subunit mu OS=Homo sapiens GN=AP2M1 PE=1 SV=2	0	2	0	0	0	1	0	INF	0.19
sp|Q92621|NU205_HUMAN	Nuclear pore complex protein Nup205 OS=Homo sapiens GN=NUP205 PE=1 SV=3	0	2	0	0	0	1	0	INF	0.19
sp|Q9H936|GHC1_HUMAN	Mitochondrial glutamate carrier 1 OS=Homo sapiens GN=SLC25A22 PE=1 SV=1	0	2	0	0	0	1	0	INF	0.19
sp|Q6PJT7|ZC3HE_HUMAN	Zinc finger CCCH domain-containing protein 14 OS=Homo sapiens GN=ZC3H14 PE=1 SV=1	0	2	0	0	0	1	0	INF	0.19
sp|P45880|VDAC2_HUMAN	Voltage-dependent anion-selective channel protein 2 OS=Homo sapiens GN=VDAC2 PE=1 SV=2	0	2	0	0	0	1	0	INF	0.19
sp|Q13769|THOC5_HUMAN	THO complex subunit 5 homolog OS=Homo sapiens GN=THOC5 PE=1 SV=2	0	2	0	0	0	1	0	INF	0.19
sp|P04843|RPN1_HUMAN	Dolichyl-diphosphooligosaccharide--protein glycosyltransferase subunit 1 OS=Homo sapiens GN=RPN1 PE=1 SV=1	0	2	0	0	0	1	0	INF	0.19
sp|Q9H6F5|CCD86_HUMAN	Coiled-coil domain-containing protein 86 OS=Homo sapiens GN=CCDC86 PE=1 SV=1	2	0	0	0	0	1	0	INF	0.19
sp|P62995|TRA2B_HUMAN	Transformer-2 protein homolog beta OS=Homo sapiens GN=TRA2B PE=1 SV=1	1	1	0	0	0	1	0	INF	0.19
sp|P16989|YBOX3_HUMAN	Y-box-binding protein 3 OS=Homo sapiens GN=YBX3 PE=1 SV=4	2	0	0	0	0	1	0	INF	0.19
sp|Q9UBB5|MBD2_HUMAN	Methyl-CpG-binding domain protein 2 OS=Homo sapiens GN=MBD2 PE=1 SV=1	2	0	0	0	0	1	0	INF	0.19
sp|Q16629|SRSF7_HUMAN	Serine/arginine-rich splicing factor 7 OS=Homo sapiens GN=SRSF7 PE=1 SV=1	2	0	0	0	0	1	0	INF	0.19
sp|Q6PK04|CC137_HUMAN	Coiled-coil domain-containing protein 137 OS=Homo sapiens GN=CCDC137 PE=1 SV=1	2	0	0	0	0	1	0	INF	0.19
sp|O00159|MYO1C_HUMAN	Unconventional myosin-Ic OS=Homo sapiens GN=MYO1C PE=1 SV=4	2	7	7	7	4	4.5	6	0.8	0.2
sp|P09234|RU1C_HUMAN	U1 small nuclear ribonucleoprotein C OS=Homo sapiens GN=SNRPC PE=1 SV=1	9	2	2	3	4	5.5	3	1.8	0.2
sp|P62269|RS18_HUMAN	40S ribosomal protein S18 OS=Homo sapiens GN=RPS18 PE=1 SV=3	1	3	1	3	6	2	3.33333	0.6	0.2
sp|P62081|RS7_HUMAN	40S ribosomal protein S7 OS=Homo sapiens GN=RPS7 PE=1 SV=1	1	3	3	3	4	2	3.33333	0.6	0.2
sp|P46783|RS10_HUMAN	40S ribosomal protein S10 OS=Homo sapiens GN=RPS10 PE=1 SV=1	1	3	3	2	5	2	3.33333	0.6	0.2
sp|P68104|EF1A1_HUMAN	Elongation factor 1-alpha 1 OS=Homo sapiens GN=EEF1A1 PE=1 SV=1	2	39	33	17	14	20.5	21.3333	1	0.21
sp|P07910|HNRPC_HUMAN	Heterogeneous nuclear ribonucleoproteins C1/C2 OS=Homo sapiens GN=HNRNPC PE=1 SV=4	13	21	22	5	9	17	12	1.4	0.22
sp|O95816|BAG2_HUMAN	BAG family molecular chaperone regulator 2 OS=Homo sapiens GN=BAG2 PE=1 SV=1	3	4	1	1	3	3.5	1.66667	2.1	0.22
sp|Q15366|PCBP2_HUMAN	Poly(rC)-binding protein 2 OS=Homo sapiens GN=PCBP2 PE=1 SV=1	3	4	3	1	1	3.5	1.66667	2.1	0.22
sp|Q9UMY1|NOL7_HUMAN	Nucleolar protein 7 OS=Homo sapiens GN=NOL7 PE=1 SV=2	3	0	1	0	0	1.5	0.333333	4.5	0.22
sp|P62249|RS16_HUMAN	40S ribosomal protein S16 OS=Homo sapiens GN=RPS16 PE=1 SV=2	1	2	0	0	1	1.5	0.333333	4.5	0.22
sp|P12235|ADT1_HUMAN	ADP/ATP translocase 1 OS=Homo sapiens GN=SLC25A4 PE=1 SV=4	0	3	1	0	0	1.5	0.333333	4.5	0.22
sp|P35908|K22E_CON-HUMAN (+1)	Keratin, type II cytoskeletal 2 epidermal OS=Homo sapiens GN=KRT2 PE=1 SV=2	12	5	9	14	6	8.5	9.66667	0.9	0.23
sp|Q9Y3Y2|CHTOP_HUMAN	Chromatin target of PRMT1 protein OS=Homo sapiens GN=CHTOP PE=1 SV=2	3	1	2	0	0	2	0.666667	3	0.23
sp|P26373|RL13_HUMAN	60S ribosomal protein L13 OS=Homo sapiens GN=RPL13 PE=1 SV=4	4	1	1	1	1	2.5	1	2.5	0.23
sp|Q02878|RL6_HUMAN	60S ribosomal protein L6 OS=Homo sapiens GN=RPL6 PE=1 SV=3	3	3	2	1	1	3	1.33333	2.2	0.23
sp|P62263|RS14_HUMAN	40S ribosomal protein S14 OS=Homo sapiens GN=RPS14 PE=1 SV=3	2	3	3	0	0	2.5	1	2.5	0.23
sp|P11940|PABP1_HUMAN	Polyadenylate-binding protein 1 OS=Homo sapiens GN=PABPC1 PE=1 SV=2	3	2	2	1	0	2.5	1	2.5	0.23
sp|Q9NX24|NHP2_HUMAN	H/ACA ribonucleoprotein complex subunit 2 OS=Homo sapiens GN=NHP2 PE=1 SV=1	4	1	0	0	3	2.5	1	2.5	0.23
sp|P00338|LDHA_HUMAN	L-lactate dehydrogenase A chain OS=Homo sapiens GN=LDHA PE=1 SV=2	0	4	2	0	0	2	0.666667	3	0.23
sp|P42166|LAP2A_HUMAN	Lamina-associated polypeptide 2, isoform alpha OS=Homo sapiens GN=TMPO PE=1 SV=2	0	4	2	0	0	2	0.666667	3	0.23
sp|Q9UHB6|LIMA1_HUMAN	LIM domain and actin-binding protein 1 OS=Homo sapiens GN=LIMA1 PE=1 SV=1	7	5	7	8	6	6	7	0.9	0.26
sp|Q6WCQ1|MPRIP_HUMAN	Myosin phosphatase Rho-interacting protein OS=Homo sapiens GN=MPRIP PE=1 SV=3	2	2	2	4	3	2	3	0.7	0.26
sp|P08238|HS90B_HUMAN	Heat shock protein HSP 90-beta OS=Homo sapiens GN=HSP90AB1 PE=1 SV=4	0	4	3	3	3	2	3	0.7	0.26
sp|O00422|SAP18_HUMAN	Histone deacetylase complex subunit SAP18 OS=Homo sapiens GN=SAP18 PE=1 SV=1	7	15	16	3	4	11	7.66667	1.4	0.27
sp|P21333|FLNA_HUMAN	Filamin-A OS=Homo sapiens GN=FLNA PE=1 SV=4	8	9	6	5	6	8.5	5.66667	1.5	0.27
sp|P05387|RLA2_HUMAN	60S acidic ribosomal protein P2 OS=Homo sapiens GN=RPLP2 PE=1 SV=1	6	4	4	5	9	5	6	0.8	0.27
sp|P62158|CALM_HUMAN	Calmodulin OS=Homo sapiens GN=CALM1 PE=1 SV=2	10	0	2	7	9	5	6	0.8	0.27
sp|P23396|RS3_HUMAN	40S ribosomal protein S3 OS=Homo sapiens GN=RPS3 PE=1 SV=2	2	6	5	6	4	4	5	0.8	0.27
sp|Q9Y5B9|SP16H_HUMAN	FACT complex subunit SPT16 OS=Homo sapiens GN=SUPT16H PE=1 SV=1	0	1	4	0	0	0.5	1.33333	0.4	0.28
sp|P20290|BTF3_HUMAN	Transcription factor BTF3 OS=Homo sapiens GN=BTF3 PE=1 SV=1	0	1	3	0	1	0.5	1.33333	0.4	0.28
sp|P39023|RL3_HUMAN	60S ribosomal protein L3 OS=Homo sapiens GN=RPL3 PE=1 SV=2	1	0	3	1	0	0.5	1.33333	0.4	0.28
sp|P09496|CLCA_HUMAN	Clathrin light chain A OS=Homo sapiens GN=CLTA PE=1 SV=1	1	0	1	1	2	0.5	1.33333	0.4	0.28
sp|P54105|ICLN_HUMAN	Methylosome subunit pICln OS=Homo sapiens GN=CLNS1A PE=1 SV=1	0	1	1	2	1	0.5	1.33333	0.4	0.28
sp|P48681|NEST_HUMAN	Nestin OS=Homo sapiens GN=NES PE=1 SV=2	3	6	7	1	0	4.5	2.66667	1.7	0.29
sp|P14866|HNRPL_HUMAN	Heterogeneous nuclear ribonucleoprotein L OS=Homo sapiens GN=HNRNPL PE=1 SV=2	1	4	6	3	1	2.5	3.33333	0.8	0.3
sp|P32969|RL9_HUMAN	60S ribosomal protein L9 OS=Homo sapiens GN=RPL9 PE=1 SV=1	0	3	2	4	1	1.5	2.33333	0.6	0.3
sp|P26599|PTBP1_HUMAN	Polypyrimidine tract-binding protein 1 OS=Homo sapiens GN=PTBP1 PE=1 SV=1	2	11	10	2	1	6.5	4.33333	1.5	0.31
sp|Q8WWI1|LMO7_HUMAN	LIM domain only protein 7 OS=Homo sapiens GN=LMO7 PE=1 SV=3	5	2	4	2	0	3.5	2	1.8	0.31
sp|Q86V81|THOC4_HUMAN	THO complex subunit 4 OS=Homo sapiens GN=ALYREF PE=1 SV=3	7	13	9	10	12	10	10.3333	1	0.32
sp|P05204|HMGN2_HUMAN	Non-histone chromosomal protein HMG-17 OS=Homo sapiens GN=HMGN2 PE=1 SV=3	0	0	2	0	0	0	0.666667	0	0.32
sp|Q06830|PRDX1_HUMAN	Peroxiredoxin-1 OS=Homo sapiens GN=PRDX1 PE=1 SV=1	0	0	1	1	0	0	0.666667	0	0.32
sp|P13010|XRCC5_HUMAN	X-ray repair cross-complementing protein 5 OS=Homo sapiens GN=XRCC5 PE=1 SV=3	0	0	2	0	0	0	0.666667	0	0.32
sp|Q9Y224|CN166_HUMAN	UPF0568 protein C14orf166 OS=Homo sapiens GN=C14orf166 PE=1 SV=1	0	0	2	0	0	0	0.666667	0	0.32
sp|P62917|RL8_HUMAN	60S ribosomal protein L8 OS=Homo sapiens GN=RPL8 PE=1 SV=2	8	9	11	3	4	8.5	6	1.4	0.33
sp|P68363|TBA1B_HUMAN	Tubulin alpha-1B chain OS=Homo sapiens GN=TUBA1B PE=1 SV=1	4	14	10	9	9	9	9.33333	1	0.33
sp|P09382|LEG1_HUMAN	Galectin-1 OS=Homo sapiens GN=LGALS1 PE=1 SV=2	8	4	3	5	4	6	4	1.5	0.33
sp|P62805|H4_HUMAN	Histone H4 OS=Homo sapiens GN=HIST1H4A PE=1 SV=2	31	18	19	14	25	24.5	19.3333	1.3	0.34
sp|P62314|SMD1_HUMAN	Small nuclear ribonucleoprotein Sm D1 OS=Homo sapiens GN=SNRPD1 PE=1 SV=1	3	2	2	1	1	2.5	1.33333	1.9	0.34
sp|Q15717|ELAV1_HUMAN	ELAV-like protein 1 OS=Homo sapiens GN=ELAVL1 PE=1 SV=2	3	2	2	1	1	2.5	1.33333	1.9	0.34
sp|Q15427|SF3B4_HUMAN	Splicing factor 3B subunit 4 OS=Homo sapiens GN=SF3B4 PE=1 SV=1	2	3	3	1	0	2.5	1.33333	1.9	0.34
sp|Q09666|AHNK_HUMAN	Neuroblast differentiation-associated protein AHNAK OS=Homo sapiens GN=AHNAK PE=1 SV=2	1	1	2	2	1	1	1.66667	0.6	0.35
sp|P62750|RL23A_HUMAN	60S ribosomal protein L23a OS=Homo sapiens GN=RPL23A PE=1 SV=1	7	8	5	5	6	7.5	5.33333	1.4	0.35
sp|P35637|FUS_HUMAN	RNA-binding protein FUS OS=Homo sapiens GN=FUS PE=1 SV=1	3	1	2	2	4	2	2.66667	0.8	0.35
sp|P46778|RL21_HUMAN	60S ribosomal protein L21 OS=Homo sapiens GN=RPL21 PE=1 SV=2	2	2	4	2	2	2	2.66667	0.8	0.35
sp|Q96SB3|NEB2_HUMAN	Neurabin-2 OS=Homo sapiens GN=PPP1R9B PE=1 SV=2	1	3	6	1	1	2	2.66667	0.8	0.35
sp|P78371|TCPB_HUMAN	T-complex protein 1 subunit beta OS=Homo sapiens GN=CCT2 PE=1 SV=4	0	2	0	4	1	1	1.66667	0.6	0.35
sp|P62841|RS15_HUMAN	40S ribosomal protein S15 OS=Homo sapiens GN=RPS15 PE=1 SV=2	0	2	3	1	1	1	1.66667	0.6	0.35
sp|P62847|RS24_HUMAN	40S ribosomal protein S24 OS=Homo sapiens GN=RPS24 PE=1 SV=1	1	1	1	2	2	1	1.66667	0.6	0.35
sp|P05141|ADT2_HUMAN	ADP/ATP translocase 2 OS=Homo sapiens GN=SLC25A5 PE=1 SV=7	0	4	1	1	1	2	1	2	0.36
sp|P09661|RU2A_HUMAN	U2 small nuclear ribonucleoprotein A' OS=Homo sapiens GN=SNRPA1 PE=1 SV=2	4	0	2	0	1	2	1	2	0.36
sp|Q9P0K7|RAI14_HUMAN	Ankycorbin OS=Homo sapiens GN=RAI14 PE=1 SV=2	1	6	4	4	4	3.5	4	0.9	0.37
sp|P83731|RL24_HUMAN	60S ribosomal protein L24 OS=Homo sapiens GN=RPL24 PE=1 SV=1	3	6	7	0	2	4.5	3	1.5	0.37
sp|P11142|HSP7C_HUMAN	Heat shock cognate 71 kDa protein OS=Homo sapiens GN=HSPA8 PE=1 SV=1	4	13	7	6	6	8.5	6.33333	1.3	0.38
sp|O75533|SF3B1_HUMAN	Splicing factor 3B subunit 1 OS=Homo sapiens GN=SF3B1 PE=1 SV=3	0	3	2	0	0	1.5	0.666667	2.2	0.38
sp|P09874|PARP1_HUMAN	Poly [ADP-ribose] polymerase 1 OS=Homo sapiens GN=PARP1 PE=1 SV=4	0	3	2	0	0	1.5	0.666667	2.2	0.38
sp|P35527|K1C9_CON-HUMAN (+1)	Keratin, type I cytoskeletal 9 OS=Homo sapiens GN=KRT9 PE=1 SV=3	15	4	4	19	5	9.5	9.33333	1	0.4
sp|Q13435|SF3B2_HUMAN	Splicing factor 3B subunit 2 OS=Homo sapiens GN=SF3B2 PE=1 SV=2	1	1	1	0	0	1	0.333333	3	0.4
sp|Q14573|ITPR3_HUMAN	Inositol 1,4,5-trisphosphate receptor type 3 OS=Homo sapiens GN=ITPR3 PE=1 SV=2	0	2	1	0	0	1	0.333333	3	0.4
sp|O75531|BAF_HUMAN	Barrier-to-autointegration factor OS=Homo sapiens GN=BANF1 PE=1 SV=1	3	5	1	5	7	4	4.33333	0.9	0.4
sp|P27635|RL10_HUMAN	60S ribosomal protein L10 OS=Homo sapiens GN=RPL10 PE=1 SV=4	2	1	2	3	1	1.5	2	0.8	0.4
sp|Q15393|SF3B3_HUMAN	Splicing factor 3B subunit 3 OS=Homo sapiens GN=SF3B3 PE=1 SV=4	0	2	1	0	0	1	0.333333	3	0.4
sp|P23528|COF1_HUMAN	Cofilin-1 OS=Homo sapiens GN=CFL1 PE=1 SV=3	1	2	2	2	2	1.5	2	0.8	0.4
sp|Q99729|ROAA_HUMAN	Heterogeneous nuclear ribonucleoprotein A/B OS=Homo sapiens GN=HNRNPAB PE=1 SV=2	2	0	0	0	1	1	0.333333	3	0.4
sp|O75955|FLOT1_HUMAN	Flotillin-1 OS=Homo sapiens GN=FLOT1 PE=1 SV=3	0	2	1	0	0	1	0.333333	3	0.4
sp|P52292|IMA1_HUMAN	Importin subunit alpha-1 OS=Homo sapiens GN=KPNA2 PE=1 SV=1	0	2	1	0	0	1	0.333333	3	0.4
sp|P63167|DYL1_HUMAN	Dynein light chain 1, cytoplasmic OS=Homo sapiens GN=DYNLL1 PE=1 SV=1	2	0	1	0	0	1	0.333333	3	0.4
sp|O43143|DHX15_HUMAN	Pre-mRNA-splicing factor ATP-dependent RNA helicase DHX15 OS=Homo sapiens GN=DHX15 PE=1 SV=2	0	2	1	0	0	1	0.333333	3	0.4
sp|Q13573|SNW1_HUMAN	SNW domain-containing protein 1 OS=Homo sapiens GN=SNW1 PE=1 SV=1	2	0	1	0	0	1	0.333333	3	0.4
sp|P04792|HSPB1_HUMAN	Heat shock protein beta-1 OS=Homo sapiens GN=HSPB1 PE=1 SV=2	2	0	1	0	0	1	0.333333	3	0.4
sp|P08865|RSSA_HUMAN	40S ribosomal protein SA OS=Homo sapiens GN=RPSA PE=1 SV=4	0	2	1	0	0	1	0.333333	3	0.4
sp|P61513|RL37A_HUMAN	60S ribosomal protein L37a OS=Homo sapiens GN=RPL37A PE=1 SV=2	4	7	6	4	2	5.5	4	1.4	0.41
sp|Q9C005|DPY30_HUMAN	Protein dpy-30 homolog OS=Homo sapiens GN=DPY30 PE=1 SV=1	3	4	4	1	2	3.5	2.33333	1.5	0.41
sp|P05784|K1C18_CON-MOUSE	Keratin, type I cytoskeletal 18 OS=Mus musculus GN=Krt18 PE=1 SV=5	11	15	22	6	9	13	12.3333	1.1	0.42
sp|P07355|ANXA2_HUMAN	Annexin A2 OS=Homo sapiens GN=ANXA2 PE=1 SV=2	1	5	5	4	1	3	3.33333	0.9	0.42
sp|Q9BWJ5|SF3B5_HUMAN	Splicing factor 3B subunit 5 OS=Homo sapiens GN=SF3B5 PE=1 SV=1	0	1	2	0	1	0.5	1	0.5	0.42
sp|O00571|DDX3X_HUMAN	ATP-dependent RNA helicase DDX3X OS=Homo sapiens GN=DDX3X PE=1 SV=3	0	1	1	2	0	0.5	1	0.5	0.42
sp|P15927|RFA2_HUMAN	Replication protein A 32 kDa subunit OS=Homo sapiens GN=RPA2 PE=1 SV=1	0	1	2	1	0	0.5	1	0.5	0.42
sp|Q9BQ48|RM34_HUMAN	39S ribosomal protein L34, mitochondrial OS=Homo sapiens GN=MRPL34 PE=1 SV=1	0	1	0	2	1	0.5	1	0.5	0.42
sp|P52907|CAZA1_HUMAN	F-actin-capping protein subunit alpha-1 OS=Homo sapiens GN=CAPZA1 PE=1 SV=3	1	0	0	2	1	0.5	1	0.5	0.42
sp|P00761|TRYP_CON-PIG	Trypsin OS=Sus scrofa PE=1 SV=1	32	10	21	22	15	21	19.3333	1.1	0.43
sp|Q7Z2Z2|EFL1_HUMAN	Elongation factor-like GTPase 1 OS=Homo sapiens GN=EFL1 PE=1 SV=2	1	0	0	0	0	0.5	0	INF	0.43
sp|Q9Y2X3|NOP58_HUMAN	Nucleolar protein 58 OS=Homo sapiens GN=NOP58 PE=1 SV=1	1	0	0	0	0	0.5	0	INF	0.43
sp|O60832|DKC1_HUMAN	H/ACA ribonucleoprotein complex subunit 4 OS=Homo sapiens GN=DKC1 PE=1 SV=3	0	1	0	0	0	0.5	0	INF	0.43
sp|P02538|K2C6A_CON-HUMAN (+2)	Keratin, type II cytoskeletal 6A OS=Homo sapiens GN=KRT6A PE=1 SV=3	6	0	0	6	0	3	2	1.5	0.43
sp|O75381|PEX14_HUMAN	Peroxisomal membrane protein PEX14 OS=Homo sapiens GN=PEX14 PE=1 SV=1	1	0	0	0	0	0.5	0	INF	0.43
sp|Q96HE9|PRR11_HUMAN	Proline-rich protein 11 OS=Homo sapiens GN=PRR11 PE=1 SV=1	1	0	0	0	0	0.5	0	INF	0.43
sp|E9PRG8|CK098_HUMAN	Uncharacterized protein C11orf98 OS=Homo sapiens GN=C11orf98 PE=4 SV=1	1	0	0	0	0	0.5	0	INF	0.43
sp|O43795|MYO1B_HUMAN	Unconventional myosin-Ib OS=Homo sapiens GN=MYO1B PE=1 SV=3	0	4	2	4	1	2	2.33333	0.9	0.44
sp|P52272|HNRPM_HUMAN	Heterogeneous nuclear ribonucleoprotein M OS=Homo sapiens GN=HNRNPM PE=1 SV=3	2	3	4	0	1	2.5	1.66667	1.5	0.45
sp|P51608|MECP2_HUMAN	Methyl-CpG-binding protein 2 OS=Homo sapiens GN=MECP2 PE=1 SV=1	4	1	2	1	2	2.5	1.66667	1.5	0.45
sp|P33778|H2B1B_HUMAN	Histone H2B type 1-B OS=Homo sapiens GN=HIST1H2BB PE=1 SV=2	61	43	68	24	41	52	44.3333	1.2	0.46
sp|Q13813|SPTN1_HUMAN	Spectrin alpha chain, non-erythrocytic 1 OS=Homo sapiens GN=SPTAN1 PE=1 SV=3	2	6	7	4	1	4	4	1	0.47
sp|Q13151|ROA0_HUMAN	Heterogeneous nuclear ribonucleoprotein A0 OS=Homo sapiens GN=HNRNPA0 PE=1 SV=1	2	3	6	1	1	2.5	2.66667	0.9	0.47
sp|P22087|FBRL_HUMAN	rRNA 2'-O-methyltransferase fibrillarin OS=Homo sapiens GN=FBL PE=1 SV=2	3	5	5	3	4	4	4	1	0.47
sp|P62306|RUXF_HUMAN	Small nuclear ribonucleoprotein F OS=Homo sapiens GN=SNRPF PE=1 SV=1	1	1	3	1	0	1	1.33333	0.8	0.47
sp|P62899|RL31_HUMAN	60S ribosomal protein L31 OS=Homo sapiens GN=RPL31 PE=1 SV=1	2	0	2	1	1	1	1.33333	0.8	0.47
sp|Q01082|SPTB2_HUMAN	Spectrin beta chain, non-erythrocytic 1 OS=Homo sapiens GN=SPTBN1 PE=1 SV=2	3	4	3	3	2	3.5	2.66667	1.3	0.5
sp|Q08211|DHX9_HUMAN	ATP-dependent RNA helicase A OS=Homo sapiens GN=DHX9 PE=1 SV=4	0	7	6	1	1	3.5	2.66667	1.3	0.5
sp|P55769|NH2L1_HUMAN	NHP2-like protein 1 OS=Homo sapiens GN=SNU13 PE=1 SV=3	3	4	3	3	2	3.5	2.66667	1.3	0.5
sp|P30050|RL12_HUMAN	60S ribosomal protein L12 OS=Homo sapiens GN=RPL12 PE=1 SV=1	5	1	4	3	2	3	3	1	0.5
sp|P62826|RAN_HUMAN	GTP-binding nuclear protein Ran OS=Homo sapiens GN=RAN PE=1 SV=3	0	3	3	1	1	1.5	1.66667	0.9	0.51
sp|P18621|RL17_HUMAN	60S ribosomal protein L17 OS=Homo sapiens GN=RPL17 PE=1 SV=3	2	1	2	1	2	1.5	1.66667	0.9	0.51
sp|Q99877|H2B1N_HUMAN	Histone H2B type 1-N OS=Homo sapiens GN=HIST1H2BN PE=1 SV=3	59	42	68	24	40	50.5	44	1.1	0.52
sp|P02545|LMNA_HUMAN	Prelamin-A/C OS=Homo sapiens GN=LMNA PE=1 SV=1	6	3	5	3	3	4.5	3.66667	1.2	0.53
sp|P06748|NPM_HUMAN	Nucleophosmin OS=Homo sapiens GN=NPM1 PE=1 SV=2	1	8	9	1	1	4.5	3.66667	1.2	0.53
sp|Q14980|NUMA1_HUMAN	Nuclear mitotic apparatus protein 1 OS=Homo sapiens GN=NUMA1 PE=1 SV=2	0	3	2	0	1	1.5	1	1.5	0.53
sp|Q12905|ILF2_HUMAN	Interleukin enhancer-binding factor 2 OS=Homo sapiens GN=ILF2 PE=1 SV=2	0	6	6	0	1	3	2.33333	1.3	0.53
sp|P04406|G3P_HUMAN	Glyceraldehyde-3-phosphate dehydrogenase OS=Homo sapiens GN=GAPDH PE=1 SV=3	2	4	3	2	2	3	2.33333	1.3	0.53
sp|P10809|CH60_HUMAN	60 kDa heat shock protein, mitochondrial OS=Homo sapiens GN=HSPD1 PE=1 SV=2	0	3	2	1	0	1.5	1	1.5	0.53
sp|Q15287|RNPS1_HUMAN	RNA-binding protein with serine-rich domain 1 OS=Homo sapiens GN=RNPS1 PE=1 SV=1	3	0	1	1	1	1.5	1	1.5	0.53
sp|P11021|GRP78_HUMAN	78 kDa glucose-regulated protein OS=Homo sapiens GN=HSPA5 PE=1 SV=2	4	0	0	2	4	2	2	1	0.55
sp|P84243|H33_HUMAN	Histone H3.3 OS=Homo sapiens GN=H3F3A PE=1 SV=2	3	5	4	2	4	4	3.33333	1.2	0.55
sp|P06733|ENOA_HUMAN	Alpha-enolase OS=Homo sapiens GN=ENO1 PE=1 SV=2	0	4	4	1	1	2	2	1	0.55
sp|P62266|RS23_HUMAN	40S ribosomal protein S23 OS=Homo sapiens GN=RPS23 PE=1 SV=3	3	1	1	4	1	2	2	1	0.55
sp|P22626|ROA2_HUMAN	Heterogeneous nuclear ribonucleoproteins A2/B1 OS=Homo sapiens GN=HNRNPA2B1 PE=1 SV=2	4	5	5	3	4	4.5	4	1.1	0.57
sp|P62424|RL7A_HUMAN	60S ribosomal protein L7a OS=Homo sapiens GN=RPL7A PE=1 SV=2	5	4	6	2	4	4.5	4	1.1	0.57
sp|P35221|CTNA1_HUMAN	Catenin alpha-1 OS=Homo sapiens GN=CTNNA1 PE=1 SV=1	0	0	1	0	0	0	0.333333	0	0.57
sp|O95793|STAU1_HUMAN	Double-stranded RNA-binding protein Staufen homolog 1 OS=Homo sapiens GN=STAU1 PE=1 SV=2	0	0	1	0	0	0	0.333333	0	0.57
sp|P31942|HNRH3_HUMAN	Heterogeneous nuclear ribonucleoprotein H3 OS=Homo sapiens GN=HNRNPH3 PE=1 SV=2	0	0	0	0	1	0	0.333333	0	0.57
sp|Q14978|NOLC1_HUMAN	Nucleolar and coiled-body phosphoprotein 1 OS=Homo sapiens GN=NOLC1 PE=1 SV=2	3	4	4	2	3	3.5	3	1.2	0.58
sp|Q14315|FLNC_HUMAN	Filamin-C OS=Homo sapiens GN=FLNC PE=1 SV=3	1	6	6	2	1	3.5	3	1.2	0.58
sp|P51991|ROA3_HUMAN	Heterogeneous nuclear ribonucleoprotein A3 OS=Homo sapiens GN=HNRNPA3 PE=1 SV=2	4	3	4	2	3	3.5	3	1.2	0.58
sp|P62280|RS11_HUMAN	40S ribosomal protein S11 OS=Homo sapiens GN=RPS11 PE=1 SV=3	1	1	1	0	1	1	0.666667	1.5	0.58
sp|P49327|FAS_HUMAN	Fatty acid synthase OS=Homo sapiens GN=FASN PE=1 SV=3	0	2	2	0	0	1	0.666667	1.5	0.58
sp|P13639|EF2_HUMAN	Elongation factor 2 OS=Homo sapiens GN=EEF2 PE=1 SV=4	0	2	1	0	1	1	0.666667	1.5	0.58
sp|O76021|RL1D1_HUMAN	Ribosomal L1 domain-containing protein 1 OS=Homo sapiens GN=RSL1D1 PE=1 SV=3	0	2	2	0	0	1	0.666667	1.5	0.58
sp|O00567|NOP56_HUMAN	Nucleolar protein 56 OS=Homo sapiens GN=NOP56 PE=1 SV=4	0	2	1	1	0	1	0.666667	1.5	0.58
sp|P50990|TCPQ_HUMAN	T-complex protein 1 subunit theta OS=Homo sapiens GN=CCT8 PE=1 SV=4	0	2	2	0	0	1	0.666667	1.5	0.58
sp|P25705|ATPA_HUMAN	ATP synthase subunit alpha, mitochondrial OS=Homo sapiens GN=ATP5A1 PE=1 SV=1	0	2	2	0	0	1	0.666667	1.5	0.58
sp|P38919|IF4A3_HUMAN	Eukaryotic initiation factor 4A-III OS=Homo sapiens GN=EIF4A3 PE=1 SV=4	0	2	2	0	0	1	0.666667	1.5	0.58
sp|P16278|BGAL_HUMAN	Beta-galactosidase OS=Homo sapiens GN=GLB1 PE=1 SV=2	0	2	2	0	0	1	0.666667	1.5	0.58
sp|P79522|PRR3_HUMAN	Proline-rich protein 3 OS=Homo sapiens GN=PRR3 PE=1 SV=2	1	1	2	0	0	1	0.666667	1.5	0.58
sp|P98179|RBM3_HUMAN	RNA-binding protein 3 OS=Homo sapiens GN=RBM3 PE=1 SV=1	2	0	1	1	0	1	0.666667	1.5	0.58
sp|Q92804|RBP56_HUMAN	TATA-binding protein-associated factor 2N OS=Homo sapiens GN=TAF15 PE=1 SV=1	2	0	0	1	1	1	0.666667	1.5	0.58
sp|Q14103|HNRPD_HUMAN	Heterogeneous nuclear ribonucleoprotein D0 OS=Homo sapiens GN=HNRNPD PE=1 SV=1	2	0	0	0	2	1	0.666667	1.5	0.58
sp|P84090|ERH_HUMAN	Enhancer of rudimentary homolog OS=Homo sapiens GN=ERH PE=1 SV=1	2	4	4	2	2	3	2.66667	1.1	0.59
sp|O95425|SVIL_HUMAN	Supervillin OS=Homo sapiens GN=SVIL PE=1 SV=2	0	1	0	2	0	0.5	0.666667	0.8	0.6
sp|P55265|DSRAD_HUMAN	Double-stranded RNA-specific adenosine deaminase OS=Homo sapiens GN=ADAR PE=1 SV=4	0	1	2	0	0	0.5	0.666667	0.8	0.6
sp|P23246|SFPQ_HUMAN	Splicing factor, proline- and glutamine-rich OS=Homo sapiens GN=SFPQ PE=1 SV=2	0	1	1	0	1	0.5	0.666667	0.8	0.6
sp|Q6P2Q9|PRP8_HUMAN	Pre-mRNA-processing-splicing factor 8 OS=Homo sapiens GN=PRPF8 PE=1 SV=2	0	1	2	0	0	0.5	0.666667	0.8	0.6
sp|O43290|SNUT1_HUMAN	U4/U6.U5 tri-snRNP-associated protein 1 OS=Homo sapiens GN=SART1 PE=1 SV=1	0	1	2	0	0	0.5	0.666667	0.8	0.6
sp|P36578|RL4_HUMAN	60S ribosomal protein L4 OS=Homo sapiens GN=RPL4 PE=1 SV=5	1	0	1	1	0	0.5	0.666667	0.8	0.6
sp|P62906|RL10A_HUMAN	60S ribosomal protein L10a OS=Homo sapiens GN=RPL10A PE=1 SV=2	0	1	2	0	0	0.5	0.666667	0.8	0.6
sp|Q9NXV2|KCTD5_HUMAN	BTB/POZ domain-containing protein KCTD5 OS=Homo sapiens GN=KCTD5 PE=1 SV=1	0	1	0	2	0	0.5	0.666667	0.8	0.6
sp|P49207|RL34_HUMAN	60S ribosomal protein L34 OS=Homo sapiens GN=RPL34 PE=1 SV=3	0	1	2	0	0	0.5	0.666667	0.8	0.6
sp|O60506|HNRPQ_HUMAN	Heterogeneous nuclear ribonucleoprotein Q OS=Homo sapiens GN=SYNCRIP PE=1 SV=2	0	2	3	0	0	1	1	1	0.62
sp|Q96PK6|RBM14_HUMAN	RNA-binding protein 14 OS=Homo sapiens GN=RBM14 PE=1 SV=2	1	1	2	0	1	1	1	1	0.62
sp|O14519|CDKA1_HUMAN	Cyclin-dependent kinase 2-associated protein 1 OS=Homo sapiens GN=CDK2AP1 PE=1 SV=1	1	1	3	0	0	1	1	1	0.62
sp|P05388|RLA0_HUMAN	60S acidic ribosomal protein P0 OS=Homo sapiens GN=RPLP0 PE=1 SV=1	0	2	3	0	0	1	1	1	0.62
sp|Q9P013|CWC15_HUMAN	Spliceosome-associated protein CWC15 homolog OS=Homo sapiens GN=CWC15 PE=1 SV=2	2	0	3	0	0	1	1	1	0.62
sp|O75475|PSIP1_HUMAN	PC4 and SFRS1-interacting protein OS=Homo sapiens GN=PSIP1 PE=1 SV=1	0	3	4	0	0	1.5	1.33333	1.1	0.64
sp|Q9NR30|DDX21_HUMAN	Nucleolar RNA helicase 2 OS=Homo sapiens GN=DDX21 PE=1 SV=5	2	1	3	1	0	1.5	1.33333	1.1	0.64
sp|P09429|HMGB1_HUMAN	High mobility group protein B1 OS=Homo sapiens GN=HMGB1 PE=1 SV=3	0	3	2	1	1	1.5	1.33333	1.1	0.64
sp|Q13283|G3BP1_HUMAN	Ras GTPase-activating protein-binding protein 1 OS=Homo sapiens GN=G3BP1 PE=1 SV=1	0	3	2	1	1	1.5	1.33333	1.1	0.64
sp|P56537|IF6_HUMAN	Eukaryotic translation initiation factor 6 OS=Homo sapiens GN=EIF6 PE=1 SV=1	1	2	3	0	1	1.5	1.33333	1.1	0.64
sp|P63104|1433Z_HUMAN	14-3-3 protein zeta/delta OS=Homo sapiens GN=YWHAZ PE=1 SV=1	0	3	2	1	1	1.5	1.33333	1.1	0.64
sp|P11387|TOP1_HUMAN	DNA topoisomerase 1 OS=Homo sapiens GN=TOP1 PE=1 SV=2	0	1	1	0	0	0.5	0.333333	1.5	0.68
sp|Q8IXK0|PHC2_HUMAN	Polyhomeotic-like protein 2 OS=Homo sapiens GN=PHC2 PE=1 SV=1	0	1	1	0	0	0.5	0.333333	1.5	0.68
sp|Q9BRT6|LLPH_HUMAN	Protein LLP homolog OS=Homo sapiens GN=LLPH PE=1 SV=1	1	0	1	0	0	0.5	0.333333	1.5	0.68
sp|Q96N67|DOCK7_HUMAN	Dedicator of cytokinesis protein 7 OS=Homo sapiens GN=DOCK7 PE=1 SV=4	0	1	0	1	0	0.5	0.333333	1.5	0.68
REV_sp|Q5CZC0|FSIP2_HUMAN	Fibrous sheath-interacting protein 2 OS=Homo sapiens GN=FSIP2 PE=2 SV=4	0	0	0	0	0	0	0	INF	1
sp|Q9UFH2|DYH17_HUMAN	Dynein heavy chain 17, axonemal OS=Homo sapiens GN=DNAH17 PE=1 SV=2	0	0	0	0	0	0	0	INF	1
sp|O95714|HERC2_HUMAN	E3 ubiquitin-protein ligase HERC2 OS=Homo sapiens GN=HERC2 PE=1 SV=2	0	0	0	0	0	0	0	INF	1
sp|Q9P225|DYH2_HUMAN	Dynein heavy chain 2, axonemal OS=Homo sapiens GN=DNAH2 PE=2 SV=3	0	0	0	0	0	0	0	INF	1
REV_sp|Q14573|ITPR3_HUMAN	Inositol 1,4,5-trisphosphate receptor type 3 OS=Homo sapiens GN=ITPR3 PE=1 SV=2	0	0	0	0	0	0	0	INF	1
sp|Q9UPA5|BSN_HUMAN	Protein bassoon OS=Homo sapiens GN=BSN PE=1 SV=4	0	0	0	0	0	0	0	INF	1
sp|P53396|ACLY_HUMAN	ATP-citrate synthase OS=Homo sapiens GN=ACLY PE=1 SV=3	0	0	0	0	0	0	0	INF	1
sp|P12270|TPR_HUMAN	Nucleoprotein TPR OS=Homo sapiens GN=TPR PE=1 SV=3	0	0	0	0	0	0	0	INF	1
sp|P51654|GPC3_HUMAN	Glypican-3 OS=Homo sapiens GN=GPC3 PE=1 SV=1	0	0	0	0	0	0	0	INF	1
sp|P32322|P5CR1_HUMAN	Pyrroline-5-carboxylate reductase 1, mitochondrial OS=Homo sapiens GN=PYCR1 PE=1 SV=2	0	0	0	0	0	0	0	INF	1
sp|Q8IY81|SPB1_HUMAN	pre-rRNA processing protein FTSJ3 OS=Homo sapiens GN=FTSJ3 PE=1 SV=2	0	0	0	0	0	0	0	INF	1
REV_sp|O94979|SC31A_HUMAN	Protein transport protein Sec31A OS=Homo sapiens GN=SEC31A PE=1 SV=3	0	0	0	0	0	0	0	INF	1
